# Supplementary material for: Aberrant APOBEC3C expression induces characteristic genomic instability in pancreatic ductal adenocarcinoma
Source: Oncogenesis. 2022 Jun 24;11(1):35. doi: 10.1038/s41389-022-00411-9 (PMC9232547; doi:10.1038/s41389-022-00411-9)
Supplement: Supplementary file 2 — Reference Mutational Signature [file 41389_2022_411_MOESM2_ESM.txt]

Type	A[C>A]A	A[C>A]C	A[C>A]G	A[C>A]T	A[C>G]A	A[C>G]C	A[C>G]G	A[C>G]T	A[C>T]A	A[C>T]C	A[C>T]G	A[C>T]T	A[T>A]A	A[T>A]C	A[T>A]G	A[T>A]T	A[T>C]A	A[T>C]C	A[T>C]G	A[T>C]T	A[T>G]A	A[T>G]C	A[T>G]G	A[T>G]T	C[C>A]A	C[C>A]C	C[C>A]G	C[C>A]T	C[C>G]A	C[C>G]C	C[C>G]G	C[C>G]T	C[C>T]A	C[C>T]C	C[C>T]G	C[C>T]T	C[T>A]A	C[T>A]C	C[T>A]G	C[T>A]T	C[T>C]A	C[T>C]C	C[T>C]G	C[T>C]T	C[T>G]A	C[T>G]C	C[T>G]G	C[T>G]T	G[C>A]A
Signature_1A	0.0112	0.0092	0.0015	0.0063	0.0018	0.0026	6.00E-04	0.003	0.0297	1.44E-02	1.71E-01	0.0127	0.004	2.20E-03	0.0028	0.0083	0.014	0.0063	0.0102	0.0092	1.60E-03	0.0018	0.0014	0.0032	0.0067	0.0074	9.00E-04	0.0073	0.0013	7.00E-04	5.00E-04	0.0014	0.0211	0.0186	0.095	0.0172	0.0012	0.0019	0.0015	0.0022	0.0042	0.0053	0.0071	0.0068	3.00E-04	0.0021	0.0016	0.0028	0.0083
Signature_1B	0.0104	0.0093	0.0016	0.0067	0.0051	0.0043	1.20E-03	0.0054	0.0265	0.0165	0.0673	0.019	0.0046	0.012	0.008	0.009	0.0322	0.0115	0.0181	0.0307	1.00E-03	9.00E-04	0.0037	0.0036	0.009	0.0047	0.0013	0.0098	0.0021	0.0031	0.0012	0.0037	0.0248	0.0183	0.0447	0.0226	0.0014	0.0044	0.0028	0.006	0.008	0.0098	0.0119	0.0159	9.00E-04	0.0023	0.0032	0.0071	0.0169
Signature_2	0.0105	6.10E-03	0.0013	0.0037	0.0048	3.10E-03	2.00E-04	0.0062	7.40E-03	3.60E-03	0.0048	0.0046	2.10E-03	2.40E-03	0.0029	0.0025	5.10E-03	0.0018	2.50E-03	6.90E-03	1.00E-04	5.00E-04	0.0017	6.00E-04	0.0061	0.0012	6.00E-04	0.0011	0.0042	0.0018	2.00E-04	0.0044	0.0136	0.0061	0.0049	0.0103	3.00E-04	0.0016	0.0032	0.0025	0.0017	0.0019	0.0011	0.0036	1.00E-04	0.0012	0.0014	0.0011	0.0093
Signature_3	0.024	0.0197	0.0019	0.0172	0.0216	0.0109	3.80E-03	0.0208	0.0185	0.0095	2.00E-03	0.0147	0.0097	0.0088	0.0079	0.0099	0.0138	0.0089	0.0128	0.0175	8.00E-04	0.001	0.0081	0.0064	0.0194	0.0161	0.0018	0.0157	0.0153	0.0124	0.0029	0.0218	0.0153	0.0098	0.0022	0.0165	0.0071	0.0133	0.0115	0.0163	0.0077	0.0139	0.0089	0.0117	7.00E-04	0.0057	0.0096	0.0104	0.0107
Signature_4	0.0365	0.0309	0.0183	0.0243	0.0097	0.0054	0.0031	0.0054	0.012	7.50E-03	2.80E-03	0.0059	0.0048	3.90E-03	0.01	0.003	0.0084	0.002	0.0081	0.0036	0.00E+00	2.00E-04	0.0015	2.00E-04	0.0461	0.0614	0.0088	0.0432	0.0105	0.0097	0.0063	0.0094	0.021	0.0144	0.0076	0.0201	0.0075	0.0111	0.0342	0.0115	0.0052	0.0026	0.01	0.0054	0	0.0013	0.0046	0.0012	0.0376
Signature_5	0.0149	0.0089	0.0022	0.0092	0.0117	0.0073	0.0023	0.0117	0.0219	1.28E-02	1.66E-02	0.0165	0.0087	0.0073	1.14E-02	0.0109	0.0352	0.0138	0.0285	0.0271	3.30E-03	0.0022	0.0055	0.0037	0.0097	0.005	0.0028	0.0111	0.0076	0.0077	0.0026	0.0095	0.0229	0.0176	0.0129	0.0205	0.005	0.0062	0.0105	0.0098	0.0143	0.0126	0.0189	0.0191	0.002	0.0035	0.0072	0.0116	0.0119
Signature_6	0.0017	0.0028	5.00E-04	0.0019	0.0013	0.0012	0	0.0018	0.0312	0.0163	0.0908	0.0149	6.00E-04	0.0033	0.00E+00	0.0053	7.50E-03	0.0056	0.0217	2.30E-03	0	0.0017	7.00E-04	0.0029	0.0101	0.0241	0.0091	0.0571	0	0	0	2.00E-04	0.0085	0.0099	0.0901	0.0087	1.00E-04	0.0026	8.00E-04	0.0011	0.0062	0.004	0.027	0.0033	1.00E-04	0.004	0.005	0.0086	0.0024
Signature_7	4.00E-04	5.00E-04	0	4.00E-04	0	0	0.00E+00	1.00E-04	0	1.97E-02	1.00E-04	0.0043	0.001	8.00E-04	9.00E-04	0.0035	5.00E-04	1.00E-04	7.00E-04	0.0011	0	0	9.00E-04	0	0.0012	6.00E-04	0	0.0013	1.00E-04	4.00E-04	6.00E-04	3.00E-04	0.0754	0.1007	0.0208	0.0788	0	0.0014	7.00E-04	0.0018	0.001	8.00E-04	0.001	0.0045	0	8.00E-04	9.00E-04	0.0013	3.00E-04
Signature_8	0.0368	0.0287	0.0017	0.03	0.0085	0.0037	8.00E-04	0.0081	0.0229	0.0064	0.0293	0.0208	0.0113	0.0094	0.0105	0.0264	0.0164	0.0075	0.0085	0.0198	0.0054	8.00E-04	0.0061	0.0042	0.0303	0.0203	0	0.0296	0.0054	0.0039	0.0011	0.0069	0.0053	0.0025	0.013	0.0162	0.0094	0.0132	0.0121	0.0205	0.0061	0.0108	0.0081	0.0119	0.0028	0.0012	0.006	0.0077	0.0267
Signature_9	0.012	0.0067	5.00E-04	0.0068	0.0048	0.0023	0	0.0038	0.0093	0.0056	0.0125	0.0076	1.21E-02	0.0042	0.0068	0.0185	0.0252	0.0105	0.0176	0.0247	0.0335	0.0051	0.0052	0.0193	0.0098	0.0057	0	0.0091	0.0018	0.002	0	0.0039	0.0098	0.0069	0.0076	0.0097	0.0055	0.0049	0.0051	0.0069	0.0154	0.0118	0.0154	0.0275	0.0216	0.0064	0.0126	0.0509	0.0118
Signature_10	7.00E-04	0.001	3.00E-04	0.0092	5.00E-04	3.00E-04	0.00E+00	2.00E-04	0	0.0032	0.0126	0.0047	0	2.00E-04	0	0.0012	0.0031	0.0052	0.0026	0.004	0	0.004	0.0015	0.0137	0.0031	9.00E-04	7.00E-04	0.016	0	0	0	0	0.0012	0.0024	0.0109	0.0043	0	1.00E-04	3.00E-04	9.00E-04	5.00E-04	0.0019	0.0015	0.002	0.0022	0.0018	0.0037	0.0182	0.0014
Signature_11	2.00E-04	0.001	0	2.00E-04	7.00E-04	3.00E-04	0	9.00E-04	0.0225	0.1099	0.0072	0.0639	2.00E-04	1.00E-04	7.00E-04	3.00E-04	6.00E-04	0.0015	8.00E-04	3.00E-04	0	0	1.00E-04	0	7.00E-04	0.0017	0.001	0.0014	0	2.00E-04	8.00E-04	2.00E-04	0.031	0.1518	0.0135	0.0816	4.00E-04	0.0011	6.00E-04	4.00E-04	1.00E-04	4.00E-04	1.00E-04	9.00E-04	0	1.00E-04	0.0011	9.00E-04	4.00E-04
Signature_12	0.0077	4.70E-03	0.0017	0.0046	0.0031	1.50E-03	0	0.0025	0.0121	0.0054	1.90E-03	0.0067	0.0058	0.0065	0.0046	0.006	0.0466	0.0317	0.0487	0.025	0.0012	0.001	0.0018	0.003	0.0135	0.0112	0.0028	0.0071	0.0019	0.0019	0	0.0019	0.0187	0.0094	0.0046	0.0205	0.0017	0.0086	0.0031	0.0054	0.0312	0.0385	0.0415	0.0324	0.0013	0.0049	0.0045	0.0063	0.0062
Signature_13	7.00E-04	1.00E-04	1.00E-04	2.00E-04	0.0018	0.0014	7.00E-04	0.0014	0.0013	1.60E-03	4.00E-03	0.0012	2.00E-04	6.00E-04	6.00E-04	0.0013	0.003	0	8.00E-04	0.0013	1.00E-04	0	0	0.00E+00	0.0035	0.0011	0.0014	0.0011	0.0052	4.00E-04	1.00E-04	0.0041	0.0054	0.002	0.0043	0.0033	1.00E-04	0.001	4.00E-04	1.00E-04	8.00E-04	0.0011	4.00E-04	4.00E-04	0	2.00E-04	1.00E-04	6.00E-04	9.00E-04
Signature_14	1.00E-04	0.0042	5.00E-04	0.0296	1.00E-04	0	0.00E+00	1.00E-04	0.0293	0.0321	4.96E-02	0.0277	0	8.00E-04	0.00E+00	9.00E-04	0.0026	0.0046	0.0035	0.0025	0	0.002	7.00E-04	0.0056	0.0056	0.0102	9.00E-04	0.1257	0	0	0	0	0.006	0.0167	0.0293	0.0186	0	0.0034	2.00E-04	0.002	6.00E-04	0.0053	0.0016	0.0027	0	0.002	5.00E-04	0.0063	0.0018
Signature_15	0.0013	0.004	0	0.0057	0.0011	1.00E-04	6.00E-04	0.001	0.0117	0.0169	3.09E-02	0.0066	0.0021	9.00E-03	9.00E-04	0.0079	0.0115	0.0073	0.0073	0.0063	0	6.00E-04	0.0012	2.90E-03	0.0106	0.0084	0.0015	0.0228	9.00E-04	3.00E-04	4.00E-04	0.0017	0.0051	0.0088	0.0155	0.0096	0.0016	0.0043	0.0027	7.00E-04	0.0032	0.005	0.0128	0.0035	0	0.0019	7.00E-04	0.0045	0.0024
Signature_16	0.0161	0.0097	0.0022	0.0088	0.0048	0.0024	0.00E+00	0.0073	0.0135	0.0076	3.50E-03	0.0101	0.0081	0.0073	0.008	0.0084	0.0717	0.0171	0.0348	0.0497	0.0052	0.0042	0.0061	0.0076	0.0159	0.01	0.0022	0.0084	0.004	0.005	0.0028	0.008	0.021	0.0098	0.0016	0.0211	0.0054	0.0128	0.013	0.0096	0.0146	0.0194	0.019	0.0263	2.00E-04	0.0082	0.0067	0.0186	0.0096
Signature_17	0.0018	3.00E-04	0	0.0032	0.0016	0.0016	0.00E+00	0.0012	0.0095	0.0043	0.0094	0.0058	6.00E-04	0.0019	0.0011	0.002	0.0027	0.0082	0.0045	0.0031	0	0.0065	0.0035	0.0306	0.001	4.00E-04	3.00E-04	0	0.0019	7.00E-04	0	9.00E-04	0.0216	0.0039	0.0134	0.0098	0	0.0103	0.0045	0.0315	0.0075	0.0402	0.029	0.1028	0	0.0195	0.0134	0.2591	0.0066
Signature_18	0.05	0.0076	0.0017	0.0181	0.0014	0.0017	2.70E-03	0.0043	0.0035	0.0014	9.00E-03	0.0048	0.0029	8.00E-04	0.0044	0	0.0019	0.0014	0.0035	0.0054	0	0.0011	0.0028	0	0.0965	0.0219	0.0192	0.0404	1.00E-04	0.0039	0.0058	0.0058	0.0066	0.0035	0.0187	0.0019	3.00E-04	0.0023	0.0065	0.0038	0	0.0034	0.0025	9.00E-04	0	0.0024	0.0064	0.0021	0.1406
Signature_19	0.0107	0.0074	5.00E-04	0.0074	0.0058	0.0019	0	0.0072	0.0221	0.0203	3.68E-02	0.0266	0.0011	0.0053	0.0045	0.0033	0.0145	0.0048	0.0135	0.016	0.0014	0	0.001	0.0017	0.0112	0.0159	0.0018	0.0096	2.00E-04	0.0028	2.00E-04	8.00E-04	0.0438	0.0753	0.0238	0.1159	0.0043	0.0053	0.0021	0.0022	0.0066	0.007	0.004	0.0053	0	0.0011	0.0013	0.0019	0.0032
Signature_20	0.0013	2.40E-03	0	0.0029	5.00E-04	0.0022	0	6.00E-04	0.0296	0.0223	0.0341	0.0182	1.00E-04	0.0019	2.00E-04	0.0053	1.65E-02	0.0207	0.058	8.00E-03	0	4.00E-04	7.00E-04	4.00E-04	0.0178	3.75E-02	0.0132	0.1064	0	6.00E-04	0	1.00E-04	0.011	0.0186	0.0463	0.014	0	0.0046	0.0012	0.0025	0.0148	0.0196	0.079	0.011	0	0.0091	0.0167	0.0017	0.0012
Signature_21	1.00E-04	7.00E-04	0	6.00E-04	5.00E-04	8.00E-04	0	0.0018	0.0051	0.0062	0.0256	0.003	0.0083	0.0292	2.70E-03	0.0043	0.0265	0.0165	0.0224	0.0189	0	0.0031	0.0016	0.0018	0.002	0.0014	0.0027	0.0056	1.00E-04	0	0	3.00E-04	0.0034	0.0091	0.0318	0.004	0	0.0037	0.0025	0.001	0.0219	0.01	0.0211	0.0204	0	5.00E-04	4.00E-04	0.0032	1.00E-04
[truncated: 47 more columns]
