# Supplementary material for: Aberrant APOBEC3C expression induces characteristic genomic instability in pancreatic ductal adenocarcinoma
Source: Oncogenesis. 2022 Jun 24;11(1):35. doi: 10.1038/s41389-022-00411-9 (PMC9232547; doi:10.1038/s41389-022-00411-9)
Supplement: Supplementary file 3 — Reference Mutational Signature [file 41389_2022_411_MOESM3_ESM.txt]

Type	A[C>A]A	A[C>A]C	A[C>A]G	A[C>A]T	A[C>G]A	A[C>G]C	A[C>G]G	A[C>G]T	A[C>T]A	A[C>T]C	A[C>T]G	A[C>T]T	A[T>A]A	A[T>A]C	A[T>A]G	A[T>A]T	A[T>C]A	A[T>C]C	A[T>C]G	A[T>C]T	A[T>G]A	A[T>G]C	A[T>G]G	A[T>G]T	C[C>A]A	C[C>A]C	C[C>A]G	C[C>A]T	C[C>G]A	C[C>G]C	C[C>G]G	C[C>G]T	C[C>T]A	C[C>T]C	C[C>T]G	C[C>T]T	C[T>A]A	C[T>A]C	C[T>A]G	C[T>A]T	C[T>C]A	C[T>C]C	C[T>C]G	C[T>C]T	C[T>G]A	C[T>G]C	C[T>G]G	C[T>G]T	G[C>A]A
Signature_1A	0.0111679	0.009034438	0.001536044	0.006279296	0.001794841	0.002553211	6.14E-04	0.002990141	0.029614878	1.41E-02	1.75E-01	0.012658263	0.003952333	2.19E-03	0.002767497	0.008208349	0.013833164	0.006271761	0.010081597	0.009098411	1.58E-03	0.001791932	0.001383749	0.003164665	0.006605857	0.007247111	8.96E-04	7.20E-03	1.28E-03	6.86E-04	4.98E-04	1.38E-03	0.020803521	0.01821571	0.094526238	0.01695883	1.19E-03	0.001889066	0.001486895	0.002195008	4.16E-03	0.0052695	0.007037969	6.78E-03	2.97E-04	0.002087915	0.001586021	0.002793647	0.008244752
Signature_1B	1.04E-02	0.009171277	1.65E-03	6.71E-03	5.11E-03	0.004240483	1.23E-03	5.41E-03	2.65E-02	0.016271621	6.92E-02	0.019017682	4.56E-03	0.011996754	7.94E-03	8.94E-03	3.20E-02	1.15E-02	1.80E-02	0.030489454	9.92E-04	9.00E-04	3.67E-03	3.58E-03	0.008911083	4.62E-03	1.30E-03	0.00970347	2.08E-03	0.003048796	1.20E-03	3.66E-03	0.024554984	0.017997734	0.04466526	0.02237739	0.001393616	0.004393188	0.00278728	6.01E-03	0.007963517	9.78E-03	1.18E-02	0.015931042	8.96E-04	2.30E-03	0.003185463	7.11E-03	1.69E-02
Signature_2	0.010496775	6.01E-03	0.001334654	0.003697304	0.004798526	3.05E-03	2.05E-04	0.006195483	7.40E-03	3.54E-03	0.004927954	0.004596649	2.08E-03	2.40E-03	0.002873692	0.002478739	5.05E-03	0.00179653	2.48E-03	6.84E-03	9.91E-05	4.99E-04	0.001684578	5.95E-04	0.006029722	0.001178223	5.99E-04	0.00108736	0.004151612	0.001767334	2.00E-04	0.004349438	0.013443315	0.0059893	0.004888076	0.01018164	2.98E-04	0.001594875	0.003180183	0.002500729	0.001689442	0.001893914	0.001093188	0.003601049	9.94E-05	0.001196156	0.00139133	0.001100321	0.009261803
Signature_3	0.024105975	0.019486754	0.001959864	0.017268667	0.021695378	0.010782011	3.92E-03	0.02088304	0.018581689	0.009397165	2.06E-03	0.014758687	0.009654398	0.00882453	0.007865317	0.009862179	0.013735123	0.008924809	0.012743805	0.017433144	7.96E-04	0.001002787	0.008064439	0.00637555	0.019267089	0.015882505	0.001804103	0.015592906	0.015195178	0.012232489	0.00290661	0.021651296	0.015195178	0.009667612	0.002205014	0.016387449	0.00708924	0.013320029	0.011482774	0.016381779	0.007688331	0.013920933	0.008886669	0.0117587	6.99E-04	0.005708584	0.00958562	0.010452178	0.010706395
Signature_4	0.036696028	0.030594579	0.018894531	0.024420209	0.009752095	0.005346625	0.003200713	0.005426713	0.012064448	7.43E-03	2.89E-03	0.005929187	0.004781976	3.91E-03	0.009965564	0.00299138	0.008368459	0.002007482	0.008072107	0.003589657	0.00E+00	2.01E-04	0.001494835	1.99E-04	0.045827695	0.060628139	0.008828443	0.042946114	0.010437978	0.009578061	0.006320363	0.009344756	0.020875957	0.014218977	0.007624565	0.019981873	0.007495754	0.011127286	0.03418124	0.011568686	0.005197056	0.002606391	0.009994515	0.005432252	0	0.001303196	0.004597477	0.001207167	0.037658244
Signature_5	0.014961429	0.008801093	2.27E-03	0.009234036	0.011748236	0.007218874	2.37E-03	0.011743284	0.021990288	1.27E-02	1.71E-02	0.016561042	8.66E-03	0.007318214	1.13E-02	0.010855192	0.035024301	0.013834432	0.028366604	0.026988597	3.28E-03	0.002205489	0.005474257	0.00368479	0.009630735	0.004931017	0.002805564	0.011021069	7.55E-03	7.59E-03	2.61E-03	9.43E-03	0.022736478	0.017357179	0.012925632	0.020354226	4.99E-03	0.006207526	0.010481215	0.009846296	0.014274165	0.012615295	0.018866187	0.019190229	2.00E-03	0.003504249	0.007187119	0.011654799	0.01190364
Signature_6	1.70E-03	0.002761818	5.14E-04	0.001902163	1.30E-03	1.18E-03	0.00E+00	1.80E-03	0.03124869	0.016077726	9.34E-02	0.014916962	5.95E-04	0.003299792	0.00E+00	0.005264744	7.44E-03	0.005599648	0.02154332	2.28E-03	0	0.001699893	6.95E-04	0.002880709	0.010002291	0.023706854	9.09E-03	0.056549303	0.00E+00	0	0.00E+00	1.98E-04	0.00841777	0.0097385	0.090048666	0.008616094	9.96E-05	0.002596514	7.97E-04	0.001102376	0.006173007	0.003994637	0.026882923	0.003307129	9.96E-05	0.003994637	4.98E-03	8.62E-03	2.39E-03
Signature_7	4.01E-04	4.94E-04	0	4.01E-04	0.00E+00	0	0.00E+00	1.00E-04	0	1.95E-02	1.03E-04	0.0043113	0.000993946	8.01E-04	8.95E-04	0.00348189	4.97E-04	1.00E-04	6.96E-04	0.001094308	0.00E+00	0	8.95E-04	0	0.001190159	5.91E-04	0	0.001289378	9.92E-05	3.94E-04	6.01E-04	2.98E-04	0.07478166	0.099204643	0.020819077	0.078156123	0	0.001400203	6.98E-04	0.001806572	0.000997128	8.00E-04	0.000997145	0.004516431	0	8.00E-04	8.97E-04	1.30E-03	3.00E-04
Signature_8	0.036913495	0.028351696	0.001751238	0.030079839	0.008526215	0.003655097	8.24E-04	0.008121557	0.022970626	0.006322329	0.030183097	0.020855355	0.011231966	0.009413706	0.010440044	0.026264279	0.016301261	0.007510936	0.008451464	0.019698209	0.005367488	8.01E-04	0.006065168	4.18E-03	0.030052518	0.01999922	0	0.029359117	0.005355894	0.003842215	0.001101046	0.006843848	0.005256711	0.002462958	0.013012357	0.016068165	0.009373312	0.013202353	0.012065859	0.020575538	0.006082681	0.010801925	0.008077145	0.011943849	0.00279205	0.001200214	0.00598307	0.007728373	0.026680541
Signature_9	1.21E-02	0.006626704	5.16E-04	0.006826353	0.004820634	0.002274839	0	0.003814727	0.009339979	0.005538737	0.012892341	0.007629454	1.20E-02	0.004211218	0.006769359	0.01842718	0.025078612	0.010528044	0.017520693	0.024602776	0.033338631	0.005113621	0.005176568	0.019224031	0.009731727	0.005622345	0.00E+00	0.009036875	0.00178746	0.001972753	0	3.87E-03	0.009731727	0.006805996	0.007616436	0.009632713	0.005491026	4.91E-03	0.005091768	0.006933811	0.015374873	1.18E-02	0.015375144	0.027634756	0.021564757	6.41E-03	1.26E-02	0.051149421	0.011805679
Signature_10	6.97E-04	0.000980859	3.07E-04	0.009159077	4.98E-04	2.94E-04	0.00E+00	1.99E-04	0	0.00313875	0.012887728	0.004679094	0	1.99E-04	0	0.001185366	0.003059487	0.005170657	0.002566823	0.00395122	0	0.003977429	1.48E-03	0.013532927	0.003052879	8.80E-04	6.96E-04	0.015757267	0	0	0.00E+00	0	0.00118176	0.002347674	0.010833	0.004234765	0	9.93E-05	2.97E-04	8.97E-04	4.95E-04	0.001886864	0.001485162	0.001993136	0.002178199	0.001787556	0.003663399	0.018137538	0.00138906
Signature_11	2.02E-04	0.000992393	0	2.01E-04	7.05E-04	2.98E-04	0	9.07E-04	0.022672858	0.109063955	0.007451009	0.064363776	2.00E-04	1.01E-04	6.99E-04	3.00E-04	5.99E-04	0.001509074	7.99E-04	3.00E-04	0	0	9.99E-05	0	6.97E-04	0.001682489	0.001005539	0.001394973	0	1.98E-04	8.04E-04	1.99E-04	0.030887755	0.150236408	0.01357478	0.081306982	4.01E-04	0.00110524	6.01E-04	4.03E-04	1.00E-04	4.02E-04	1.00E-04	9.07E-04	0	1.00E-04	0.001101925	9.07E-04	4.02E-04
Signature_12	0.007735109	4.65E-03	1.75E-03	0.004619026	3.11E-03	1.48E-03	0.00E+00	2.51E-03	0.012155171	5.34E-03	1.96E-03	0.006727712	5.77E-03	0.006519053	4.58E-03	0.005977934	0.046387569	0.031792919	0.048493143	0.02490806	0.00119453	0.001002931	1.79E-03	0.002988967	0.013409431	0.011050283	2.81E-03	0.007052579	1.89E-03	1.87E-03	0.00E+00	1.89E-03	1.86E-02	9.27E-03	4.61E-03	0.020363081	1.70E-03	8.61E-03	3.10E-03	5.43E-03	3.12E-02	3.86E-02	4.14E-02	3.26E-02	1.30E-03	4.91E-03	4.49E-03	0.006332515	0.006204595
Signature_13	6.99E-04	9.83E-05	1.03E-04	2.00E-04	0.001797255	0.001376655	7.18E-04	1.40E-03	0.001298018	1.57E-03	4.10E-03	0.001197665	1.98E-04	5.98E-04	5.94E-04	0.001287374	0.002968236	0	7.92E-04	0.001287374	9.89E-05	0.00E+00	0	0.00E+00	0.003455462	0.001078722	1.39E-03	0.001086035	5.13E-03	3.92E-04	9.96E-05	4.05E-03	0.005331285	1.96E-03	0.00428431	0.003258105	9.93E-05	0.000995583	3.97E-04	9.99E-05	7.94E-04	0.001095141	3.97E-04	4.00E-04	0	1.99E-04	9.93E-05	5.99E-04	8.95E-04
Signature_14	1.00E-04	0.004151264	5.15E-04	0.029694764	1.00E-04	0.00E+00	0.00E+00	1.00E-04	0.029406198	0.031727517	5.11E-02	0.027788681	0	8.02E-04	0.00E+00	8.96E-04	0.002585739	0.004609189	0.003481889	0.002488488	0	2.00E-03	6.96E-04	0.005574212	0.005557253	0.010054283	9.01E-04	0.124744229	0	0	0.00E+00	0.00E+00	0.0059542	0.016461424	0.029343651	0.018458573	0	0.003402438	2.00E-04	0.002008451	5.99E-04	0.005303801	0.001596345	2.71E-03	0.00E+00	2.00E-03	4.99E-04	0.006326621	0.001799657
Signature_15	0.001305352	0.003955524	0	0.005721053	0.001104528	9.89E-05	6.19E-04	0.001003694	0.011748166	0.016712088	3.19E-02	0.006624377	0.002089505	9.02E-03	8.96E-04	0.007867477	0.01144253	0.00731817	0.007265788	0.006274064	0	6.01E-04	0.001194376	2.89E-03	0.010524246	0.008284059	0.001502971	0.022637736	8.94E-04	2.96E-04	4.01E-04	0.001687901	0.005063552	0.008678538	1.55E-02	0.009531678	0.0015971	0.004305194	0.002695153	7.03E-04	0.0031942	0.00500604	0.012777023	0.003516513	0	0.001902295	6.99E-04	0.004521231	0.00240072
Signature_16	0.016173642	0.009596514	2.27E-03	0.008836525	0.004821955	0.002374395	0.00E+00	0.007330299	0.013561749	7.52E-03	3.61E-03	0.010141921	8.06E-03	7.32E-03	7.97E-03	8.37E-03	0.071374175	0.01715037	0.034652683	0.049517937	5.18E-03	4.21E-03	6.07E-03	0.007572159	0.015793558	0.009866466	2.21E-03	8.34E-03	0.003973222	0.004933233	2.81E-03	7.95E-03	2.09E-02	0.009669136	0.0016039	0.020959375	5.39E-03	0.012821297	0.012982574	0.009649686	1.46E-02	0.019432279	1.90E-02	2.64E-02	2.00E-04	8.21E-03	6.69E-03	1.87E-02	0.009607253
Signature_17	0.001800307	2.95E-04	0	0.003199198	1.60E-03	1.58E-03	0.00E+00	0.001199699	0.009501623	0.004235478	0.009655191	0.005798546	5.95E-04	0.001897244	0.001090542	0.001983939	0.00267595	0.008188106	0.00446131	0.003075106	0	0.006490572	0.003469907	0.030354271	0.000988952	3.93E-04	2.99E-04	0	1.88E-03	6.88E-04	0.00E+00	8.90E-04	0.021361356	0.003831056	1.34E-02	0.009692017	0	0.010271916	0.00447427	0.031524246	0.007456986	0.04009039	0.028834185	0.102879128	0.00E+00	0.019446831	0.013323382	0.259299436	0.006576035
Signature_18	0.050145132	0.007506408	1.75E-03	0.018144887	0.001404064	0.001679065	2.78E-03	0.004310664	0.003510159	1.38E-03	9.27E-03	0.004811904	2.88E-03	8.01E-04	0.004374084	0	0.001888219	0.001401788	0.003479385	0.005371267	0.00E+00	1.10E-03	2.78E-03	0	0.095694503	0.02157161	1.92E-02	4.01E-02	9.92E-05	3.84E-03	5.80E-03	5.75E-03	6.54E-03	0.003447518	0.018714389	0.001884197	2.99E-04	0.002299994	6.48E-03	0.003813312	0.00E+00	0.003399991	2.49E-03	9.03E-04	0.00E+00	2.40E-03	6.38E-03	2.11E-03	0.140472117
Signature_19	0.010761281	0.007329456	5.16E-04	0.007439244	5.83E-03	1.88E-03	0.00E+00	0.007238184	0.022226571	0.02010648	3.80E-02	0.026741068	0.001096258	0.005321714	0.004486094	0.003291686	0.014450677	0.004819665	0.013458282	0.015959688	1.40E-03	0	0.00099691	0.001695717	0.011137792	0.015705689	0.001806458	0.009546966	1.99E-04	2.77E-03	2.01E-04	7.96E-04	0.043556724	0.074379772	0.023885395	0.115259722	4.30E-03	0.005314913	0.002099592	0.002213925	0.006598603	0.007019696	0.003999224	0.005333546	0.00E+00	0.001103095	0.001299748	0.001912026	0.003206094
Signature_20	0.001306677	2.38E-03	0.00E+00	2.91E-03	5.03E-04	0.002177747	0.00E+00	6.03E-04	0.02975203	0.022074433	3.52E-02	0.018285767	9.96E-05	0.001906663	1.99E-04	0.00528354	1.64E-02	0.020772592	0.057786789	7.98E-03	0	4.01E-04	6.97E-04	3.99E-04	0.017690732	3.70E-02	1.32E-02	0.105750019	0.00E+00	5.92E-04	0.00E+00	9.94E-05	0.010932475	0.018361895	0.046438818	0.013914476	0	0.004610232	1.20E-03	0.002514345	0.014788172	0.019643597	0.07893825	0.011063119	0	0.009120242	1.67E-02	0.001709755	1.20E-03
Signature_21	1.00E-04	6.92E-04	0.00E+00	6.02E-04	5.02E-04	7.91E-04	0.00E+00	0.001805943	0.005118997	6.13E-03	0.026388425	0.003009905	8.26E-03	0.029261256	2.69E-03	0.004280626	2.64E-02	0.016534614	2.23E-02	0.018814847	0	0.003106503	0.00159188	0.00179189	0.001984932	1.38E-03	2.70E-03	0.005557976	9.92E-05	0.00E+00	0.00E+00	2.98E-04	0.003374384	8.97E-03	0.031850559	0.003969983	0.00E+00	0.003703023	0.002494538	0.001004326	0.021851772	0.010008171	0.021053904	0.020488248	0	5.00E-04	3.99E-04	0.003213843	1.00E-04
[truncated: 47 more columns]
