# Supplementary material for: Aberrant APOBEC3C expression induces characteristic genomic instability in pancreatic ductal adenocarcinoma
Source: Oncogenesis. 2022 Jun 24;11(1):35. doi: 10.1038/s41389-022-00411-9 (PMC9232547; doi:10.1038/s41389-022-00411-9)
Supplement: Supplementary file 4 — Reference Mutational Signature [file 41389_2022_411_MOESM4_ESM.txt]

Type	A[C>A]A	A[C>A]C	A[C>A]G	A[C>A]T	A[C>G]A	A[C>G]C	A[C>G]G	A[C>G]T	A[C>T]A	A[C>T]C	A[C>T]G	A[C>T]T	A[T>A]A	A[T>A]C	A[T>A]G	A[T>A]T	A[T>C]A	A[T>C]C	A[T>C]G	A[T>C]T	A[T>G]A	A[T>G]C	A[T>G]G	A[T>G]T	C[C>A]A	C[C>A]C	C[C>A]G	C[C>A]T	C[C>G]A	C[C>G]C	C[C>G]G	C[C>G]T	C[C>T]A	C[C>T]C	C[C>T]G	C[C>T]T	C[T>A]A	C[T>A]C	C[T>A]G	C[T>A]T	C[T>C]A	C[T>C]C	C[T>C]G	C[T>C]T	C[T>G]A	C[T>G]C	C[T>G]G	C[T>G]T	G[C>A]A
Signature_1	0.011098326	0.009149341	0.00149007	0.006233885	0.001801068	0.002580909	0.000592548	0.002963986	0.029514533	0.014322747	0.171646931	0.012623763	0.00402152	0.002371144	0.00281091	0.008360909	0.013915773	0.006274961	0.010137636	0.009256316	0.001587636	0.001784091	0.001385831	0.003158539	0.00659587	0.007342368	0.00089284	0.007186582	0.001284983	0.000702135	0.00050629	0.001381543	0.020896447	0.018501705	0.095577217	0.017113308	0.001182587	0.001903167	0.001487961	0.002179344	0.004176675	0.005252593	0.007013225	0.006713813	0.000302691	0.002098502	0.001599549	0.002758538	0.008232604
Signature_2	0.000682708	0.000619107	9.93E-05	0.000323891	0.000263481	0.000269866	0.000219234	0.000610973	0.007441557	0.002726312	0.003322083	0.003326528	1.32E-07	0.00011307	0.000532929	0.000149111	0.00130351	0.000425577	0.000575473	0.001488164	3.37E-05	2.48E-05	0.000273454	0.000217695	0.000677445	0.000213681	6.77E-06	0.000416333	2.78E-05	0.000279644	1.92E-05	0.000312782	0.015019507	0.003516918	0.004979276	0.008956553	0.000154599	0.000464019	0.00023041	0.000574886	0.000546619	0.000392333	0.000362025	0.0005609	0.000113785	2.21E-05	0.000228246	6.71E-05	0.000352013
Signature_3	0.022172307	0.017871675	0.00213834	0.016265146	0.024002615	0.012160304	0.005275419	0.023277656	0.017872171	0.008896034	0.003572708	0.014797612	0.008428564	0.007373097	0.0073573	0.008753939	0.013035709	0.00918629	0.01171692	0.016978871	0.002351368	0.001464231	0.009053778	0.007030976	0.018781726	0.015760458	0.00196339	0.014722861	0.016832572	0.013531442	0.004176458	0.02404639	0.014395059	0.008544781	0.003518466	0.016075546	0.00757132	0.012725464	0.011508562	0.016456178	0.007895013	0.01443117	0.008422972	0.01193243	0.001974181	0.005824296	0.010464655	0.008724387	0.00969654
Signature_4	0.0365	0.0309	0.0183	0.0243	0.0097	0.0054	0.0031	0.0054	0.012	0.0075	0.0028	0.0059	0.0048	0.0039	0.01	0.003	0.0084	0.002	0.0081	0.0036	0	2.00E-04	0.0015	2.00E-04	0.0461	0.0614	0.0088	0.0432	0.0105	0.0097	0.0063	0.0094	0.021	0.0144	0.0076	0.0201	0.0075	0.0111	0.0342	0.0115	0.0052	0.0026	0.01	0.0054	0	0.0013	0.0046	0.0012	0.0376
Signature_5	0.014941548	0.008960918	0.002207846	0.009206905	0.011671022	0.007292089	0.002303839	0.011696246	0.021839188	0.012756106	0.016760177	0.016477955	0.008902904	0.007399202	0.011508051	0.011193623	0.035366735	0.013771102	0.028449052	0.027302974	0.003462152	0.002246593	0.005490217	0.003821227	0.009674904	0.004952301	0.002800627	0.011013466	0.007537523	0.007633227	0.00261376	0.009417098	0.022769209	0.017509476	0.012862238	0.020429513	0.005043164	0.006208844	0.010507569	0.009784641	0.01423863	0.0124895	0.018741631	0.019054083	0.002041649	0.003478502	0.007147456	0.011486812	0.011892169
Signature_6	0.0017	0.0028	5.00E-04	0.0019	0.0013	0.0012	0	0.0018	0.0312	0.0163	0.0908	0.0149	6.00E-04	0.0033	0	0.0053	0.0075	0.0056	0.0217	0.0023	0	0.0017	7.00E-04	0.0029	0.0101	0.0241	0.0091	0.0571	0	0	0	2.00E-04	0.0085	0.0099	0.0901	0.0087	1.00E-04	0.0026	8.00E-04	0.0011	0.0062	0.004	0.027	0.0033	1.00E-04	0.004	0.005	0.0086	0.0024
Signature_7	4.00E-04	5.00E-04	0	4.00E-04	0	0	0	1.00E-04	0	0.0197	1.00E-04	0.0043	0.001	8.00E-04	9.00E-04	0.0035	5.00E-04	1.00E-04	7.00E-04	0.0011	0	0	9.00E-04	0	0.0012	6.00E-04	0	0.0013	1.00E-04	4.00E-04	6.00E-04	3.00E-04	0.0754	0.1007	0.0208	0.0788	0	0.0014	7.00E-04	0.0018	0.001	8.00E-04	0.001	0.0045	0	8.00E-04	9.00E-04	0.0013	3.00E-04
Signature_8	0.036718004	0.033245722	0.002525311	0.03359855	0.008356845	0.00430638	0.000584415	0.008634907	0.018066687	0.005650015	0.019265105	0.020805967	0.013365083	0.012431202	0.014036657	0.024109917	0.01620651	0.007787803	0.009852584	0.021829464	0.004219719	0.000793671	0.0068658	0.002939922	0.031723757	0.025505407	0.001159624	0.028791173	0.006619077	0.006077703	0.000656033	0.007805027	0.00486581	0.00398015	0.008338639	0.018843627	0.012024218	0.017881092	0.016356775	0.026247802	0.005173842	0.010936894	0.005657774	0.011120389	0.002424051	0.002096211	0.006604046	0.004866714	0.023682329
Signature_9	0.012	0.0067	5.00E-04	0.0068	0.0048	0.0023	0	0.0038	0.0093	0.0056	0.0125	0.0076	0.0121	0.0042	0.0068	0.0185	0.0252	0.0105	0.0176	0.0247	0.0335	0.0051	0.0052	0.0193	0.0098	0.0057	0	0.0091	0.0018	0.002	0	0.0039	0.0098	0.0069	0.0076	0.0097	0.0055	0.0049	0.0051	0.0069	0.0154	0.0118	0.0154	0.0275	0.0216	0.0064	0.0126	0.0509	0.0118
Signature_10	7.00E-04	0.001	3.00E-04	0.0092	5.00E-04	3.00E-04	0	2.00E-04	0	0.0032	0.0126	0.0047	0	2.00E-04	0	0.0012	0.0031	0.0052	0.0026	0.004	0	0.004	0.0015	0.0137	0.0031	9.00E-04	7.00E-04	0.016	0	0	0	0	0.0012	0.0024	0.0109	0.0043	0	1.00E-04	3.00E-04	9.00E-04	5.00E-04	0.0019	0.0015	0.002	0.0022	0.0018	0.0037	0.0182	0.0014
Signature_11	2.00E-04	0.001	0	2.00E-04	7.00E-04	3.00E-04	0	9.00E-04	0.0225	0.1099	0.0072	0.0639	2.00E-04	1.00E-04	7.00E-04	3.00E-04	6.00E-04	0.0015	8.00E-04	3.00E-04	0	0	1.00E-04	0	7.00E-04	0.0017	0.001	0.0014	0	2.00E-04	8.00E-04	2.00E-04	0.031	0.1518	0.0135	0.0816	4.00E-04	0.0011	6.00E-04	4.00E-04	1.00E-04	4.00E-04	1.00E-04	9.00E-04	0	1.00E-04	0.0011	9.00E-04	4.00E-04
Signature_12	0.0077	0.0047	0.0017	0.0046	0.0031	0.0015	0	0.0025	0.0121	0.0054	0.0019	0.0067	0.0058	0.0065	0.0046	0.006	0.0466	0.0317	0.0487	0.025	0.0012	0.001	0.0018	0.003	0.0135	0.0112	0.0028	0.0071	0.0019	0.0019	0	0.0019	0.0187	0.0094	0.0046	0.0205	0.0017	0.0086	0.0031	0.0054	0.0312	0.0385	0.0415	0.0324	0.0013	0.0049	0.0045	0.0063	0.0062
Signature_13	0.000334757	0.000648736	3.81E-05	0.000846658	0.003775165	0.000920825	1.99E-05	0.003860632	0.001480181	4.05E-05	0.000316595	0	0.001243618	0.001060002	0.000102554	0.000971812	0.000549454	0.000145507	0.000279178	0.000267461	0.0003862	0.000112383	3.60E-05	0.000192494	0.00171009	0.001159257	0.000244167	0.001256768	0.005333651	0.000912303	0.000285467	0.006383098	0.003647278	0.001004229	0.000129202	0.00061177	0.000285159	0.000222287	0.000286952	8.00E-07	4.28E-05	4.33E-05	5.43E-05	7.64E-07	1.51E-05	0.000147625	4.60E-05	0.000463715	0.00013211
Signature_14	1.00E-04	0.0042	5.00E-04	0.0296	1.00E-04	0	0	1.00E-04	0.0293	0.0321	0.0496	0.0277	0	8.00E-04	0	9.00E-04	0.0026	0.0046	0.0035	0.0025	0	0.002	7.00E-04	0.0056	0.0056	0.0102	9.00E-04	0.1257	0	0	0	0	0.006	0.0167	0.0293	0.0186	0	0.0034	2.00E-04	0.002	6.00E-04	0.0053	0.0016	0.0027	0	0.002	5.00E-04	0.0063	0.0018
Signature_15	0.0013	0.004	0	0.0057	0.0011	1.00E-04	6.00E-04	0.001	0.0117	0.0169	0.0309	0.0066	0.0021	0.009	9.00E-04	0.0079	0.0115	0.0073	0.0073	0.0063	0	6.00E-04	0.0012	0.0029	0.0106	0.0084	0.0015	0.0228	9.00E-04	3.00E-04	4.00E-04	0.0017	0.0051	0.0088	0.0155	0.0096	0.0016	0.0043	0.0027	7.00E-04	0.0032	0.005	0.0128	0.0035	0	0.0019	7.00E-04	0.0045	0.0024
Signature_16	0.0161	0.0097	0.0022	0.0088	0.0048	0.0024	0	0.0073	0.0135	0.0076	0.0035	0.0101	0.0081	0.0073	0.008	0.0084	0.0717	0.0171	0.0348	0.0497	0.0052	0.0042	0.0061	0.0076	0.0159	0.01	0.0022	0.0084	0.004	0.005	0.0028	0.008	0.021	0.0098	0.0016	0.0211	0.0054	0.0128	0.013	0.0096	0.0146	0.0194	0.019	0.0263	2.00E-04	0.0082	0.0067	0.0186	0.0096
Signature_17	0.001832019	0.000342236	1.58E-06	0.003179665	0.001661704	0.001626898	2.58E-05	0.001328508	0.009350488	0.004224289	0.009229213	0.005735961	0.000613002	0.001878587	0.00108735	0.002045494	0.002697314	0.00807815	0.004432871	0.00314037	5.31E-05	0.006468661	0.003481549	0.030926375	0.00103243	0.00042188	0.000297463	3.15E-05	0.001924979	0.000709368	3.52E-06	0.000953776	0.021265206	0.003847235	0.013176112	0.009648025	3.01E-05	0.010223748	0.004467036	0.031244883	0.007427	0.039657001	0.028609696	0.101869658	9.15E-05	0.019814294	0.013449838	0.261456614	0.006535405
Signature_18	0.050536419	0.010939825	0.002288073	0.019424091	0.001516888	0.002498785	0.002614509	0.003983011	0.003825624	0.002465214	0.008463957	0.00560574	0.003037211	0.000811167	0.004503207	0.002736523	0.002933054	0.001513285	0.003329669	0.005491318	0.000386138	0.001254982	0.002369216	0.000338603	0.088768109	0.020641391	0.017178402	0.037676959	0.000458464	0.003654228	0.005405774	0.005519605	0.009767511	0.005654828	0.016183223	0.005153319	0.000412346	0.002491411	0.005523046	0.003313713	0.000192169	0.003050193	0.002596464	0.001310029	6.10E-05	0.002015697	0.005311967	0.002341629	0.128724158
Signature_19	0.0107	0.0074	5.00E-04	0.0074	0.0058	0.0019	0	0.0072	0.0221	0.0203	0.0368	0.0266	0.0011	0.0053	0.0045	0.0033	0.0145	0.0048	0.0135	0.016	0.0014	0	0.001	0.0017	0.0112	0.0159	0.0018	0.0096	2.00E-04	0.0028	2.00E-04	8.00E-04	0.0438	0.0753	0.0238	0.1159	0.0043	0.0053	0.0021	0.0022	0.0066	0.007	0.004	0.0053	0	0.0011	0.0013	0.0019	0.0032
Signature_20	0.001179962	0.002211505	1.62E-07	0.00300801	0.000697041	0.00205931	1.27E-05	0.000848587	0.032858047	0.022196047	0.034572015	0.01881956	0.000574401	0.001971462	0.000190587	0.007421104	0.016395063	0.019251794	0.054784918	0.00734127	1.77E-06	0.000381388	0.000658758	0.000532125	0.017377111	0.036502463	0.012482588	0.103401226	1.33E-05	0.000548145	0	0.000120731	0.011145185	0.018152747	0.044384942	0.013847136	4.50E-05	0.004389056	0.001127836	0.002385541	0.014867697	0.018356161	0.074150563	0.011001118	2.33E-05	0.008476495	0.015383776	0.002185395	0.001116124
Signature_21	1.00E-04	7.00E-04	0	6.00E-04	5.00E-04	8.00E-04	0	0.0018	0.0051	0.0062	0.0256	0.003	0.0083	0.0292	0.0027	0.0043	0.0265	0.0165	0.0224	0.0189	0	0.0031	0.0016	0.0018	0.002	0.0014	0.0027	0.0056	1.00E-04	0	0	3.00E-04	0.0034	0.0091	0.0318	0.004	0	0.0037	0.0025	0.001	0.0219	0.01	0.0211	0.0204	0	5.00E-04	4.00E-04	0.0032	1.00E-04
Signature_22	0.00150407	0.002451011	0	0.000922453	0.000527644	0	0	0.000299455	0.00311339	0.00152486	0.003625641	0	0.04961923	0.01166674	0.067915454	0.014599918	0.016839931	0.001108262	0.004913616	0.002630524	0.001651999	0	0.001086873	0	0.004549693	0.003764474	0.000900163	0.004439846	0.000582018	0.0008253	0.000382115	0.001760646	0.00773135	0.007110851	0.005502031	0.004169777	0.086898546	0.053706847	0.213220867	0.061827507	0.004027346	0.001352444	0.002749666	0.002363354	0.001120357	0.001064584	0.004188568	0.00162941	0.00129837
Signature_23	0.000453361	0.0003668	0	0	0	0	0	0	0.019767154	0.08188058	0.009248715	0.033209652	0	0	0.000237419	0	0.001068449	0.000221573	0.000498802	0.000313241	0	0	0	0	0.000164739	0.000736875	0.000163954	0.000722732	0.000199049	0.000283776	0	0.000195775	0.060572628	0.186375634	0.015149083	0.156015397	0.000594528	0	0.00017312	0.000457813	0	0	0.000320705	0	0	0.000190144	0	0.000210835	0.000349907
Signature_24	0.028645993	0.020214638	0.020478996	0.024600145	0.011993039	0.00842512	0	0.003881383	0.006315518	0.003844327	0.003110664	0.003420419	0.001166747	1.52E-05	0.006332456	4.97E-06	0.004726009	0.000627949	0.002723759	0.007122368	0	0.001463951	0.000847613	0.001075455	0.063559284	0.033757005	0.022428986	0.020086515	0.013476822	0.016105688	0.000797472	0.010388666	0.006035447	0	0.002924419	0.003971202	0.002766635	0.002694462	0.006911165	0.0029152	0.001848877	0.00445369	0	0.001597389	0	0.002185437	0.00011391	0.002533718	0.054676449
Signature_25	0.009896768	0.006998929	0.001448443	0.004966565	0.008032568	0.00163597	0	0.00342845	0.020987618	0.013141284	0.019659894	0.005728519	0.020430527	0.008892561	0.006241948	0.014850878	0.020663283	0.009502478	0.019911492	0.01448839	0.00528168	0	0.007136422	0	0.014832948	0.007822175	0.001276977	0.012563655	0.00720079	0.004598473	0.000823709	0.00019636	0.014333995	0.005936644	0.011559392	0.013632597	0.026296323	0.015799883	0.062860606	0.036622351	0.009028015	0.010771632	0.013350661	0.00896103	0	0.002886454	0.011769492	0.008550807	0.013465295
Signature_26	0.002039773	0.001487162	0.000283946	0.000597866	0.001272881	0.001528195	0.000307246	0.002498252	0.005907232	0.010626458	0.019930323	0.011334531	0.00445934	0.012822243	0.001172344	0.003993138	0.055028652	0.027594604	0.051791044	0.039072244	8.07E-05	0.000163171	0.00125508	0.001850383	0.00370585	0.003980723	0.000811742	0.019038431	0.001279106	0.001214977	0.000207833	0.002297026	0.006594445	0.006510632	0.011904935	0.006238556	0.003561423	0.003901611	0.002390304	0.001635923	0.037889378	0.021740735	0.047240103	0.020740621	9.54E-05	0.003919455	0.005497357	0.006788719	0.001375312
Signature_27	0.005205627	0.004738227	0.000782698	0.002718242	0.001324163	0.001771084	0	0.00132272	0.013723286	0.005424306	0.006706429	0.004475614	0.143076389	0.001464085	0.001226281	0.002535198	0.005047301	0.001845691	0.005688814	0.002592755	0.001136337	0.000958976	6.77E-05	0.000256028	0.005065073	0.002234153	0.000266312	0.00310057	0.004730649	0.001261645	0.000360857	0.000268026	0.017438485	0.00714487	0.007503562	0.007148028	0.330601017	0.002813599	0.004396857	0.005430892	0.004899079	0.005724448	0.005661479	0.003900589	0	0.000381245	0.000403257	0.001439096	0.010755872
Signature_28	0.001397439	0.000917188	0	0.00051341	0.000255195	0.000268899	0	0.000307698	0.005433792	0.001815415	0.005432039	0.001629213	0.000964031	0.003365668	0.001785754	0.005653089	0.004092747	0.007880729	0.005520834	0.003232484	0.006364676	0.016610906	0.006592842	0.086392897	0.001168516	0.000334292	5.37E-05	0.000186672	0.000103366	0.000144311	0	0.000291	0.004391533	0.002647661	0.002284564	0.002423984	0.00256658	0.019610897	0.0088336	0.01094261	0.020738003	0.043283797	0.037088262	0.005052716	0.009589842	0.033913224	0.018516482	0.118967103	0.002136629
Signature_29	0.069981987	0.055152357	0.017846984	0.026804716	0.009301971	0.003479049	0.000154434	0.00397679	0.005197221	0.00897647	0.031638996	0.004769667	0	0.003049596	0.003909982	0.005105527	0.010119181	0.006349683	0.01465961	0.007892413	0	0	0.002925171	0	0.051410212	0.025825651	0.014496183	0.040355074	0.002618863	0.001111512	0.001520047	0.000139751	0.009126472	0.007067603	0.01987518	0.001634059	0.001765448	0.000383359	0.003556845	0.002232755	0	0.002774954	0.006902415	0.003041425	0.001116855	0	0.002169693	0.001143663	0.07804661
Signature_30	0	0	0.0019673	0	0	0	0.00482	0	0.065119	0.054397	0.0204604	0.0219359	0.0075743	0.003738	0.0065906	0.0093447	0	0.0087547	0.0090498	0	0.0053118	0.0024592	0.0062955	0.0095416	0	0	0.0022624	0	0	0	0.0032461	0	0.0694472	0.0638403	0.0173126	0.0342318	0.0053118	0.0067873	0.0082628	0	0	0	0	0	0.0046233	0.0060004	0.0073775	0.0091481	0.008853
[truncated: 47 more columns]
