# Supplementary material for: Aberrant APOBEC3C expression induces characteristic genomic instability in pancreatic ductal adenocarcinoma
Source: Oncogenesis. 2022 Jun 24;11(1):35. doi: 10.1038/s41389-022-00411-9 (PMC9232547; doi:10.1038/s41389-022-00411-9)
Supplement: Supplementary file 5 — Reference Mutational Signature [file 41389_2022_411_MOESM5_ESM.txt]

Type	A[C>A]A	A[C>A]C	A[C>A]G	A[C>A]T	A[C>G]A	A[C>G]C	A[C>G]G	A[C>G]T	A[C>T]A	A[C>T]C	A[C>T]G	A[C>T]T	A[T>A]A	A[T>A]C	A[T>A]G	A[T>A]T	A[T>C]A	A[T>C]C	A[T>C]G	A[T>C]T	A[T>G]A	A[T>G]C	A[T>G]G	A[T>G]T	C[C>A]A	C[C>A]C	C[C>A]G	C[C>A]T	C[C>G]A	C[C>G]C	C[C>G]G	C[C>G]T	C[C>T]A	C[C>T]C	C[C>T]G	C[C>T]T	C[T>A]A	C[T>A]C	C[T>A]G	C[T>A]T	C[T>C]A	C[T>C]C	C[T>C]G	C[T>C]T	C[T>G]A	C[T>G]C	C[T>G]G	C[T>G]T	G[C>A]A
Signature_1	0.011066126	0.008984372	0.001525822	0.006213179	0.001795843	0.002534373	6.07E-04	0.002954141	0.029428901	1.41E-02	1.76E-01	0.012581832	0.003973456	2.36E-03	0.002778182	0.008268293	0.013749454	0.006246613	0.010019603	0.009153781	1.57E-03	0.001776031	0.001369695	0.003123551	0.006502961	0.007190415	8.88E-04	7.09E-03	1.27E-03	6.88E-04	5.04E-04	1.36E-03	0.020602099	0.018118805	0.095097212	0.016872756	1.17E-03	0.001892148	0.001474909	0.002174323	4.14E-03	0.005222182	0.006951707	6.70E-03	3.00E-04	0.002086352	0.001585518	0.002752181	0.008177516
Signature_2	6.82E-04	0.000608764	1.02E-04	3.23E-04	2.63E-04	0.000265357	2.25E-04	6.10E-04	7.43E-03	0.002680765	3.41E-03	0.003319949	1.31E-07	0.000112711	5.27E-04	1.48E-04	1.29E-03	4.24E-04	5.70E-04	0.001473663	3.34E-05	2.48E-05	2.71E-04	2.16E-04	0.000668803	2.10E-04	6.75E-06	0.000411034	2.74E-05	0.000274226	1.91E-05	3.09E-04	0.014827906	0.003448778	0.004960948	0.008842561	0.000153447	0.000461954	0.000228697	5.74E-04	0.000542545	3.91E-04	3.59E-04	0.000560362	1.13E-04	2.20E-05	0.000226549	6.70E-05	3.50E-04
Signature_3	0.022267089	1.77E-02	0.002205404	0.016327791	0.024105222	1.20E-02	5.44E-03	0.023367311	1.79E-02	8.80E-03	0.003684758	0.014854605	8.39E-03	7.39E-03	0.007323973	0.008719273	1.30E-02	0.009210605	1.17E-02	1.69E-02	2.34E-03	1.47E-03	0.009012765	7.00E-03	0.018650435	0.01554537	1.97E-03	0.014620382	0.016714906	0.013346774	4.19E-03	0.023879014	0.014294433	0.008428168	0.003525991	0.015963651	7.56E-03	0.01274284	0.011489712	0.016536421	0.007881943	0.014450876	0.008409176	0.011990615	1.97E-03	0.005832249	0.010447514	0.008766929	0.009700975
Signature_4	0.036696028	0.030594579	0.018894531	0.024420209	0.009752095	0.005346625	3.20E-03	0.005426713	0.012064448	0.007425869	2.89E-03	0.005929187	0.004781976	0.00391459	0.009965564	0.00299138	0.008368459	0.002007482	0.008072107	0.003589657	0.00E+00	0.000200748	0.001494835	0.000199425	0.045827695	0.060628139	0.008828443	0.042946114	0.010437978	0.009578061	0.006320363	0.009344756	0.020875957	0.014218977	0.007624565	0.019981873	0.007495754	0.011127286	0.03418124	0.011568686	0.005197056	0.002606391	0.009994515	0.005432252	0.00E+00	0.001303196	0.004597477	0.001207167	0.037658244
Signature_5	0.015003091	0.008861301	0.002276737	0.009240931	0.011719094	0.007211023	0.002375725	0.011739472	0.021929142	1.26E-02	1.73E-02	0.016538852	0.008858432	7.42E-03	0.011454144	0.011147566	0.03519007	0.01380541	0.028315786	0.027190633	3.44E-03	2.25E-03	0.005464499	3.81E-03	0.009605782	0.004883957	0.002806181	0.010935109	0.007483672	0.007527885	0.002618944	0.009350098	0.022606535	0.017267839	0.012887746	0.020284164	0.005034033	0.006216357	0.01048873	0.009830827	0.014212852	0.012504614	0.01870803	0.019144023	0.002037953	0.003482711	0.007134642	0.011541032	0.011895762
Signature_6	0.001702653	0.002761818	5.14E-04	0.001902163	0.001302029	0.001183636	0.00E+00	0.001802049	0.03124869	1.61E-02	9.34E-02	0.014916962	5.95E-04	0.003299792	0.00E+00	0.005264744	0.007443522	0.005599648	0.02154332	0.0022847	0.00E+00	0.001699893	0.000694946	0.002880709	0.010002291	0.023706854	0.009094815	0.056549303	0.00E+00	0.00E+00	0.00E+00	1.98E-04	0.00841777	0.0097385	0.090048666	0.008616094	9.96E-05	0.002596514	0.000796531	0.001102376	0.006173007	0.003994637	0.026882923	0.003307129	9.96E-05	0.003994637	0.004978319	0.008618579	0.002394608
Signature_7	4.01E-04	0.000493916	0.00E+00	0.000401051	0.00E+00	0.00E+00	0.00E+00	1.00E-04	0	0.019460271	1.03E-04	0.0043113	9.94E-04	0.00080114	8.95E-04	0.00348189	4.97E-04	0.000100142	0.00069598	1.09E-03	0	0	8.95E-04	0	0.001190159	0.00059109	0.00E+00	0.001289378	9.92E-05	0.00039406	6.01E-04	2.98E-04	0.07478166	0.099204643	0.020819077	0.078156123	0.00E+00	0.001400203	6.98E-04	0.001806572	0.000997128	0.000800116	0.000997145	0.004516431	0.00E+00	0.000800116	8.97E-04	1.30E-03	3.00E-04
Signature_8	3.69E-02	3.29E-02	0.002603316	3.37E-02	8.39E-03	0.004257213	6.02E-04	8.66E-03	0.018135589	5.59E-03	1.99E-02	0.020876514	0.01329428	1.25E-02	1.40E-02	0.024003417	1.61E-02	7.80E-03	9.80E-03	0.021733037	4.20E-03	0.000795407	6.83E-03	0.002926936	0.031487535	2.51E-02	0.001161571	0.028577645	6.57E-03	5.99E-03	6.57E-04	7.75E-03	0.004829578	0.00392403	0.008352637	0.018703875	0.011998801	0.017897289	1.63E-02	0.026363683	0.005162906	1.09E-02	0.005645914	0.011169485	0.002418927	2.10E-03	6.59E-03	4.89E-03	2.37E-02
Signature_9	0.012051586	0.006626704	0.000515694	0.006826353	0.004820634	0.002274839	0.00E+00	0.003814727	0.009339979	0.005538737	0.012892341	0.007629454	0.012041714	0.004211218	0.006769359	0.01842718	0.025078612	0.010528044	0.017520693	0.024602776	0.033338631	5.11E-03	0.005176568	1.92E-02	0.009731727	0.005622345	0	0.009036875	0.00178746	0.001972753	0	0.003872946	0.009731727	0.006805996	0.007616436	0.009632713	0.005491026	0.004906808	0.005091768	0.006933811	0.015374873	0.011816395	0.015375144	0.027634756	0.021564757	0.006408892	0.012579663	0.051149421	0.011805679
Signature_10	6.97E-04	0.000980859	3.07E-04	0.009159077	0.000497986	0.000294258	0	0.00019911	0	0.00313875	0.012887728	0.004679094	0.00E+00	0.000198871	0	0.001185366	0.003059487	0.005170657	0.002566823	0.00395122	0	0.003977429	0.00148086	0.013532927	0.003052879	0.000880378	6.96E-04	0.015757267	0	0	0	0.00E+00	0.00118176	0.002347674	0.010833	0.004234765	0	9.93E-05	0.000297032	0.000896911	0.000495045	1.89E-03	0.001485162	0.001993136	0.002178199	1.79E-03	3.66E-03	0.018137538	0.00138906
Signature_11	2.02E-04	0.000992393	0.00E+00	0.000201452	7.05E-04	2.98E-04	0.00E+00	9.07E-04	0.022672858	0.109063955	0.007451009	0.064363776	0.000199707	1.01E-04	0.000699194	0.000299826	0.000599122	0.001509074	0.000799078	0.000299826	0	0	9.99E-05	0	0.000697465	1.68E-03	1.01E-03	0.001394973	0	0.00019794	8.04E-04	0.000199282	0.030887755	0.150236408	0.01357478	0.081306982	0.000400693	1.11E-03	6.01E-04	4.03E-04	1.00E-04	0.000401905	0.000100175	0.000907457	0	0.000100476	0.001101925	0.000907457	0.000401541
Signature_12	7.74E-03	0.00464979	0.001753814	4.62E-03	3.11E-03	1.48E-03	0	2.51E-03	0.012155171	0.005342312	0.001960145	0.006727712	5.77E-03	6.52E-03	4.58E-03	5.98E-03	4.64E-02	0.031792919	4.85E-02	2.49E-02	0.00119453	0.001002931	1.79E-03	0.002988967	1.34E-02	0.011050283	0.002806784	0.007052579	0.001887253	1.87E-03	0.00E+00	1.89E-03	0.018574546	0.009274344	0.004611145	0.020363081	1.70E-03	0.008614185	3.10E-03	5.43E-03	3.12E-02	3.86E-02	4.14E-02	3.26E-02	0.001298216	4.91E-03	0.004493903	6.33E-03	6.20E-03
Signature_13	0.000334315	6.38E-04	3.91E-05	0.000845183	3.77E-03	9.06E-04	2.04E-05	3.85E-03	0.001478225	3.98E-05	3.25E-04	0	1.23E-03	0.001056885	1.02E-04	0.00096257	0.000543747	0.000145079	0.000276365	0.000264918	0.000382189	0.000112053	3.56E-05	0.000190663	0.001688673	0.001137064	2.43E-04	0.001241066	5.27E-03	8.95E-04	2.84E-04	6.30E-03	3.60E-03	9.85E-04	1.29E-04	0.000604126	2.83E-04	2.21E-04	2.85E-04	8.00E-07	4.24E-05	4.31E-05	5.39E-05	7.63E-07	1.50E-05	1.47E-04	4.57E-05	0.000463379	0.000131434
Signature_14	1.00E-04	4.15E-03	5.15E-04	2.97E-02	0.000100362	0	0.00E+00	1.00E-04	0.029406198	3.17E-02	5.11E-02	0.027788681	0.00E+00	8.02E-04	0.00E+00	0.000895856	0.002585739	0.004609189	3.48E-03	0.002488488	0.00E+00	2.00E-03	0.000696378	5.57E-03	0.005557253	0.010054283	9.01E-04	0.124744229	0.00E+00	0.00E+00	0.00E+00	0.00E+00	0.0059542	1.65E-02	0.029343651	0.018458573	0.00E+00	0.003402438	2.00E-04	2.01E-03	5.99E-04	0.005303801	1.60E-03	2.71E-03	0	2.00E-03	4.99E-04	6.33E-03	1.80E-03
Signature_15	1.31E-03	0.003955524	0.00E+00	0.005721053	1.10E-03	9.89E-05	6.19E-04	1.00E-03	0.011748166	0.016712088	3.19E-02	0.006624377	0.002089505	9.02E-03	8.96E-04	7.87E-03	0.01144253	0.00731817	0.007265788	0.006274064	0	6.01E-04	1.19E-03	0.002888061	0.010524246	0.008284059	1.50E-03	0.022637736	0.000893568	0.000295859	4.01E-04	1.69E-03	0.005063552	0.008678538	0.015530705	0.009531678	0.0015971	0.004305194	2.70E-03	0.000703303	3.19E-03	0.00500604	0.012777023	3.52E-03	0.00E+00	1.90E-03	6.99E-04	0.004521231	0.00240072
Signature_16	0.016173642	0.009596514	0.002269674	0.008836525	0.004821955	2.37E-03	0.00E+00	0.007330299	0.013561749	0.007518918	3.61E-03	0.010141921	0.008063191	7.32E-03	7.97E-03	0.008369229	0.071374175	0.01715037	0.034652683	0.049517937	0.00517637	4.21E-03	0.006074177	7.57E-03	0.015793558	0.009866466	0.002205362	0.008344017	3.97E-03	4.93E-03	2.81E-03	0.007946683	0.020859416	0.009669136	1.60E-03	0.020959375	0.005392667	0.012821297	0.012982574	9.65E-03	0.014580173	0.019432279	0.018974531	0.026436118	0.000199728	0.008213644	6.69E-03	0.018696266	0.009607253
Signature_17	0.00183235	0.000337104	1.62E-06	0.003178898	0.001662004	0.001602502	2.65E-05	0.001328187	0.009352175	4.16E-03	9.48E-03	0.005734578	6.08E-04	1.88E-03	1.08E-03	2.03E-03	0.002673313	0.00806651	0.004394799	0.003115182	5.27E-05	6.46E-03	3.45E-03	0.030678318	0.001021033	0.000414426	2.97E-04	3.11E-05	0.001903729	0.000696834	3.51E-06	9.43E-04	2.10E-02	0.00377926	0.013150458	0.009541808	2.99E-05	0.010195969	0.004441537	0.031269232	7.38E-03	0.03954925	2.84E-02	1.02E-01	9.09E-05	1.98E-02	1.34E-02	2.62E-01	0.006511737
Signature_18	0.050686733	1.08E-02	0.002356777	0.019473654	1.52E-03	2.47E-03	2.69E-03	0.003993174	0.003837003	0.00243503	0.008718105	0.005620044	3.02E-03	0.000812261	0.004477003	0.002722157	0.002915076	0.001515326	0.003310294	0.00546249	0.000383771	0.001256675	0.00235543	0.000336825	0.088033446	2.03E-02	1.72E-02	0.037366258	4.55E-04	3.60E-03	5.41E-03	5.47E-03	0.009686674	0.005570433	1.62E-02	0.005110822	0.000411131	0.002491583	0.005506859	0.00332556	0.000191603	0.003050403	0.002588855	0.001314712	6.08E-05	0.002015836	0.0052964	0.00235	0.128616274
Signature_19	0.010761281	0.007329456	5.16E-04	0.007439244	0.005833218	0.001881887	0.00E+00	0.007238184	0.022226571	2.01E-02	3.80E-02	0.026741068	1.10E-03	5.32E-03	0.004486094	0.003291686	0.014450677	0.004819665	0.013458282	0.015959688	1.40E-03	0.00E+00	9.97E-04	0.001695717	0.011137792	0.015705689	1.81E-03	9.55E-03	1.99E-04	2.77E-03	2.01E-04	7.96E-04	4.36E-02	0.074379772	0.023885395	0.115259722	4.30E-03	0.005314913	2.10E-03	0.002213925	6.60E-03	0.007019696	4.00E-03	5.33E-03	0.00E+00	1.10E-03	1.30E-03	1.91E-03	0.003206094
Signature_20	0.001185972	0.002189043	1.67E-07	0.003022058	7.01E-04	2.04E-03	1.31E-05	0.00085255	0.033025419	0.021970606	3.57E-02	0.01890745	0.000572087	0.001978292	0.000189878	0.007397744	0.016329004	0.019318493	0.054581225	0.007318162	1.76E-06	0.000382709	0.000656309	0.00053045	0.01726971	0.036033664	0.012519486	0.102765234	1.32E-05	5.41E-04	0.00E+00	1.20E-04	0.011076302	0.017919612	0.044516143	0.013761966	4.50E-05	0.004398633	0.001126907	0.002399129	0.014855188	0.018396217	0.074089481	0.011063777	2.32E-05	0.008494991	0.015371104	0.002197842	0.001117545
Signature_21	0.000100372	6.92E-04	0.00E+00	6.02E-04	5.02E-04	0.000790796	0.00E+00	1.81E-03	0.005118997	0.006128669	2.64E-02	0.003009905	8.26E-03	0.029261256	2.69E-03	0.004280626	2.64E-02	0.016534614	0.02228632	1.88E-02	0	3.11E-03	1.59E-03	1.79E-03	0.001984932	1.38E-03	2.70E-03	0.005557976	9.92E-05	0.00E+00	0.00E+00	2.98E-04	0.003374384	0.008970894	0.031850559	0.003969983	0	0.003703023	2.49E-03	0.001004326	0.021851772	0.010008171	0.021053904	0.020488248	0	0.000500409	3.99E-04	0.003213843	1.00E-04
Signature_22	1.51E-03	2.43E-03	0.00E+00	9.27E-04	5.30E-04	0.00E+00	0.00E+00	0.000300831	0.003129016	1.51E-03	0.003742123	0	4.94E-02	0.011706291	6.77E-02	0.01455288	1.68E-02	0.001112019	4.89E-03	0.002622049	0.00164522	0	0.001082751	0	0.004521238	3.72E-03	9.03E-04	0.00441221	5.78E-04	8.15E-04	3.83E-04	1.75E-03	0.007682995	7.02E-03	0.005517885	0.004143822	8.68E-02	0.053820045	0.213029407	0.06217504	0.004023659	0.001355294	0.002747197	0.002376638	0.001119331	1.07E-03	4.18E-03	0.001638568	1.30E-03
Signature_23	0.00045828	0.000365155	0.00E+00	0.00E+00	0	0.00E+00	0.00E+00	0.00E+00	0.019981648	0.081513187	9.60E-03	0.033555862	0.00E+00	0.00E+00	0.000237891	0	1.07E-03	0.000223614	0.000499793	0.000314043	0	0	0	0	0.000164659	0.000731578	1.65E-04	0.000722401	0.000198952	0.000281736	0	1.96E-04	0.060543075	0.185035885	0.015280894	0.155943958	0.000597431	0	0.000173969	0.000463058	0	0	0.000322276	0	0	0.000191651	0.00E+00	0.00021325	0.00035236
Signature_24	0.028793294	0.020010284	2.11E-02	2.47E-02	0.012054708	8.34E-03	0.00E+00	0.003899697	0.006347993	3.81E-03	0.003210994	0.003436558	1.16E-03	1.52E-05	6.31E-03	4.95E-06	4.71E-03	0.000630155	2.71E-03	0.00710029	0	0.001469093	0.000844502	0.001072122	0.063169489	3.33E-02	2.25E-02	2.00E-02	0.013394171	1.59E-02	8.00E-04	0.010325264	0.005998433	0.00E+00	0.002933205	0.003946966	2.76E-03	0.002700472	0.006905804	0.002931945	0.00184741	4.46E-03	0	0.001606564	0	0.002190312	0.000113821	0.002548272	0.054748698
Signature_25	0.009934115	0.006918743	1.49E-03	0.004983206	0.00806288	0.001617227	0	0.003439937	0.021066818	0.012990725	2.03E-02	0.005747713	0.020321482	0.008911649	0.006210573	0.014784687	0.020552995	0.009522876	0.019811405	0.014423815	5.25E-03	0.00E+00	7.10E-03	0.00E+00	0.01472191	0.007711574	0.001279069	0.012469979	7.15E-03	4.53E-03	0.000825059	1.95E-04	0.014226692	0.005852703	0.011578333	0.013530951	0.02623969	0.015813563	0.06272633	0.036782565	0.009008572	0.010780959	0.013322143	0.009000232	0	0.002888954	0.011744352	0.008588215	0.013464732
Signature_26	0.002047539	0.001470173	0.000292715	0.000599889	1.28E-03	0.001510737	3.17E-04	2.51E-03	0.005929721	1.05E-02	0.020545818	1.14E-02	0.004435686	0.012850195	0.00116649	0.003975472	0.054736767	0.027654759	0.051532428	0.038899393	8.02E-05	0.000163527	0.001248812	1.84E-03	3.68E-03	0.003924569	0.000813099	1.89E-02	1.27E-03	0.001197838	2.08E-04	0.002279975	0.006545298	0.006418789	0.01192484	0.006192247	3.55E-03	0.003905119	0.002385278	1.64E-03	0.037809037	2.18E-02	0.047140764	0.02083205	9.52E-05	3.92E-03	5.49E-03	0.006818645	0.0013753
Signature_27	0.005242594	4.70E-03	8.10E-04	0.002736392	0.001333567	0.001756597	0	1.33E-03	0.01382074	5.38E-03	0.006936228	0.004505497	0.142784531	1.47E-03	0.001224162	0.002532266	0.005037005	0.001855785	0.005678983	0.002589756	1.13E-03	9.64E-04	6.75E-05	2.56E-04	0.005043823	0.002209865	0.000267633	3.09E-03	4.71E-03	1.25E-03	0.000362646	2.67E-04	0.017365322	0.007067197	0.007540774	0.007118252	0.330982668	0.002825371	0.00440201	0.005472734	0.004904735	0.005748399	0.005668114	0.003930641	0	0.00038284	0.00040373	0.001450184	0.010791078
Signature_28	0.001399621	0.000904681	0.00E+00	5.14E-04	2.56E-04	2.65E-04	0.00E+00	3.08E-04	0.005442278	0.001790662	0.005587267	1.63E-03	9.57E-04	3.37E-03	0.001772862	0.005615491	4.06E-03	0.007880242	0.005480977	0.003210985	6.32E-03	1.66E-02	6.55E-03	8.58E-02	1.16E-03	0.000328839	5.36E-05	0.000184872	1.02E-04	0.000141957	0.00E+00	0.000288193	0.004349053	0.002604472	0.002283264	0.002400609	2.56E-03	1.96E-02	0.008795305	1.10E-02	2.06E-02	4.32E-02	0.03692748	5.06E-03	9.55E-03	3.39E-02	1.84E-02	0.119224237	0.002131831
Signature_29	0.070250051	5.45E-02	0.018398569	0.026896049	0.009337602	0.003439384	1.59E-04	3.99E-03	0.005217129	0.008874129	0.032616842	0.004785919	0	0.003056315	3.89E-03	0.00508306	0.010065741	0.006363673	1.46E-02	7.86E-03	0.00E+00	0.00E+00	0.002910633	0.00E+00	0.051028249	0.02546193	0.014520759	0.04005645	0.002599406	0.001095858	0.001522624	0.000138717	0.009058665	0.006968065	0.019908875	0.001621967	0.001761745	0.000383713	0.003549448	0.00224265	0	0.002777513	0.00688806	0.003054903	0.001114513	0	0.002165181	0.001148732	0.078047761
Signature_30	0	0	2.03E-03	0.00E+00	0.00E+00	0.00E+00	4.97E-03	0.00E+00	0.065403998	0.053806076	2.11E-02	0.022022618	7.54E-03	3.75E-03	6.56E-03	0.009308638	0	0.008778762	0.009009719	0	5.29E-03	2.47E-03	6.27E-03	9.50E-03	0	0	0.002267468	0	0	0	3.25E-03	0	0.068968727	0.062975433	0.017351385	0.033996972	0.005303544	6.80E-03	0.008250102	0	0.00E+00	0.00E+00	0	0.00E+00	4.62E-03	0.006009202	7.37E-03	0.009193639	0.008857947
[truncated: 47 more columns]
