# Supplementary material for: Aberrant APOBEC3C expression induces characteristic genomic instability in pancreatic ductal adenocarcinoma
Source: Oncogenesis. 2022 Jun 24;11(1):35. doi: 10.1038/s41389-022-00411-9 (PMC9232547; doi:10.1038/s41389-022-00411-9)
Supplement: Supplementary file 7 — Reference Mutational Signature [file 41389_2022_411_MOESM7_ESM.txt]

Type	A[C>A]A	A[C>A]C	A[C>A]G	A[C>A]T	A[C>G]A	A[C>G]C	A[C>G]G	A[C>G]T	A[C>T]A	A[C>T]C	A[C>T]G	A[C>T]T	A[T>A]A	A[T>A]C	A[T>A]G	A[T>A]T	A[T>C]A	A[T>C]C	A[T>C]G	A[T>C]T	A[T>G]A	A[T>G]C	A[T>G]G	A[T>G]T	C[C>A]A	C[C>A]C	C[C>A]G	C[C>A]T	C[C>G]A	C[C>G]C	C[C>G]G	C[C>G]T	C[C>T]A	C[C>T]C	C[C>T]G	C[C>T]T	C[T>A]A	C[T>A]C	C[T>A]G	C[T>A]T	C[T>C]A	C[T>C]C	C[T>C]G	C[T>C]T	C[T>G]A	C[T>G]C	C[T>G]G	C[T>G]T	G[C>A]A
SBS1	0.000876023	0.00222012	0.000179727	0.001265053	0.001839055	0.001187959	1.17E-04	0.001126688	0.024718478	6.15E-03	3.71E-01	0.009468128	0.000783812	2.20E-03	0.001117281	0.000179456	0.001067943	0.003000895	0.000103887	0.005628826	1.69E-04	0.000204337	0.000262659	0.000109831	0.000305026	0.001738259	9.20E-05	2.18E-16	2.36E-05	7.46E-05	3.47E-04	2.18E-16	0.001955296	0.000262195	0.19338067	0.000191625	4.23E-05	0.000387449	0.000318465	0.000257226	2.19E-16	0.002464687	0.00035385	4.21E-05	3.49E-05	0.000209005	0.000125813	0.000169176	0.00155627
SBS2	5.79E-07	0.000145505	5.36E-05	9.76E-05	2.23E-16	0.000130757	1.56E-05	9.10E-05	6.10E-05	0.001356731	3.35E-05	0.001856029	9.49E-05	0.000875074	2.52E-05	2.21E-16	6.10E-05	2.14E-05	1.31E-05	0.000153466	2.35E-04	7.44E-05	2.03E-06	3.72E-06	0.000205314	9.34E-05	2.22E-16	0.000415577	2.20E-16	0.000344145	4.85E-05	6.28E-05	0.00426422	0.00016668	0.002759371	0.001431321	0.000241151	0.000242876	0.000147869	2.23E-16	0.000299702	2.84E-05	2.21E-16	0.000185792	1.52E-04	0.000154286	0.000120081	0.000202773	8.57E-05
SBS3	0.020919749	1.63E-02	0.001807549	0.012265066	0.019813416	1.16E-02	2.61E-04	0.017492799	1.43E-02	1.23E-02	0.002654514	0.012164532	5.47E-03	7.24E-03	0.009610497	0.006094787	1.64E-02	0.007792024	1.23E-02	1.73E-02	3.94E-03	2.61E-03	0.006280719	3.96E-03	0.022375696	0.024991558	2.52E-03	0.015315381	0.019193375	0.013928101	1.51E-03	0.022177467	0.016011054	0.019953734	0.002248104	0.02287362	7.94E-03	0.017850616	0.013197832	0.012780765	0.008828394	0.014541232	0.010098341	0.015900479	4.37E-03	0.007060019	0.010698242	0.007074707	0.00714379
SBS4	0.042450736	0.032989582	0.016115961	0.02966277	0.006930938	0.002813526	1.32E-03	0.003569588	0.008751692	0.004141035	8.09E-04	0.00427345	0.009389959	0.003545218	0.012364317	0.004200288	0.007924647	0.000718082	0.004985612	0.001556401	1.05E-03	0.000159685	0.001415914	0.000215502	0.080268881	0.078742784	0.024593149	0.068633445	0.00778817	0.00678749	0.003412927	0.00678377	0.012632154	0.011361882	0.003322585	0.015915002	0.014400022	0.012236935	0.03250062	0.011877219	0.005180008	0.002367145	0.005500105	0.002576753	8.70E-04	0.000442335	0.003790072	0.001207853	0.031666925
SBS5	0.012052048	0.009337087	0.00190814	0.006635872	0.010143807	0.00563786	0.001774054	0.010139532	0.032741397	1.77E-02	6.37E-03	0.022086109	0.007344732	6.95E-03	0.009079253	0.006175832	0.045979219	0.013436305	0.038029328	0.038150707	3.84E-03	2.61E-03	0.007904525	4.81E-03	0.007378521	0.006056583	0.003467616	0.006445227	0.006911778	0.008946776	0.002495481	0.009464255	0.019265587	0.018741868	0.01753852	0.02294064	0.00353436	0.005197411	0.005002106	0.004321237	0.013278809	0.01041485	0.020767225	0.014973588	0.002585873	0.004616582	0.006120341	0.007336053	0.010205301
SBS6	0.000425146	0.000516226	5.34E-05	0.000179986	0.000471161	0.000284712	2.28E-16	0.00025398	0.064121962	2.26E-02	1.23E-01	0.021298317	9.73E-05	0.000545302	2.20E-16	0.001646952	0.002190691	0.001128555	0.004204267	0.000498054	2.55E-05	0.000203739	0.000106098	0.000382966	0.001800201	0.004018387	0.001647055	0.009495852	4.07E-05	3.65E-05	8.41E-05	1.42E-05	0.013452053	0.014540862	0.121782217	0.013650287	6.62E-05	0.000549592	0.000114362	0.000179169	0.001650763	0.001027368	0.00529049	0.001271196	4.92E-05	0.000781997	0.000918875	0.001301224	0.000425523
SBS7a	6.72E-05	0.00017673	7.33E-05	0.000248522	6.51E-05	2.13E-05	5.23E-05	9.58E-05	0.000122309	0.01747552	2.30E-16	0.007435631	1.93E-03	0.000670606	5.83E-04	0.003688885	4.87E-04	0.000227205	0.000185829	6.11E-04	0.000469892	0.000247223	2.74E-04	0.000307241	0.000451034	0.000236313	2.23E-16	0.000368769	2.21E-16	0.000128988	7.75E-05	9.48E-05	0.049564181	0.054450495	0.006712663	0.056108337	1.76E-04	0.000260902	1.12E-04	0.000372161	0.000449471	0.000258903	0.000103649	0.001825696	8.39E-05	0.000171935	2.22E-16	2.66E-05	4.05E-05
SBS7b	2.34E-03	4.57E-04	0.000192188	7.14E-04	8.61E-06	0.000187273	5.22E-04	2.87E-04	0.001418642	3.78E-02	5.61E-04	0.010861613	0.002482522	4.69E-04	1.56E-03	0.008272417	1.02E-03	4.58E-04	1.50E-03	0.00214544	8.41E-05	0.000936192	1.47E-03	0.000731445	0.001134121	1.53E-03	0.000409628	0.001482361	4.56E-04	9.49E-04	7.94E-04	8.85E-04	0.106448207	0.179847635	0.022188156	0.125353987	0.00112021	0.000961079	8.83E-04	0.000112754	0.001530287	8.43E-04	0.00073015	0.005768572	0.000359067	7.95E-04	1.29E-03	3.70E-06	7.48E-04
SBS7c	0.004840988	0.001135127	0.000388049	0.001963631	0.001122548	0.000314874	2.29E-16	0.001933575	0.001333026	0.007580675	0.000954169	0.007493856	0.0123154	0.003422224	0.000209626	0.050398663	0.000286035	0.000533347	0.001063032	0.00263425	0.011818812	1.05E-03	0.000600067	2.21E-16	0.000108023	0.00304176	0.001910273	0.013379336	0.000204153	0.002224718	0.000262037	0.004202102	0.002685697	0.005876799	0.008941279	0.020415875	0.003457357	0.013391576	0.000957515	0.048840016	0.007542418	0.00357775	0.002162131	0.043223916	0.003268049	0.005576492	0.001185685	0.003409775	0.001048388
SBS7d	4.04E-05	0.000753958	2.57E-04	0.004051334	0.001180887	0.002513195	0.000931136	0.002910959	0.003332502	0.001379793	0.00124357	0.03291084	8.82E-05	0.001079059	0.003670317	0.040793614	0.004323671	0.003926577	0.009116273	0.050619813	0.00366917	0.002657683	0.010514962	0.014193399	0.014348122	0.003164912	8.50E-05	0.000115778	0.001306174	0.000281107	0.001318182	2.20E-16	0.035227113	0.002555519	0.002636364	0.000136559	0.001601695	8.11E-05	0.001193831	0.001151553	0.010147387	8.87E-05	0.000930193	0.039753617	0.001472366	4.97E-05	2.57E-05	0.000156211	0.000167487
SBS8	4.43E-02	0.047299564	4.77E-03	0.047204587	4.35E-03	2.92E-03	2.95E-04	5.73E-03	0.006842527	0.002790476	0.003332965	0.012554412	0.019415298	2.14E-02	0.022708056	0.024913437	0.009727562	0.00502577	0.006951852	0.014848409	0.001632876	0.000670103	0.004750764	0.000737438	0.039839576	3.83E-02	3.42E-03	0.03278667	0.004967528	0.005388176	1.05E-05	0.00545451	0.00265266	0.003967118	0.001493933	0.014406264	0.018978021	2.93E-02	2.76E-02	4.20E-02	2.39E-03	0.00701306	0.001258565	0.006494743	0.001218589	0.001953638	0.004694646	0.000577087	0.024223162
SBS9	5.61E-04	0.004046991	0.000439559	3.06E-03	4.86E-03	1.94E-03	0.001403288	6.44E-03	0.008138308	0.005363005	0.004519413	0.006517945	1.26E-02	2.83E-03	2.75E-03	1.88E-02	2.02E-02	0.010532557	1.42E-02	2.89E-02	0.044901994	0.006951488	5.31E-03	0.02381613	4.77E-03	0.001894654	0.001373551	0.003040076	0.000887159	1.52E-03	4.38E-04	3.01E-03	0.007192644	0.00864436	0.006526876	0.011027727	4.78E-03	0.003135693	5.30E-03	4.46E-03	1.37E-02	1.53E-02	1.54E-02	3.31E-02	0.025968706	7.42E-03	0.014183158	5.68E-02	7.73E-03
SBS10a	0.002185262	1.74E-03	0.000153713	0.016956073	2.23E-16	2.39E-05	2.29E-16	2.22E-16	0.00103775	0.000819569	5.71E-03	0.002982274	5.01E-05	0.000193267	2.21E-16	0.0065911	0.000736641	0.003606313	0.002116649	0.00332524	0.001898457	0.001235312	0.000316508	0.009124616	0.003137527	0.000197966	4.62E-05	0.017069448	4.51E-05	2.19E-16	2.00E-05	2.97E-05	3.63E-05	2.19E-16	2.22E-16	0.000101627	2.21E-16	2.22E-16	2.21E-16	0.000375411	0.000121017	4.10E-05	0.00104156	2.44E-06	0.000153751	2.22E-16	5.31E-05	0.001297964	0.001202793
SBS10b	1.81E-04	6.40E-03	5.46E-05	1.62E-05	0.000303181	0.00013118	2.27E-16	2.21E-16	0.000545726	5.14E-03	4.23E-04	0.007879387	1.79E-03	3.34E-04	2.31E-05	0.002809774	0.009209879	0.000506137	5.23E-04	0.000147883	3.42E-05	5.29E-05	0.000515323	2.19E-16	0.000512084	0.003104625	8.31E-05	0.008187688	2.94E-05	2.17E-16	2.20E-16	2.18E-16	0.000148416	8.24E-05	0.003670112	0.000584835	7.01E-05	0.000105063	2.19E-16	2.33E-04	1.30E-03	0.000122903	2.50E-05	8.11E-04	0.000224314	1.14E-03	4.73E-04	5.20E-03	7.24E-04
SBS11	1.47E-04	0.000548604	9.75E-05	0.000268324	1.72E-04	0.000288216	6.18E-05	5.40E-04	0.026036346	0.14609571	7.86E-03	0.109952152	0.000417	4.44E-04	3.93E-05	3.40E-06	0.001140001	0.000945058	0.0003201	0.001191054	0.000218	4.71E-05	1.79E-04	0.000285252	0.000616666	0.000977275	9.26E-06	0.000149681	0.000260436	0.000175434	1.13E-05	9.62E-06	0.004061212	0.124885075	0.000926453	0.064961381	0.000184589	0.000213322	3.06E-04	0.000163582	3.29E-04	0.000717447	0.000131422	8.53E-05	2.23E-16	2.23E-16	2.23E-16	0.000134299	0.000165879
SBS12	0.004542368	0.001118361	0.00055731	0.001225521	0.001226037	6.35E-04	7.75E-05	0.001446516	0.005537267	0.002098165	1.22E-04	0.00239077	0.005148426	2.72E-03	3.11E-03	0.002810718	0.073292866	0.040433783	0.070227738	0.063589993	0.002001612	6.66E-04	0.00080488	1.28E-03	0.005385724	0.004224422	0.001173289	0.001093076	1.33E-03	8.79E-04	1.73E-04	0.001550181	0.006548325	0.000250702	4.10E-05	0.003358726	0.000545462	0.00561141	0.001408635	1.51E-03	0.045355256	0.049801261	0.037363797	0.046154767	0.00089212	0.001142323	5.92E-04	0.000345909	0.001982235
SBS13	0.001816879	0.000708842	2.71E-04	0.000347257	0.003863364	0.000934964	2.71E-04	0.003991458	0.007167688	2.18E-16	3.11E-04	0.000317321	2.20E-16	6.50E-05	5.84E-04	6.00E-04	0.001889418	0.000141527	0.00042352	0.000949505	6.07E-05	2.21E-16	8.16E-05	0.000316832	0.001381922	0.000949095	4.31E-06	2.19E-16	0.00553756	0.000635345	4.86E-04	6.32E-03	1.91E-05	0.001323635	0.001982362	0.00143132	0.00020741	0.000340425	0.000224284	0.000522416	4.70E-05	0.000121438	2.20E-16	1.12E-04	4.11E-05	2.81E-06	2.20E-16	5.54E-05	0.000943772
SBS14	0.001126093	1.30E-02	0.000426447	0.083014325	2.23E-16	5.72E-06	4.04E-05	0.000205023	0.012467454	0.010000858	0.027362816	0.016180758	6.11E-04	0.000373417	0.000352805	0.001844812	0.012553552	0.006324003	0.012358149	0.005953257	0.000211218	0.002981316	0.000706607	0.01106887	0.016204834	1.95E-02	1.38E-03	0.258489774	8.50E-05	7.76E-05	1.92E-05	1.77E-04	0.002714061	0.001362746	1.16E-02	0.0013521	0.000154923	0.002957455	0.000316848	0.001388338	0.003158428	0.005353495	0.004467856	0.002072446	4.85E-05	0.001213058	0.000434791	0.000967812	0.002083365
SBS15	0.00094603	0.000490511	4.74E-05	0.001111918	0.000113243	0.000265488	3.16E-05	0.000325562	0.00506086	6.82E-03	7.67E-02	0.001783076	2.03E-03	8.41E-04	0.000536417	0.009482122	0.003862981	0.001961031	0.000238407	0.000923364	4.65E-04	4.15E-04	1.84E-04	0.003607977	0.041420004	0.004970545	6.62E-05	2.84E-02	8.28E-05	1.67E-05	5.02E-05	8.37E-05	1.07E-02	0.010925356	0.02480047	0.015458647	3.47E-04	0.000243816	8.17E-05	0.001052888	7.47E-04	0.002148382	1.38E-03	1.75E-03	2.05E-04	1.57E-04	2.71E-04	2.50E-03	0.002286201
SBS16	0.016094373	0.002872843	1.05E-03	0.010658028	1.75E-03	1.99E-03	8.75E-04	0.011562955	0.001770381	0.00369507	3.38E-03	0.006032846	0.02302534	0.007773032	0.00878427	0.010974152	0.241217849	0.012955054	0.063713374	0.135680423	0.011163801	0.004428821	0.004606507	0.007941295	0.010343995	0.008921163	0.00174654	0.002476665	3.53E-03	4.49E-03	1.47E-03	9.57E-03	0.007131389	0.00280577	0.000693597	0.019196644	0.003209867	0.005717011	0.001029975	0.006572449	0.010699555	0.00317946	0.00960977	0.01560076	3.96E-03	0.001083223	0.002239946	0.002556512	0.008627863
SBS17a	0.002072799	9.05E-04	4.89E-05	6.19E-05	1.01E-03	0.000561124	1.56E-04	1.96E-05	0.00122165	0.001686331	4.06E-05	0.000737686	1.00E-03	0.00099673	1.99E-04	0.001449986	9.58E-05	0.012696559	0.000373208	7.74E-03	0.000844416	7.00E-04	7.14E-04	1.24E-02	0.000292085	1.14E-03	2.22E-16	0.00013565	5.48E-04	2.31E-04	2.32E-04	3.86E-05	0.000812888	0.00169159	0.001898523	0.00172286	0.000432021	0.040437283	1.23E-02	0.072441123	0.011049376	0.172732099	0.086903374	0.42683151	0.000308586	0.001038389	1.93E-06	0.005320365	0.001775632
SBS17b	6.08E-04	1.27E-04	5.97E-05	4.56E-04	1.46E-04	4.27E-05	2.29E-16	0.000318744	0.000570783	6.92E-05	0.000294629	0.000146882	6.20E-05	0.000288422	6.51E-05	0.000627571	9.64E-05	0.000251496	2.21E-16	0.000539334	0.00139667	0.004471037	0.000980947	0.068507332	0.000267858	4.04E-05	2.22E-16	0.000179895	1.92E-04	4.58E-05	2.22E-16	1.91E-04	0.000451702	5.78E-05	0.000541639	0.000134427	9.30E-05	0.002232661	0.000712508	0.0077917	0.000642935	0.006438836	0.003895439	0.018303995	0.00203712	3.13E-02	1.36E-02	0.550120054	9.94E-04
SBS18	0.05168832	0.015617161	2.50E-03	2.15E-02	0.001736326	2.56E-03	1.98E-03	4.09E-03	0.009233642	0.00459619	1.26E-02	0.007995772	2.48E-03	8.80E-04	0.002586629	0.007804147	2.01E-03	0.002094242	0.002069304	0.00422061	0.000717068	0.000859742	0.001979766	0.001831586	0.073437487	0.019320614	1.20E-02	0.036025146	0.00060834	0.002227785	0.003585448	3.76E-03	0.011611062	0.00666364	0.016825568	0.006599648	0.00054077	0.003062293	0.00320277	0.002269622	0.000385124	0.002461843	0.001616351	0.0025709	0.000110748	0.001991491	2.92E-03	0.004157627	0.108982738
SBS19	0.001279613	0.000636052	2.55E-04	5.75E-04	0.003214147	1.78E-03	6.37E-04	0.00215529	0.02821195	1.40E-02	0.001603857	0.037062935	7.85E-04	0.000256514	9.51E-04	0.000653547	2.59E-03	0.000597526	2.31E-03	0.001738796	0.002326328	0.00190122	0.001767763	0.001618879	0.001315073	7.59E-04	2.37E-04	3.43E-05	0.001763394	1.79E-03	4.84E-05	0.003208078	0.118555837	9.10E-02	0.015785197	0.25704474	9.62E-05	0.000404874	0.000294481	0.000219782	0.000452732	8.18E-05	0.000498815	0.000394196	0.000715157	0.00209972	0.001332178	0.002217981	0.000817044
SBS20	0.000624248	0.001380514	2.26E-05	0.001249985	0.008844347	0.001499695	0.000485733	0.004455591	0.049717936	0.012911281	1.38E-02	0.01310468	0.000510654	0.005225514	0.00030289	0.025605328	0.010692763	0.004581134	0.018593228	0.000103021	1.05E-05	2.14E-05	2.69E-05	5.82E-05	0.037493408	0.097958501	0.00747705	0.251293147	7.67E-05	4.34E-06	0.00018919	1.01E-05	0.01056995	0.012876244	0.016604484	0.011667182	0.000144363	0.006516002	0.000123312	0.000102926	0.011729511	0.004856835	0.026166292	0.006962661	0.000965429	0.001608889	0.002716883	0.005156405	0.010850155
SBS21	0.000157722	0.002334882	0.000303319	0.000623594	1.70E-05	0.000711347	2.29E-16	6.22E-05	0.002179982	3.88E-03	0.007634554	4.19E-05	0.003444365	0.005666788	0.000246956	0.00159418	0.016624537	0.010029714	0.003863674	0.025506876	0.000390229	0.000438298	0.000186213	6.92E-05	2.21E-16	0.002565347	0.001984877	1.90E-02	1.96E-05	0.000269361	1.01E-05	0.000171851	0.001340997	0.005091227	0.00623532	0.000322842	6.18E-06	0.000689162	0.000124836	2.23E-16	0.011484678	2.82E-03	0.014381067	0.02181287	4.34E-06	5.45E-05	2.01E-05	0.000185962	0.002141672
SBS22	0.006046172	9.45E-05	7.90E-04	0.001729623	0.001669991	0.000193197	0.000238658	6.23E-05	0.001770593	2.18E-04	0.001405089	0.000619446	0.063701089	7.04E-03	0.060430237	0.002504401	0.024922179	0.000902945	0.007728289	0.000753316	2.32E-03	5.11E-05	2.94E-03	4.17E-05	0.001820363	0.004377129	0.000136528	1.09E-04	1.04E-03	7.76E-04	0.000239927	3.18E-04	0.001203628	0.003151928	0.000427652	0.001591622	0.128009986	0.055271043	0.168016059	0.060699247	0.006740526	0.00134416	0.002030194	0.000539549	0.004910383	0.000882732	0.008030768	0.001197879	0.002234894
SBS23	0.000844507	0.00039742	1.02E-07	5.67E-18	5.81E-18	4.06E-05	2.97E-18	5.67E-18	0.022857308	0.080579573	0.009057158	3.54E-02	8.30E-18	5.61E-18	0.000354891	0.000161498	8.88E-04	0.000179735	0.000471184	0.000261807	8.30E-18	5.48E-18	5.69E-18	7.45E-18	1.51E-04	0.000625802	0.0001312	0.000580041	1.74E-04	0.000253301	1.88E-18	0.000227016	0.062202512	0.187740562	0.014331124	0.156010982	4.65E-04	4.51E-18	0.000132717	3.79E-04	6.90E-18	4.51E-18	0.000391113	4.77E-05	6.89E-18	1.49E-04	6.56E-05	0.000249962	0.000339541
SBS24	0.036623727	2.63E-02	0.015292613	0.02212589	0.003360529	0.003636529	9.51E-04	2.87E-03	0.011872527	0.011097853	0.000531108	0.009202359	0.001575282	0.00226016	1.99E-03	0.001796213	0.006380888	0.002189844	1.76E-03	2.43E-03	3.20E-03	1.41E-03	0.00205449	4.70E-03	0.025269449	0.03448786	0.0160641	0.01701262	0.002596585	0.005158356	0.000948786	0.004685932	0.005352348	0.008745489	0.00637544	0.004268078	0.001320271	0.001876043	0.00503112	0.004832395	0.002270465	0.002247239	0.004220939	0.003654498	0.001430293	0.000882844	0.003040677	0.004741787	0.062344417
SBS25	0.009935785	0.006918705	1.49E-03	4.99E-03	8.06E-03	1.62E-03	0.00E+00	3.44E-03	0.021075907	0.012947862	2.03E-02	0.005748288	2.03E-02	8.91E-03	6.21E-03	0.01483124	0.020586254	0.009518884	0.019796833	0.014433086	5.25E-03	0.00E+00	7.10E-03	0.00E+00	0.014686882	0.007708208	0.001281894	0.012504072	0.007144969	0.00453424	8.25E-04	0.000194508	0.014190703	0.005855083	0.011617167	0.013496458	0.026239201	1.58E-02	0.062755694	0.036754291	9.01E-03	1.08E-02	0.013369258	9.00E-03	0.00E+00	0.002892044	1.18E-02	0.008586043	0.013497296
SBS26	0.000876875	5.22E-04	0.000117594	0.000621485	0.000428895	0.000373917	7.05E-05	0.000730923	0.002671806	0.002512562	5.50E-03	0.002801202	0.001512888	0.003529892	6.22E-04	0.003058341	8.44E-02	0.026173344	7.82E-02	0.037058719	0.002906338	0.00253711	0.002279998	0.005907479	0.001400372	0.001489635	0.000362833	0.007091456	0.000361514	0.000317657	4.18E-05	0.000620751	0.001678459	0.002791832	0.003347688	0.001638782	0.000942591	0.001452216	0.001138318	0.000645236	0.051922366	0.031247689	0.078583886	0.055779707	0.00141788	0.004947551	0.005551797	0.00783931	0.000496308
SBS27	0.005244791	0.00469925	0.000809489	0.002737009	0.001328814	1.75E-03	0.00E+00	0.001328254	0.013791484	0.005373404	6.94E-03	0.004508015	0.142648256	0.001467367	0.001227358	0.002535995	0.005037578	0.001859335	5.68E-03	0.002585916	1.14E-03	0.000963839	6.76E-05	0.000255596	0.005046605	0.002204829	0.000267207	0.003085788	0.004708174	0.001245778	0.000362638	0.000266771	0.017319708	0.007059408	0.007534023	0.00711722	0.331242688	0.00282057	0.004403303	0.005469533	0.004903593	0.005741515	0.005664249	0.003928394	0	0.000382433	0.000403303	0.001450484	0.010830792
SBS28	0.000785671	0.002496922	0.000363294	0.003976784	0.000154328	0.000221071	2.28E-16	8.34E-05	0.000778656	0.003335809	0.007255587	0.005068647	0.000170802	0.000478242	0.000150989	0.001689654	0.000545176	0.000441224	0.000402305	0.000591379	0.009801257	0.017308769	0.007628893	0.114300116	0.002011507	0.000107283	2.22E-16	0.000201157	1.43E-05	7.43E-05	2.22E-16	2.20E-16	0.00028934	0.000206692	0.002549999	0.003289854	0.00013947	0.001348958	0.000802962	0.001032813	0.001315002	0.002617978	0.002480616	0.000368002	0.01454472	0.022082943	0.015441584	0.101275871	0.000155738
SBS29	0.063497597	0.050660559	0.019810721	0.035752558	0.003154786	0.00260229	0.0009245	0.00250067	0.005113968	0.00426459	0.020739348	0.001837842	0.00061627	0.00200616	0.002469833	0.001953082	0.001951355	0.002297054	0.002738726	0.001145941	0.000405205	0.000819517	4.18E-04	0.000807141	0.053844382	0.036412144	0.014838063	0.05156102	0.003268414	0.006256179	0.001303343	0.006646305	0.007560069	0.001618317	0.015339348	0.000668604	0.001947613	0.001412536	0.001977611	0.001990515	0.001178556	0.001843309	0.003905283	0.001789453	0.000780044	5.70E-06	0.000331599	0.000771073	0.097186394
SBS30	0.001810502	0.00050123	9.43E-05	0.000559008	0.001076243	0.000462597	1.35E-04	7.35E-04	0.106618463	0.089547772	0.014874689	0.029458531	0.000361804	0.000394652	0.000636096	0.000488818	0.000608987	0.000459925	0.000276173	0.000543685	3.89E-05	0.000110462	0.000408777	0.000792084	0.000763816	0.000383299	4.09E-04	0.000295391	1.26E-03	7.83E-04	1.20E-04	1.01E-03	0.109400708	0.101752115	0.016862078	0.045949677	0.000213978	0.000779269	0.000586949	0.000615939	0.001269867	0.001384031	0.001269889	0.004126391	0.000197979	0.000215628	7.85E-05	0.000266706	0.000944897
SBS31	0.009609122	0.018351301	0.001717126	0.006322835	0.008380282	0.003134601	0.00310324	0.003805783	0.017828245	0.009205409	0.007851198	0.010168891	0.007845089	0.006104069	0.005022026	0.004155783	0.0203613	0.007441534	0.008107128	0.008461414	0.003673019	0.00249392	0.004013627	0.000782206	0.010656633	0.011475536	0.000330679	0.027787755	0.002041691	0.001840043	0.000858358	0.003406241	0.041033016	0.162240338	0.008241845	0.144416648	0.020626732	0.021191312	0.018724595	0.031243308	0.008160576	0.009952886	0.004465866	0.013908311	0.001972556	1.44E-03	0.001501973	0.000956448	0.01314476
SBS32	0.022378921	0.018580266	4.60E-03	0.014645495	0.001997043	2.01E-03	0.001164586	0.001755453	0.086705775	0.121562381	3.77E-02	0.152473644	0.000709029	0.000888696	0.000708255	0.000840042	9.31E-04	0.000702341	0.001084268	6.07E-04	3.84E-04	0.00042982	0.001263321	6.42E-18	0.00123043	0.0048493	1.66E-05	0.002649473	0.001141124	0.000812159	0.000537754	0.000491194	0.016769568	0.027991894	0.011215731	0.042470951	0.000324224	0.000650411	0.001406659	0.000665745	0.000591585	0.000927586	0.00183564	0.001094513	5.80E-05	0.000450284	1.09E-03	0.000678799	0.004508757
SBS33	0.003115413	0.002199986	0.000425907	0.001902505	0.001412454	0.001282503	0.000260276	0.001301714	0.005319243	2.10E-03	0.007365922	0.003074047	0.000861618	0.001140133	0.000691099	0.00503718	0.0124081	0.003750438	0.072883131	0.00915038	0.000971802	0.000302035	0.000471655	0.000753093	0.00267436	0.00187918	0.000370855	0.00250605	0.001485756	0.000403384	0.000317876	0.000655733	0.004546413	0.001505312	0.005877706	0.002674441	0.000742886	0.000990848	0.000477009	0.001122621	0.015036962	0.030065044	0.039833713	0.003077185	0.000724961	0.000947898	0.001065552	0.000192449	0.004400884
SBS34	0.004914518	0.006917052	5.39E-05	0.001240721	0.000768966	1.12E-03	2.30E-16	0.002047694	0.003552178	3.69E-03	1.22E-04	0.003903731	0.102998106	4.47E-02	0.034610174	0.316273863	0.004619915	0.001239232	1.95E-05	0.002342028	0.002819948	0.000465468	0.000197058	1.15E-03	0.001945752	3.64E-05	3.00E-04	0.000618668	0.000118741	0.000116954	0.000191329	7.34E-05	0.004739653	0.000509442	0.009516102	3.52E-05	0.023775422	0.000411543	0.001173744	0.000270612	0.00059589	4.07E-05	0.000813595	0.001605496	1.06E-03	2.23E-16	0.000437395	6.61E-07	0.002824908
SBS35	0.0088988	0.045853502	0.001438614	0.021759123	0.003607894	0.004515875	0.000358101	0.009549837	0.002227219	3.96E-03	6.00E-04	0.00090663	4.88E-03	0.007405323	1.33E-03	0.007366521	0.002037234	0.000826056	0.00091904	0.002029042	0.003045864	0.000971949	0.004475323	0.002628758	0.029794961	0.032663622	0.002212426	0.082212643	0.00384644	0.006235782	0.000874914	0.016143574	0.005082084	0.082351919	0.00268508	0.046836293	0.052696813	0.033160779	0.058308145	0.066957433	0.001332448	0.002029842	0.001562899	0.003206696	0.003716828	0.000520524	0.006371818	0.002732751	0.009909093
SBS36	0.025256687	0.00821219	2.31E-03	0.017932704	0.001844139	0.00164836	5.15E-04	0.00191349	0.005973407	3.24E-03	7.28E-03	0.004317875	2.42E-03	1.43E-03	0.00251346	0.003051676	0.00521405	0.001691056	3.81E-03	0.00508944	0.001082536	0.000623389	0.000929881	0.000978127	0.055298194	1.99E-02	0.007100836	0.059957727	0.001228849	0.001348578	0.000419049	2.07E-03	0.006689298	0.006575548	0.005330627	5.70E-03	0.001255377	0.001459045	0.002132186	0.001965585	0.001494497	1.88E-03	0.001843245	0.002166155	0.000476246	5.66E-04	0.000883761	1.07E-03	0.067594373
SBS37	0.00396339	0.001432839	0.001092281	0.001855489	0.034416274	0.01106745	5.51E-03	0.018855779	0.006261153	0.003023785	6.52E-03	0.005666763	2.24E-03	0.001662927	0.002476537	0.0027566	0.072880896	0.038467716	0.016709163	0.047767793	0.021575927	0.010618692	0.016709163	0.02458051	0.003194674	0.000802184	0.000747938	0.001756131	0.000438524	0.000308456	0.000321403	0.000576448	0.003581606	0.002069516	0.003274106	0.006012517	0.00156602	0.00116056	0.001595972	0.002068221	0.049873243	0.021810533	0.00992495	0.050601135	0.002593409	0.00238115	0.003760509	0.004126402	0.002039135
SBS38	0.012902367	0.010026297	0.001966853	0.008917017	0.002711513	0.00156847	0.000658378	0.002458477	0.003477591	0.002134311	5.36E-03	0.002458477	1.99E-03	0.001952345	0.001079093	0.002719271	0.002786786	0.001650436	0.002168177	0.003489065	0.001148675	0.001076809	0.002068261	0.002859234	0.379739071	0.068805615	0.051298523	0.183396552	0.001684407	0.001247411	0.000962602	0.001265835	0.004225968	0.004682742	0.003520487	0.004086554	0.000898834	0.002030256	0.001783672	0.002380298	0.001953988	0.002331779	0.002545239	0.004306726	0.00098501	0.001417159	0.00159328	0.006939175	0.01204999
SBS39	0.011747931	0.007070358	0.00275325	0.007427184	0.047493773	0.022249377	0.014024044	0.043559428	0.009639328	0.003994999	6.19E-03	0.01284702	5.28E-03	0.002887111	0.006907338	0.006094684	0.011143806	0.005653925	0.00959463	0.013543741	0.003860533	0.002977333	0.007623949	0.006393443	0.010027619	0.00893477	0.005751256	0.005986966	0.028593605	0.037178901	0.01232412	0.039913105	0.009044713	0.003806646	0.007584845	0.006940115	0.004930947	0.00644765	0.006787658	0.008308852	0.007326549	0.007919396	0.007755898	0.008630356	0.005290288	0.007398779	0.009812159	0.004963208	0.006881926
SBS40	0.028323239	0.013254349	0.003011865	0.014858413	0.012253316	8.59E-03	0.002320786	0.014657624	0.019786093	0.01196848	0.0002754	0.016966702	6.07E-03	0.004452175	0.006899263	1.07E-02	1.86E-02	7.36E-03	0.015431253	1.93E-02	0.007195685	0.007069332	0.008024251	0.017930423	0.020656562	1.45E-02	0.002545674	0.014599066	0.007507866	0.009223274	0.001683753	0.013804559	0.019464838	0.017065522	0.002365272	0.021451689	0.001088299	0.00763113	0.003454661	0.009326137	0.010882989	0.009884416	0.010483798	0.013667614	0.003344772	0.005678282	0.005581374	0.013165128	0.014207844
SBS41	0.002119925	1.21E-03	6.34E-05	0.001335693	0.005355071	0.003126691	1.25E-03	0.008305398	0.009926473	0.003324582	3.54E-03	0.00637718	0.007427058	0.004313223	0.003017563	0.069353991	0.014336413	0.005807805	0.008006998	0.017637437	7.50E-03	0.001645043	0.002688917	0.007583102	0.002364372	0.000906845	0.00026167	0.002632678	0.002066342	0.001184129	0.000412055	0.004997122	0.006864627	0.001825532	0.010125924	0.007679473	0.003615551	0.00319572	0.00311622	0.009057801	0.010287341	0.005259414	0.005563252	0.007911753	0.003465735	0.002414322	0.003036317	0.010555706	0.003092734
SBS42	0.001170674	0.020474114	3.46E-05	0.00803995	0.000409736	0.000502908	1.83E-05	0.000434783	0.022606124	0.039556783	0.000456026	0.035508936	1.33E-02	4.04E-03	5.01E-03	0.006856348	0.011600483	0.003536557	0.008563031	0.002702502	1.20E-03	0.000408064	0.000637226	0.000911844	0.011575426	0.032511096	0.001893264	0.021055933	0.004250975	0.006561691	0.000473316	0.006825715	0.018660385	0.047676332	0.001933546	0.032831288	0.012640857	0.001730799	0.014948578	0.007644234	0.003551479	0.003149651	0.003571606	0.003271772	0.000872821	0.000757728	0.005698518	0.003514126	0.007751371
SBS43	0.029584361	5.83E-03	6.45E-04	0.002075045	0.000362032	3.09E-05	0.004562499	0.000354863	2.91E-05	0.000126418	1.26E-03	0.000912218	0.015204481	0.003784665	0.001421516	0.004257044	8.82E-06	0.031338627	0.000582524	0.008752801	0.002613581	0.004075023	0.034692954	0.00560975	0.006574377	8.08E-05	2.56E-05	5.18E-18	2.07E-05	0.000208812	0.002541846	0.000845869	7.56E-06	4.28E-18	9.73E-05	0.00073778	0.001355835	1.21E-05	0.000295099	0.000203702	0.002711671	0.104995223	0.009221837	0.009482699	0.00272164	0.00725967	0.046358422	6.28E-18	0.009291143
SBS44	7.73E-18	0.000148593	9.46E-07	0.005811547	0.003198705	0.000230814	3.24E-05	0.003307957	0.090428787	0.016741467	1.48E-02	0.030465377	0.004764473	0.002611054	1.08E-06	0.030727126	0.019237309	0.003253775	0.027120119	0.000266368	2.39E-08	3.27E-05	7.45E-06	0.00141664	2.82E-05	0.029934314	0.003753997	0.0862343	5.33E-05	2.46E-05	7.71E-18	8.59E-05	0.003550718	0.002825483	0.015558008	0.005012928	1.24E-05	0.003259646	0.000581977	1.39E-05	0.014599156	0.003209498	0.03379864	0.007759994	0.000233986	0.002537509	0.00346986	0.00038649	7.70E-18
SBS45	0.009177748	0.002827629	0.001717452	0.009707596	0.003133128	1.91E-03	2.79E-04	0.001440027	1.34E-03	0.000596282	0.005597239	0.001228555	0.000524103	0.000499884	0.002127027	0.000604501	1.37E-03	0.000420426	0.002067111	0.001458797	0.0001168	0.000587389	0.000982627	0.000165863	0.237080364	1.49E-01	6.83E-02	1.93E-01	1.42E-03	0.000791566	0.000646404	0.001902677	2.13E-03	5.02E-05	2.21E-03	0.002719533	0.000698037	1.04E-03	0.003415133	0.001350773	0.001111651	0.002882967	0.001562348	0.00060684	0.000102152	0.00028227	0.000649977	7.34E-04	0.007577234
SBS46	4.41E-03	0.004641435	3.09E-04	0.003407928	0.001203305	0.001481309	0.00E+00	0.00220513	0.015241868	8.79E-03	0.004737086	0.006815856	2.68E-03	0.001802032	4.97E-04	0.001989064	0.018382574	0.047853967	0.032701387	0.030432683	9.94E-05	8.01E-04	1.59E-03	5.97E-04	1.55E-02	7.09E-03	0.004502797	0.00822975	4.96E-04	2.95E-04	1.00E-04	1.49E-03	0.02815878	0.013098631	0.008305159	0.006345831	4.19E-03	0.003299504	0.004286458	3.61E-03	0.02222938	0.083387454	0.050241275	0.096121403	0	0.001799729	0.001594961	0.00200671	7.19E-03
SBS47	0.068159835	0.029404587	0.001424744	0.011958115	0.001035467	0.000610863	3.39E-04	0.0017284	0.004292662	0.00093065	3.15E-03	0.00250216	0.137473164	0.007186332	0.007423877	0.067401528	0.002819196	0.005690853	0.002082672	0.001296183	0.000170347	0.001726326	0.003667096	0.008056277	0.024453152	0.005203423	0.000271859	0.000677949	0.000950293	0.000234006	0.000672123	0.000136186	0.000858842	4.55E-03	0.001524817	0.002982181	0.013991193	0.000572368	5.82E-05	7.64E-05	0.001908799	0.006295041	0.003098104	0.005482206	0.000136914	5.16E-05	0.003667756	0.000107632	0.011116494
SBS48	0.000846457	8.20E-04	2.62E-04	3.85E-05	0.000196022	0.000111148	8.16E-05	0.000678859	0.000284132	0.000427044	0.001230221	0.000232554	0.000647475	2.63E-04	4.56E-04	0.000662776	0.001079124	0.000186808	0.000279679	0.001089898	5.07E-04	4.05E-05	0.000344446	1.95E-04	0.001155106	3.47E-05	0.135342636	8.27E-04	9.72E-05	1.19E-04	3.59E-05	0.000239838	1.78E-05	0.000292675	1.85E-05	0.000468909	8.48E-05	0.000100688	0.000305096	0.000358598	0.000142704	0.000444213	3.16E-05	6.71E-05	0.000131878	9.16E-05	0.000102355	6.51E-05	0.000741656
SBS49	0.025219647	6.96E-03	0.007336581	0.008004616	0.000289373	0.000133585	2.11E-04	0.000176764	0.000577741	3.00E-04	2.07E-03	0.000416802	0.000128438	7.80E-05	2.40E-04	0.000352771	0.000610331	8.17E-05	0.000199192	0.000480326	0.000195147	8.31E-05	0.000125491	0.000125563	0.227510616	0.028223508	0.516354286	0.048682772	0.000214595	0.00025263	0.000238626	0.000189763	0.000466943	0.00048651	0.001383629	0.00051564	7.40E-05	5.15E-05	2.32E-04	1.07E-04	0.000120859	0.00017833	0.000107876	9.79E-05	0.000105876	2.67E-05	0.000111871	9.34E-05	0.007887467
SBS50	1.19E-01	1.25E-01	0.005942875	8.34E-02	0.003861203	0.001086462	8.52E-04	0.0019749	0.003530243	0.001777846	0.014316457	0.006937211	5.33E-03	0.00394506	5.70E-04	0.002397194	2.61E-03	0.009291918	0.001123352	4.89E-03	0.000738398	6.08E-04	0.003916822	0.000102453	0.022312351	2.85E-03	5.18E-18	0.001140443	6.51E-05	0.000284669	1.42E-03	0.000507745	3.81E-03	0.004186302	1.08E-03	0.011801109	1.92E-04	0.000535002	0.000514455	0.000209734	0.000836473	0.017700081	2.41E-03	1.38E-03	0.000891307	6.18E-05	0.003649039	4.73E-04	0.014187187
SBS51	0.141438096	0.001669528	0.004944784	0.021256906	0.003972304	0.004485005	0.002029422	0.000902416	0.035911233	5.58E-03	0.005820423	3.21E-03	0.112322235	1.35E-03	0.036590705	0.029349014	0.002574465	1.93E-02	0.003927535	0.001860429	7.19E-04	4.10E-03	0.027641892	0.002119098	0.006923148	0.003123102	0.004304186	0.005028856	0.002826787	0.000118225	0.002031976	0.002588819	0.003203692	0.004630467	0.020720151	0.004027052	6.09E-03	1.49E-03	0.006501752	0.003633422	0.004168228	0.071114302	0.0029218	6.66E-03	0.002772171	2.56E-03	0.005913403	2.31E-03	0.003937219
SBS52	0.015188294	0.006435806	0.004248392	0.009228992	0.001728668	0.001495784	0.000839417	0.001707963	0.002687928	0.002066543	0.004186821	0.001757903	0.001752583	0.00117718	0.001178659	0.001179333	0.0037131	0.001875507	0.00259503	0.004875899	0.001712977	0.000527736	0.001178659	0.001843328	0.056712421	0.018646557	1.36E-02	0.018575357	1.17E-03	0.000819467	0.000566355	0.001185661	0.00323083	0.001786144	0.002373109	0.002539291	0.001211862	0.000230153	0.001221817	0.000855853	0.002374057	0.001305199	0.001221817	0.002339598	0.000797643	7.72E-04	0.000790704	0.000862852	0.008202356
SBS53	0.005414513	0.001942643	0.039378658	1.72E-05	0.007075097	0.005411648	0.002594237	0.003058212	0.007266316	0.001942643	0.007183246	0.001951622	0.005873979	0.00260239	0.002863088	0.004621493	0.011269264	0.003717699	0.00823013	0.007166808	0.004577515	0.002913872	0.005047813	0.002056215	0.332372026	0.003509014	0.067989374	0.004896166	0.002706742	0.005960382	0.001626924	0.000505539	0.014528837	0.004546892	0.013758559	0.015922491	0.003691742	0.004515748	0.003301616	0.008670422	0.010104768	0.004084243	0.008494157	0.005458036	0.001490703	0.004254838	0.002981459	0.002739088	0.000433119
SBS54	0.002170006	0.000787553	0.001692037	0.000415742	0.00155718	0.000490737	1.75E-03	0.005201802	0.001486856	0.000523387	0.000353883	0.005011002	0.000951711	0.003199582	0.004212337	3.00E-04	0.029068992	0.007773279	0.201156541	0.007801769	3.85E-05	0.001584746	0.001145198	0.000338774	6.28E-05	0.002535829	0.005944798	0.005493463	0.0011225	0.000871259	0.000435083	0.001321213	0.003347634	0.000222995	0.02837062	0.003685488	7.44E-18	0.00073326	0.001917537	6.69E-05	0.011385179	0.017029273	0.192752464	0.027040791	0.004354331	0.018932544	0.022071655	0.000890637	0.005194222
SBS55	0.005899033	0.00202543	4.63E-05	1.17E-03	0.002859225	0.000165986	0.000525451	0.001273574	0.005126541	0.000230207	0.005481179	0.000778184	0.004234997	0.000618995	0.008054975	0.003900442	0.004324469	3.37E-06	0.003997654	0.013631645	0.000260462	0.000921482	0.144193994	0.002268624	0.006199896	0.003695	0.000641707	2.82E-05	0.002916431	0.002818053	0.000264291	0.003283564	0.007191879	0.003941333	6.60E-05	0.000713257	7.37E-05	1.10E-06	0.015957285	0.005250071	0.004168767	0.004981646	0.000946466	0.000686625	0.001645566	0.000466154	0.112698323	0.001184528	0.000854507
SBS56	0.012605991	0.01546913	0.000211657	0.023001237	0.000418199	0.000163559	0.000439753	0.000123007	0.007403518	0.00096756	1.56E-03	0.002840153	5.01E-06	0.004285082	0.000508744	0.028775882	1.24E-02	0.006152939	0.009470774	0.01230417	1.20E-04	7.98E-18	1.26E-05	0.005705563	2.45E-03	0.006563909	6.71E-18	0.07053585	0.000201808	0.00022109	6.65E-05	0.000760758	0.000294797	0.000521772	0.007936862	0.000502556	1.18E-03	0.00097164	0.00158139	6.10E-06	0.003351693	0.002633604	0.000478395	0.000206221	0.005788384	3.92E-07	0.004425904	6.79E-18	0.000216278
SBS57	0.012329126	0.001411637	3.43E-03	0.008656809	0.015436466	0.003089807	0.00285145	0.005079863	0.032677195	1.27E-02	1.81E-02	0.01542996	0.003257924	0.006434778	0.005762764	0.006273079	0.026420973	9.67E-03	0.010233874	0.017795263	0.007012484	0.000789586	0.001222103	0.005935068	0.00862278	0.003878851	1.07E-03	8.14E-03	0.000880118	0.002825457	0.00076318	0.002844612	0.01476775	0.011912206	6.40E-03	0.031716925	6.37E-03	6.59E-03	0.001285442	0.01073176	0.011957387	0.004557557	0.008270672	0.024372127	0.000139503	0.000846546	0.002182262	0.005175316	0.001887274
SBS58	0.058964899	6.65E-03	0.000848186	0.005583794	0.020622698	1.72E-03	1.74E-03	0.00203138	0.080588699	0.006664764	8.87E-03	0.00731497	2.43E-02	0.001459239	0.004654004	0.008707672	0.079857213	0.004927432	0.006698194	0.008102007	0.013392203	7.88E-04	2.69E-03	0.002065218	0.006117411	0.001799323	1.46E-03	0.001940208	0.000785959	0.001258543	5.10E-05	0.001237377	0.008008067	0.009753705	0.00798179	0.027420285	0.002468072	0.022259899	0.000853888	1.30E-03	0.003901146	0.009482917	0.005901582	0.028247978	0.000500581	1.04E-03	0.00069565	4.74E-04	0.002732592
SBS59	0.003616718	0.00235141	0.000146915	0.014601757	0.002961881	0.002420861	0.000858731	0.003856878	0.003949174	2.84E-03	2.65E-03	0.00341379	0.001996596	2.51E-03	0.002186956	0.002797708	0.009933065	0.002625162	0.003515107	0.010791161	0.001786953	0.001569063	0.001697637	0.003437185	0.002221396	0.00586752	0.000819319	0.002012267	0.002071975	0.001711772	0.000693657	0.003446754	0.002858927	0.000404691	0.001105829	0.002410735	7.04E-05	0.001647419	0.00013921	0.003739849	0.002203285	0.005755922	0.001642478	0.012298157	0.001011508	0.002631853	0.002023052	0.021370568	0.10337213
SBS60	0.006163153	7.69E-04	2.30E-16	0.000444762	0.000377806	0.000580317	2.84E-04	0.000250429	0.002765903	0.00132249	0.004332801	0.000298511	0.003942378	0.000223115	0.00034966	0.000723575	1.28E-03	0.000277142	3.50E-06	3.61E-05	0.024826061	0.010505399	0.025926506	0.01630031	0.001169259	0.000249016	0.000379003	5.36E-05	4.67E-05	0.000139764	3.37E-04	0.000144675	0.001506164	0.001850399	0.004060029	0.002487227	6.61E-05	0.000513607	3.80E-07	0.000132362	0.000875678	0.002787867	0.000577818	0.002105751	0.003217794	0.00415682	0.007083256	1.80E-05	0.000516136
SBS84	0.00350024	0.004971448	0.000468632	0.009367621	0.006813055	0.010734525	4.76E-05	0.029822392	0.054324133	0.041805275	0.002630428	0.054764889	0.001560752	0.000400045	7.08E-05	0.010651428	0	0.000325234	1.15E-05	0.009380927	0.000127009	0.001279218	0.000952029	0.001764744	0	0.005167138	6.96E-05	0.005622651	7.09E-06	0.003406874	2.21E-06	0.013266415	0.017970919	0.040220942	0	0.042104522	1.37E-04	0	0.000125451	0	0.002274618	3.26E-06	0.003636296	0.000926609	0.000899151	0.002160079	0.000790406	0	0.002715105
SBS85	0.006107868	8.71E-04	3.16E-04	0.002728468	0.007267781	0.002524053	4.36E-04	0.01307337	0.001381023	0.001462621	0.000457815	0.004582374	0.111346736	0.013089266	0.021017212	0.070028621	0.029431691	0.020469934	5.05E-03	5.90E-02	0.023729113	0.003444925	0.004466366	0.003166848	0.004235549	0.000302136	0.000157635	8.55E-04	1.22E-03	0.000207365	4.03E-05	0.000480842	0.001625987	0.000364429	2.41E-05	0.002334565	9.88E-03	0.00113787	1.78E-04	0.010605415	0.007174042	0.006219192	0.000838798	0.017000116	0.003731278	0.002482212	0.001118761	1.77E-03	0.001440743
[truncated: 47 more columns]
