# Supplementary material for: Aberrant APOBEC3C expression induces characteristic genomic instability in pancreatic ductal adenocarcinoma
Source: Oncogenesis. 2022 Jun 24;11(1):35. doi: 10.1038/s41389-022-00411-9 (PMC9232547; doi:10.1038/s41389-022-00411-9)
Supplement: Supplementary file 10 — Reference Mutational Signature [file 41389_2022_411_MOESM10_ESM.txt]

Type	A[C>A]A	A[C>A]C	A[C>A]G	A[C>A]T	A[C>G]A	A[C>G]C	A[C>G]G	A[C>G]T	A[C>T]A	A[C>T]C	A[C>T]G	A[C>T]T	A[T>A]A	A[T>A]C	A[T>A]G	A[T>A]T	A[T>C]A	A[T>C]C	A[T>C]G	A[T>C]T	A[T>G]A	A[T>G]C	A[T>G]G	A[T>G]T	C[C>A]A	C[C>A]C	C[C>A]G	C[C>A]T	C[C>G]A	C[C>G]C	C[C>G]G	C[C>G]T	C[C>T]A	C[C>T]C	C[C>T]G	C[C>T]T	C[T>A]A	C[T>A]C	C[T>A]G	C[T>A]T	C[T>C]A	C[T>C]C	C[T>C]G	C[T>C]T	C[T>G]A	C[T>G]C	C[T>G]G	C[T>G]T	G[C>A]A
SBS1	0.000886157	0.002280405	0.000177031	0.001280227	0.00186033	0.001220217	1.15E-04	0.001140202	0.025004437	6.32E-03	3.65E-01	0.0095817	0.000800142	2.23E-03	0.001140202	0.000183032	0.001090193	0.003040539	0.000106019	0.005741019	1.72E-04	0.000207037	0.000268048	0.00011202	0.000312055	0.001790318	9.32E-05	2.23E-16	2.41E-05	7.68E-05	3.52E-04	2.23E-16	0.002000355	0.000270048	0.196034782	0.000196035	4.30E-05	0.00039307	0.000324057	0.000260046	2.23E-16	0.002500444	0.000360064	4.26E-05	3.55E-05	0.000212038	0.000128023	0.00017103	0.00158028
SBS2	5.80E-07	0.000148004	5.23E-05	9.78E-05	2.23E-16	0.000133004	1.52E-05	9.12E-05	6.11E-05	0.00138004	3.27E-05	0.001860054	9.59E-05	0.000878025	2.55E-05	2.23E-16	6.17E-05	2.15E-05	1.32E-05	0.000155004	2.38E-04	7.46E-05	2.05E-06	3.76E-06	0.000208006	9.53E-05	2.23E-16	0.000421012	2.23E-16	0.00035101	4.87E-05	6.36E-05	0.004320125	0.000170005	0.00277008	0.001450042	0.000243007	0.000244007	0.000149004	2.23E-16	0.000302009	2.85E-05	2.23E-16	0.000186005	1.53E-04	0.000155004	0.000121003	0.000203006	8.62E-05
SBS3	0.020808323	1.65E-02	0.0017507	0.012204882	0.019707883	1.17E-02	2.53E-04	0.017406963	1.42E-02	1.24E-02	0.002571028	0.012104842	5.49E-03	7.21E-03	0.009643858	0.006112445	1.65E-02	0.007763105	1.23E-02	1.73E-02	3.95E-03	2.60E-03	0.006302521	3.97E-03	0.022509004	0.025310124	2.51E-03	0.015406162	0.019307723	0.014105642	1.50E-03	0.022308924	0.016106443	0.020208083	0.002240896	0.023009204	7.94E-03	0.017807123	0.013205282	0.012705082	0.008833533	0.014505802	0.010104042	0.015806323	4.37E-03	0.007042817	0.010704282	0.007032813	0.007132853
SBS4	0.042196498	0.033297236	0.015598705	0.029497552	0.006889428	0.002839764	1.28E-03	0.003549705	0.008699278	0.004179653	7.83E-04	0.004249647	0.009419218	0.003529707	0.012398971	0.004209651	0.00794934	0.000714941	0.004999585	0.001559871	1.05E-03	0.000158987	0.001419882	0.000215982	0.080693302	0.079693385	0.024497967	0.068994273	0.00782935	0.00686943	0.003399718	0.006819434	0.012698946	0.011499046	0.003309725	0.015998672	0.014398805	0.012198987	0.032497303	0.011799021	0.00517957	0.002359804	0.005499544	0.002559788	8.70E-04	0.000440963	0.003789685	0.0011999	0.031597377
SBS5	0.0119976	0.009438112	0.00184963	0.006608678	0.01009798	0.00569886	0.001719656	0.01009798	0.032593481	1.79E-02	6.18E-03	0.021995601	0.007378524	6.93E-03	0.009118176	0.00619876	0.046190762	0.013397321	0.038192362	0.038292342	3.86E-03	2.60E-03	0.007938412	4.83E-03	0.007428514	0.006138772	0.003459308	0.006488702	0.006958608	0.009068186	0.002489502	0.009528094	0.019396121	0.018996201	0.017496501	0.023095381	0.003539292	0.005188962	0.005008998	0.00429914	0.013297341	0.01039792	0.020795841	0.014897021	0.002589482	0.004609078	0.006128774	0.00729854	0.01019796
SBS6	0.000425233	0.000524287	5.20E-05	0.000180099	0.000471258	0.000289158	2.22E-16	0.000254139	0.064135143	2.29E-02	1.20E-01	0.021311678	9.83E-05	0.000546299	2.22E-16	0.00166091	0.002211212	0.00113062	0.004242325	0.000502275	2.57E-05	0.000204112	0.000107059	0.000386212	0.001820998	0.004092242	0.001650905	0.009605263	4.11E-05	3.72E-05	8.43E-05	1.44E-05	0.013607456	0.014808114	0.122066887	0.013807566	6.66E-05	0.000551302	0.000115063	0.000179098	0.00166091	0.001030565	0.005322917	0.001270696	4.95E-05	0.00078443	0.000924507	0.001300713	0.000427234
SBS7a	6.70E-05	0.000179116	7.12E-05	0.000248161	6.49E-05	2.16E-05	5.08E-05	9.57E-05	0.000122079	0.017711494	2.23E-16	0.007424818	1.94E-03	0.000670435	5.87E-04	0.003712409	4.90E-04	0.000227147	0.000187121	6.15E-04	0.000473307	0.00024716	2.76E-04	0.000309201	0.000455295	0.000240156	2.23E-16	0.000372242	2.23E-16	0.000131085	7.76E-05	9.57E-05	0.050032468	0.055335909	0.006714357	0.056636753	1.77E-04	0.000261169	1.12E-04	0.000371241	0.000451293	0.000259168	0.000104068	0.001821182	8.43E-05	0.000172112	2.23E-16	2.65E-05	4.06E-05
SBS7b	2.33E-03	4.61E-04	0.000185951	7.10E-04	8.56E-06	0.00018895	5.05E-04	2.85E-04	0.001409629	3.81E-02	5.43E-04	0.010797155	0.002489344	4.67E-04	1.56E-03	0.008287816	1.02E-03	4.56E-04	1.50E-03	0.002149434	8.44E-05	0.000931754	1.47E-03	0.000732807	0.0011397	1.55E-03	0.000407893	0.001489607	4.58E-04	9.60E-04	7.91E-04	8.90E-04	0.106971809	0.181952048	0.022094177	0.125966803	0.001119705	0.000957748	8.83E-04	0.00011197	0.001529597	8.40E-04	0.000729808	0.00572849	0.000358905	7.92E-04	1.29E-03	3.68E-06	7.46E-04
SBS7c	0.004830406	0.001150097	0.000377032	0.001960165	0.001120094	0.000319027	2.22E-16	0.001930162	0.001330112	0.007680645	0.000927078	0.007480629	0.012401042	0.003420287	0.000211018	0.050704261	0.000288024	0.000533045	0.00107009	0.002650223	0.011901	1.05E-03	0.000604051	2.22E-16	0.000109009	0.00309026	0.001910161	0.013501135	0.000206017	0.00226019	0.000262022	0.004240356	0.002710228	0.005970502	0.008940751	0.020601731	0.003470292	0.013401126	0.000961081	0.048704093	0.007570636	0.003580301	0.002170182	0.043103622	0.003280276	0.005580469	0.0011901	0.003400286	0.001050088
SBS7d	4.04E-05	0.000764883	2.50E-04	0.004049378	0.001179819	0.002549609	0.000905861	0.002909553	0.003329489	0.001399785	0.001209814	0.032894951	8.89E-05	0.001079834	0.003699432	0.041093692	0.004359331	0.003929397	0.00918859	0.050992173	0.003699432	0.002659592	0.010598373	0.014297805	0.014497775	0.003219506	8.51E-05	0.000116982	0.001319797	0.000285956	0.001319797	2.22E-16	0.035594536	0.002599601	0.002639595	0.000137979	0.001609753	8.13E-05	0.001199816	0.001149824	0.010198435	8.89E-05	0.000934856	0.039693907	0.001479773	4.98E-05	2.58E-05	0.000155976	0.000167974
SBS8	4.41E-02	0.047798069	4.62E-03	0.046998101	4.33E-03	2.95E-03	2.86E-04	5.71E-03	0.006809725	0.002819886	0.00322987	0.012499495	0.019499212	2.13E-02	0.022799079	0.02499899	0.009769605	0.005009798	0.006979718	0.014899398	0.001639934	0.000667973	0.004769807	0.00073997	0.04009838	3.88E-02	3.41E-03	0.032998667	0.004999798	0.005459779	1.05E-05	0.005489778	0.002669892	0.004019838	0.00148994	0.014499414	0.018999232	2.92E-02	2.76E-02	4.18E-02	2.39E-03	0.006999717	0.001259949	0.006459739	0.001219951	0.001949921	0.00469981	0.000573977	0.024199022
SBS9	5.58E-04	0.004089661	0.000425965	3.05E-03	4.84E-03	1.96E-03	0.001359887	6.41E-03	0.008099328	0.00541955	0.004379636	0.006489461	1.27E-02	2.82E-03	2.76E-03	1.89E-02	2.03E-02	0.010499129	1.43E-02	2.90E-02	0.045096257	0.006929425	5.33E-03	0.023898016	4.80E-03	0.001919841	0.001369886	0.003059746	0.000892926	1.54E-03	4.37E-04	3.03E-03	0.007239399	0.008759273	0.00650946	0.011099079	4.79E-03	0.00312974	5.31E-03	4.44E-03	1.37E-02	1.53E-02	1.54E-02	3.29E-02	0.025997842	7.41E-03	0.014198821	5.65E-02	7.72E-03
SBS10a	0.00219017	1.77E-03	0.000150012	0.01700132	2.23E-16	2.43E-05	2.23E-16	2.23E-16	0.001040081	0.000834065	5.57E-03	0.002990232	5.07E-05	0.000194015	2.23E-16	0.006660517	0.000745058	0.003620281	0.002140166	0.003360261	0.001920149	0.001240096	0.000320025	0.009220716	0.003180247	0.000202016	4.64E-05	0.017301343	4.57E-05	2.23E-16	2.01E-05	3.01E-05	3.68E-05	2.23E-16	2.23E-16	0.000103008	2.23E-16	2.23E-16	2.23E-16	0.000376029	0.000122009	4.12E-05	0.001050082	2.44E-06	0.000155012	2.23E-16	5.35E-05	0.001300101	0.001210094
SBS10b	1.82E-04	6.54E-03	5.35E-05	1.63E-05	0.000304996	0.000133998	2.22E-16	2.22E-16	0.000548992	5.25E-03	4.14E-04	0.007929889	1.82E-03	3.37E-04	2.34E-05	0.00284996	0.009349869	0.000509993	5.31E-04	0.000149998	3.47E-05	5.33E-05	0.000522993	2.22E-16	0.000520993	0.003179955	8.38E-05	0.008329883	2.99E-05	2.22E-16	2.22E-16	2.22E-16	0.000150998	8.44E-05	0.003699948	0.000594992	7.09E-05	0.000105999	2.22E-16	2.34E-04	1.32E-03	0.000123998	2.53E-05	8.15E-04	0.000226997	1.15E-03	4.79E-04	5.23E-03	7.31E-04
SBS10c	4.33E-03	0.014830219	6.57E-04	0.013127762	3.48E-04	0.000325131	4.24E-05	5.16E-04	0.004867067	0.005249436	1.30E-02	0.006156213	0.004020058	1.36E-02	1.23E-03	7.18E-02	0.018222538	0.009079555	0.016943034	0.012778988	0.002519236	9.79E-04	1.04E-03	0.013055858	0.017432934	0.009670422	2.40E-03	0.044887394	0.000110202	0.000207583	1.80E-04	2.38E-04	0.003761173	0.006643822	0.009471593	0.00983726	0.000673176	0.002791598	9.00E-04	0.003353168	1.20E-02	0.009783289	0.014627787	1.92E-02	1.08E-02	2.30E-03	6.86E-03	0.030012461	0.008417708
SBS10d	0.01011397	0.01844606	0.000726535	0.014196653	0.000128897	2.92E-04	2.69E-05	0.000106581	0.001367902	0.001963422	7.03E-04	0.002507721	0.001903975	3.19E-03	6.60E-04	0.022163794	0.005214793	0.003227955	0.008555875	0.00568142	0.006932235	6.14E-04	0.000939707	4.86E-03	0.010003683	0.014848678	0.001019607	0.018549972	8.17E-05	1.25E-04	2.90E-05	0.000230805	0.000907688	0.0022028	5.92E-04	0.002541076	0.001216124	0.000614976	0.001003822	2.11E-03	0.002599258	0.002265801	0.003317489	0.004746927	0.006342346	0.000494858	3.08E-03	0.005924918	0.002419072
SBS11	0.000146208	0.000552786	9.42E-05	0.000266379	0.000170242	0.000290413	5.97E-05	0.000535762	0.025836745	1.47E-01	7.59E-03	0.109155239	4.18E-04	4.42E-04	3.94E-05	3.40E-06	0.001141624	0.000939336	0.000320456	0.001191695	2.18E-04	4.68E-05	1.79E-04	0.000285406	0.00061888	0.000987404	9.21E-06	1.50E-04	0.000261372	0.000177252	1.12E-05	9.65E-06	4.08E-03	0.126179451	0.00092131	0.065192716	0.000184262	0.000212302	0.000305434	0.000162231	3.28E-04	0.000714015	1.31E-04	8.46E-05	2.22E-16	2.22E-16	2.22E-16	1.33E-04	0.000165235
SBS12	0.004520592	1.13E-03	0.000540071	0.00122016	1.22E-03	6.42E-04	7.51E-05	0.001440189	0.005510722	0.002120278	0.000118015	0.002380312	5.17E-03	0.002710355	0.003120409	0.002820369	0.073609643	0.04030528	0.070509237	0.063808359	0.002010263	0.000664087	0.000808106	0.001280168	0.00542071	4.28E-03	1.17E-03	0.001100144	1.34E-03	8.91E-04	1.73E-04	1.56E-03	0.006590863	0.000254033	4.09E-05	0.003380443	0.000546072	0.005600734	0.001410185	0.001500197	0.045405948	0.049706512	0.0374049	0.045906014	8.93E-04	0.001140149	0.000593078	0.000344045	0.001980259
SBS13	0.00181992	0.000720968	2.64E-04	0.000347985	0.00386983	0.000950958	2.64E-04	0.003999824	0.007179684	2.22E-16	3.03E-04	0.000317986	2.22E-16	6.52E-05	0.000589974	0.000605973	0.001909916	0.000141994	0.000427981	0.000958958	6.14E-05	2.22E-16	8.25E-05	0.000319986	0.001399938	0.000967957	4.33E-06	2.22E-16	5.61E-03	6.48E-04	4.88E-04	6.40E-03	1.93E-05	0.001349941	0.001989912	0.001449936	2.09E-04	0.000341985	2.26E-04	0.000522977	4.74E-05	0.000121995	2.22E-16	1.12E-04	4.14E-05	2.82E-06	2.22E-16	5.55E-05	0.000948958
SBS14	0.001120492	0.01310575	4.13E-04	0.082636256	2.22E-16	5.78E-06	3.91E-05	0.00020409	0.012405443	0.010104433	2.65E-02	0.016107067	0.000613269	0.000372163	0.000354155	0.001850812	0.012605531	0.006302765	0.012405443	0.00597262	0.000212093	0.002971304	0.000709311	0.011104872	0.016307155	0.019708647	0.001380606	0.260114122	8.55E-05	7.86E-05	1.91E-05	1.78E-04	0.002731198	0.001380606	0.011605092	0.001360597	0.000155068	0.002951295	0.000317139	0.001380606	0.003161387	0.005342344	0.004471962	0.002060904	4.85E-05	0.001210531	0.000435191	0.000962422	0.002080913
SBS15	0.000944202	4.97E-04	4.61E-05	1.11E-03	1.13E-04	0.000269058	3.07E-05	3.25E-04	0.005051081	0.00691148	7.45E-02	0.001780381	2.04E-03	0.00084118	5.40E-04	0.009542043	3.89E-03	0.00196042	0.000240051	9.29E-04	0.0004681	4.15E-04	1.85E-04	3.63E-03	0.041808951	5.05E-03	6.62E-05	0.028706146	8.36E-05	1.70E-05	5.02E-05	8.45E-05	0.010802313	0.011102377	0.024805311	0.015603341	0.000348075	0.000244052	8.20E-05	0.001050225	0.000750161	0.00215046	0.001390298	0.001750375	0.000206044	0.000157034	2.72E-04	0.002490533	0.00229049
SBS16	1.60E-02	2.90E-03	1.02E-03	1.06E-02	1.74E-03	2.01E-03	8.47E-04	0.011496433	0.001759454	3.73E-03	0.003268986	0.005998139	2.31E-02	0.007737599	8.81E-03	0.010996588	2.42E-01	0.012895998	6.39E-02	0.135957812	0.011196526	0.004408632	0.004618567	0.007957531	0.010396774	9.03E-03	1.74E-03	0.002489228	3.55E-03	4.54E-03	1.46E-03	9.62E-03	0.007167776	2.84E-03	0.000690786	0.019294013	3.21E-03	0.005698232	0.00102968	0.006527974	0.010696681	0.003169017	0.009607019	0.015495192	0.003958772	1.08E-03	2.24E-03	0.002539212	8.61E-03
SBS17a	0.002070261	0.000918116	4.76E-05	6.18E-05	0.001010128	5.69E-04	1.52E-04	1.96E-05	0.001220154	0.001710216	3.95E-05	0.000737093	1.01E-03	9.97E-04	0.000200025	0.001460184	9.65E-05	0.012701604	0.000376047	0.007790984	0.000851107	0.000700088	0.000719091	0.012501578	0.000295037	0.001160146	2.22E-16	0.000137017	0.00055307	0.00023503	0.000232029	3.90E-05	0.000821104	0.001720217	0.00190024	0.00174022	0.000434055	0.040505114	0.012401566	0.07230913	0.011101402	0.173021846	0.087311024	0.426053794	0.000310039	0.001040131	1.94E-06	0.005310671	0.001780225
SBS17b	0.000607958	0.000128991	5.82E-05	4.56E-04	0.00014599	4.34E-05	2.23E-16	0.000318978	0.000570961	7.03E-05	0.00028698	0.00014699	6.26E-05	0.00028898	6.57E-05	0.000632957	9.73E-05	0.000251983	2.23E-16	0.000543963	0.001409903	0.004479693	0.000989932	0.069095261	0.000270981	4.11E-05	2.23E-16	1.82E-04	0.000193987	4.66E-05	2.23E-16	0.000192987	0.000456969	5.89E-05	0.000542963	0.000135991	9.36E-05	0.002239846	0.000716951	0.007789466	0.000646956	6.46E-03	0.003919731	0.018298745	0.002049859	0.031397847	0.013699061	0.549962284	0.000997932
SBS18	0.051533858	0.015810387	2.43E-03	0.021414069	0.001731137	0.002591703	0.001921262	0.004082682	0.009206048	0.004653057	1.22E-02	0.00797524	0.002491637	0.000878577	0.002601709	0.007845154	0.002021328	0.002091374	0.002081367	0.004242788	7.21E-04	8.59E-04	1.99E-03	1.84E-03	0.07404865	0.019612886	0.012007889	0.036323865	6.13E-04	2.26E-03	0.003582354	3.79E-03	0.011707692	0.006764444	0.016811045	0.006654372	0.000542356	0.003062012	0.00321211	0.002261486	0.000386254	0.002461617	0.001621065	0.002561683	0.000111073	0.001991308	0.002931926	0.004142722	0.10907166
SBS19	0.001269382	0.000640688	0.00024588	0.000570722	3.19E-03	0.001789129	6.16E-04	2.14E-03	0.027986379	1.41E-02	0.001549246	3.68E-02	0.000785618	0.000254876	0.000951537	0.000653682	0.00258874	0.000593711	0.002308876	0.001739154	0.002328867	0.001889081	0.001769139	1.62E-03	1.32E-03	0.000766627	0.000235885	3.44E-05	1.77E-03	0.00180912	4.81E-05	0.003218434	0.118942111	0.091955245	0.015692363	0.257874492	9.60E-05	0.000402804	0.000293857	2.18E-04	0.00045178	8.14E-05	0.000497758	0.00039081	7.14E-04	2.09E-03	1.33E-03	0.00219893	0.000813604
SBS20	0.000619283	1.39E-03	2.18E-05	0.001240568	0.008774015	0.001510691	0.000469215	4.42E-03	0.049322571	1.30E-02	0.013306089	0.013005952	0.000511234	5.19E-03	0.000303139	0.02561172	0.010704899	0.004552083	0.018608516	0.000103047	1.05E-05	2.13E-05	2.69E-05	5.82E-05	0.037617214	0.098945279	0.007433402	2.52E-01	7.69E-05	4.38E-06	0.000188086	1.01E-05	0.010604853	0.013005952	0.016507554	0.011705357	0.000144066	0.006482967	0.000123056	0.000102047	0.011705357	0.004832211	0.026111949	0.006903159	0.000963441	0.001600733	0.002711241	0.00511234	0.010804945
SBS21	0.000156993	0.002359889	2.94E-04	6.21E-04	1.69E-05	7.19E-04	2.22E-16	6.19E-05	0.002169898	0.003919816	0.007399653	4.17E-05	3.46E-03	5.65E-03	0.000247988	0.001599925	1.67E-02	0.009999531	0.003879818	0.025598798	3.92E-04	4.37E-04	1.87E-04	6.95E-05	2.22E-16	0.002599878	0.001979907	0.019099103	1.97E-05	0.000272987	1.01E-05	0.000172992	0.001349937	0.005159758	0.006219708	0.000324985	6.19E-06	6.88E-04	0.000124994	2.22E-16	1.15E-02	2.82E-03	0.014399324	2.17E-02	4.35E-06	5.44E-05	2.01E-05	0.000184991	0.0021399
SBS22	0.006012763	9.54E-05	0.000765352	0.001720791	0.001660763	0.00019509	2.31E-04	6.20E-05	0.001760809	0.000220101	0.001360625	0.000616283	0.063929382	0.007013223	6.06E-02	0.002511154	0.025011495	0.000899413	7.75E-03	7.55E-04	2.33E-03	5.09E-05	0.002951356	4.18E-05	0.001830841	0.004432037	0.000136063	0.000110051	0.001050483	0.000785361	0.00023911	0.000320147	0.001210556	0.003191467	0.000426196	0.001600736	0.128058856	0.055125336	0.168077248	0.060327727	0.006743099	0.001340616	0.002030933	0.000536246	0.004912258	0.000880405	0.008033692	0.001190547	0.002231025
SBS23	0.000835523	0.00039925	9.86E-08	5.61E-18	5.74E-18	4.08E-05	2.86E-18	5.61E-18	0.022614152	0.080950659	8.73E-03	0.035021917	8.29E-18	5.56E-18	3.54E-04	0.000161101	0.000886555	0.000178111	0.000470294	0.000261163	8.29E-18	5.43E-18	5.68E-18	7.43E-18	0.000151095	0.000630395	0.000130081	0.000580363	0.000174109	0.00025516	1.86E-18	0.000227142	0.062238949	0.189118351	0.014208892	0.156097686	0.000462289	4.47E-18	0.000132083	0.000375235	6.86E-18	4.47E-18	0.000389244	4.71E-05	6.85E-18	0.000148093	6.52E-05	0.000247155	0.000337211
SBS24	0.0364134	2.65E-02	0.014805448	0.022008099	0.00334123	0.003671351	9.20E-04	0.002851049	0.011804344	0.011204123	5.14E-04	0.009153368	0.001580582	0.002250828	2.00E-03	0.001800663	6.40E-03	0.002180803	1.76E-03	0.002440898	0.003211182	0.001400515	0.002060758	0.004711734	0.025409351	0.034912848	0.01600589	0.017106295	0.002610961	0.005221922	9.45E-04	0.004711734	0.005381981	0.008853258	0.006352338	0.004291579	0.001320486	0.001870688	0.005031852	0.004801767	0.002270836	0.002240825	0.004221554	0.003631336	0.001430526	0.000880324	0.003041119	0.004711734	0.062222898
SBS25	0.009898466	0.006998915	0.001449775	0.00496923	0.008028756	1.64E-03	0.00E+00	0.003429468	0.020996746	0.01309797	1.97E-02	0.005729112	0.020396838	0.008888622	0.006239033	0.014897691	0.020696792	0.009498528	1.99E-02	0.014497753	5.28E-03	0	7.14E-03	0	0.014797706	0.007818788	0.001279802	0.012598047	0.007198884	0.004599287	0.000823872	0.00019597	0.014297784	0.005939079	0.011598202	0.013597892	0.026295924	0.015797551	0.062890252	0.036594328	0.009028601	0.010798326	0.013397923	0.008958611	0	0.002889552	0.011798171	0.008548675	0.013497908
SBS26	0.000873118	0.000528071	0.000114015	0.000619084	0.000427058	0.000378051	6.83E-05	7.28E-04	0.002660359	0.002540343	0.00533072	0.002790377	0.001520205	0.003520476	0.000625084	0.003070415	0.084811458	0.026103527	0.078510607	0.037205026	0.002920395	0.002530342	0.002290309	0.005930801	0.001410191	0.001510204	3.62E-04	0.007140965	3.64E-04	3.22E-04	4.17E-05	6.25E-04	0.001690228	0.002830382	0.003340451	0.001650223	0.000944128	0.001450196	0.001140154	0.000642087	0.052007026	0.031204216	0.078710634	0.055507499	0.001420192	0.004940667	0.005560751	0.007801054	0.000496067
SBS27	0.005207818	0.004738015	0.000782672	0.002718861	0.001319447	0.001769259	0	0.001319447	0.013694263	0.005417731	0.00670719	0.004478124	0.142940122	0.001459389	0.001229485	0.002538936	0.005047885	0.001849225	0.005687617	0.002588916	0.001139523	0.000958598	6.77E-05	0.000255893	0.005067877	0.002229066	0.000265889	0.003098702	0.004728019	0.001259472	0.000360849	0.000267888	0.017392714	0.00713701	0.00749686	0.007147006	0.330861402	0.002808823	0.004398158	0.005427726	0.004897948	0.005717605	0.00565763	0.003898367	0	3.81E-04	0.000402831	0.001439397	0.010795478
SBS28	0.000783905	0.002529694	3.53E-04	0.00396952	0.000153981	0.000223973	2.22E-16	8.33E-05	0.000776906	0.003379591	0.007049147	0.005059388	0.000171979	0.000477942	0.000151982	0.001699794	0.000548934	0.000440947	0.000404951	0.000594928	9.87E-03	0.017297907	0.007679071	0.114986087	0.002029754	0.000108987	2.22E-16	0.000202975	1.44E-05	7.55E-05	2.22E-16	2.22E-16	0.000291965	0.000209975	0.002549691	0.003319598	0.000139983	0.001349837	0.000805902	0.001029875	0.00131984	0.002619683	0.002489699	0.000366956	0.014598234	0.022097326	1.55E-02	0.10098778	0.000155981
SBS29	0.063209262	0.051207503	0.019202814	0.035605217	0.00314046	0.002630385	0.000896131	0.002490365	0.005090746	0.004310632	0.020102946	0.001830268	0.000619091	0.002000293	0.002480363	0.001960287	0.001960287	0.002290336	0.002750403	0.001150169	0.00040706	0.00081712	0.000420062	0.000810119	0.054207943	0.036905408	0.014802169	0.051907606	0.003290482	0.006340929	0.001300191	0.00669098	0.007611115	0.00164024	0.015302242	0.000673099	0.001950286	0.001410207	0.00198029	0.00198029	0.001180173	0.00184027	0.003910573	0.001780261	0.000781114	5.69E-06	0.000332049	0.000767112	0.09711423
SBS30	0.001799681	0.00050591	9.13E-05	0.000555901	0.00106981	4.67E-04	0.000130977	0.00073087	0.105981199	0.090383966	1.44E-02	0.029294803	0.000362936	0.00039293	0.000637887	0.000489913	6.11E-04	0.000457919	0.000276951	5.45E-04	3.90E-05	0.00010998	0.000409927	7.94E-04	0.000767864	0.000387931	4.07E-04	0.000296947	0.001269775	0.000792859	0.000119979	0.001019819	0.109980489	0.102981731	0.01679702	0.046191806	0.000213962	0.000776862	0.000586896	0.000611891	0.001269775	0.001379755	0.001269775	0.004099273	1.98E-04	0.000214962	7.85E-05	0.000264953	0.000942833
SBS31	0.009534985	0.018490274	0.001659127	0.006276698	0.008315626	0.003158339	0.002998423	0.003778013	0.017690695	9.28E-03	0.00758601	0.01009469	0.007855868	0.006066809	0.005027356	0.004157813	0.020389275	0.00739611	0.008115731	0.008465547	0.003678065	0.002478696	0.004017887	0.000782588	0.010694375	0.011593902	0.000328827	0.027885332	0.002048922	0.001859022	0.000853551	0.003418202	0.04117834	0.163913781	0.008195689	0.14492377	0.02058917	0.021088907	0.018690169	0.030983703	0.008145715	0.00990479	0.004457655	0.013792745	0.001968964	0.001429248	0.001499211	0.000948501	0.013093113
SBS32	0.022297772	0.018798122	4.46E-03	0.014598542	0.001989801	2.03E-03	1.13E-03	0.001749825	0.08639137	1.23E-01	3.66E-02	0.151984817	0.000712929	8.87E-04	0.000711929	0.000843916	0.000935907	0.00070093	1.09E-03	0.000609939	0.000385961	0.000428957	0.001269873	6.45E-18	0.001239876	4.92E-03	1.66E-05	0.002669733	0.001149885	0.000823918	0.000536946	4.95E-04	0.016898312	0.028397163	0.011198881	4.28E-02	0.000324968	0.000649935	0.001409859	0.000662934	0.000592941	9.27E-04	0.001839816	0.001089891	5.81E-05	4.50E-04	0.001089891	6.76E-04	0.004509549
SBS33	0.00311136	0.002230975	0.000414181	0.001900831	0.001410616	0.001300568	0.000253111	0.001300568	0.005312321	2.13E-03	7.16E-03	0.003071342	8.68E-04	0.001140498	6.96E-04	0.005072217	0.012505465	0.003751639	0.07343209	0.009214027	0.000979428	0.000302132	0.000475208	0.000758331	0.00270118	0.001910835	0.000371162	0.002531106	0.001500656	0.000410179	0.000318139	0.000662289	0.004592007	0.001530669	0.005882571	0.00270118	0.000746326	0.000992434	0.000479209	0.00112049	0.015106602	0.030113159	0.040017488	0.003071342	0.000728318	0.000949415	0.001070468	0.000192084	0.004411928
SBS34	0.00486795	0.006957071	5.20E-05	0.001229482	0.000761679	0.001129524	2.22E-16	0.002029146	0.003518518	3.71E-03	1.18E-04	0.003868371	1.03E-01	4.44E-02	0.034585437	0.315866997	0.004618055	0.001229482	1.95E-05	0.002339015	0.002818813	0.000461806	0.000196917	0.001149516	0.001949179	3.67E-05	0.000297875	0.000619739	0.00011895	0.00011795	0.00018992	7.36E-05	0.004748001	0.000513784	0.009446023	3.53E-05	0.023690025	0.000408828	0.001169508	0.000267887	0.00059375	4.04E-05	0.000810659	0.001589331	0.001059554	2.22E-16	0.000435816	6.55E-07	0.002808817
SBS35	0.008826949	0.046184034	0.00138952	0.021592535	0.003578763	0.004548428	3.46E-04	0.009476724	0.002209236	0.003988621	5.80E-04	0.000899689	4.89E-03	0.007357457	0.00132954	0.007367453	0.002039295	0.000820716	0.000919682	0.002029298	0.003048946	0.000965666	0.004478452	0.002629091	0.029889667	0.032988596	0.00219924	0.08247149	0.003858666	0.006297823	0.000869699	0.016194402	0.005098238	0.083171248	0.002669077	0.046983758	0.052581822	0.032988596	0.058179887	0.066377053	0.00132954	0.002019302	0.001559461	0.003178901	0.003708718	0.000517821	0.006357802	0.002709063	0.009866589
SBS36	0.025193777	0.008317945	0.002239447	0.01789558	0.001839546	0.001669588	0.000499877	0.001909528	0.005958528	0.00327919	7.07E-03	0.004308936	2.44E-03	0.001429647	0.002529375	0.003069242	0.005248704	0.001689583	0.003839052	0.005118736	0.001089731	0.000622846	0.000935769	0.000983757	0.055786221	0.020195012	0.007098247	0.06048506	0.001239694	0.001369662	0.000418897	0.002089484	0.006748333	0.00667835	0.005328684	0.00574858	0.001259689	0.001459639	0.002139472	0.001959516	0.00149963	0.001879536	0.001849543	0.002159467	0.000477882	0.00056586	0.000886781	0.001069736	0.067683282
SBS37	0.003950822	0.001450302	0.001060221	0.001850385	0.034307136	0.01120233	0.005351113	0.018803911	0.006241298	0.003060637	6.33E-03	0.005651175	2.25E-03	0.001660345	0.002490518	0.002770576	0.07331525	0.038407989	0.016803495	0.048009986	0.021704515	0.010602205	0.016803495	0.024705139	0.00322067	0.000814169	0.000747155	0.001770368	0.000442092	0.000313065	0.000321067	0.000581121	0.003610751	0.002100437	0.00327068	0.006061261	0.001570327	0.001160241	0.001600333	0.002060429	0.050010402	0.021804535	0.00995207	0.050410485	0.002600541	0.002380495	0.003770784	0.004110855	0.002040424
SBS38	0.012794869	0.010095952	0.001899238	0.008846453	0.002688922	1.58E-03	0.000635745	0.002439022	0.003448617	0.002149138	0.005177924	0.002439022	1.99E-03	0.001939222	0.001079567	2.72E-03	2.79E-03	1.64E-03	0.00216913	3.49E-03	0.001149539	0.001069571	0.00206917	0.002858854	0.38084728	6.95E-02	0.050979557	0.183926246	0.001689323	0.001259495	0.000956616	0.001269491	0.0042383	0.004728104	0.003498597	0.004098357	0.00089664	0.00201919	0.001779287	0.002359054	0.001949218	0.00231907	0.002538982	0.004268288	0.000982606	0.001409435	0.001589363	0.006877242	0.01199519
SBS39	0.011701521	7.15E-03	2.67E-03	0.007400962	0.04730615	0.022502925	1.36E-02	0.043405643	0.009601248	0.004040525	6.00E-03	0.012801664	0.00531069	0.002880374	0.006940902	0.006120796	0.011201456	0.005640733	0.009641253	0.013601768	3.88E-03	0.002970386	0.007660996	0.006420835	0.010101313	0.009061178	0.005740746	0.006030784	0.028803744	0.037704902	0.012301599	0.040205227	0.009111184	0.003860502	0.007570984	0.006990909	0.004940642	0.006440837	0.006800884	0.008271075	0.007340954	0.007911028	0.00777101	0.008591117	0.005300689	0.007390961	0.009831278	0.004940642	0.006880895
SBS40	0.028203751	0.013401782	2.92E-03	0.014801969	0.012201623	0.008681155	2.25E-03	0.014601942	0.01970262	0.01210161	0.000267036	0.016902248	6.10E-03	4.44E-03	6.93E-03	0.010701423	0.018702487	0.007340976	0.015502062	0.019402581	7.23E-03	0.007050938	0.008061072	0.018002394	0.020802767	0.014701955	0.002540338	0.014701955	0.007561006	0.009351244	0.001680223	0.013901849	0.019602607	0.017302301	0.002360314	0.021602873	0.001090145	0.007621014	0.00346046	0.009281234	0.01090145	0.009871313	0.010501397	0.013601809	0.003350446	0.005670754	0.005590744	0.013101743	0.014201889
SBS41	0.002110193	1.22E-03	6.14E-05	0.001330122	0.005330488	3.16E-03	0.001210111	0.008270758	9.88E-03	0.003360308	3.43E-03	0.006350582	0.007460683	0.004300394	0.003030278	0.069606376	1.44E-02	0.00579053	0.008040737	0.017701621	0.00753069	0.00164015	0.002700247	0.007610697	0.002380218	9.19E-04	2.61E-04	2.65E-03	2.08E-03	0.00120011	0.000411038	0.005030461	6.91E-03	1.85E-03	1.01E-02	0.007730708	0.003620332	3.19E-03	0.003120286	0.009010825	0.010300944	0.005250481	0.00557051	0.007870721	0.003470318	0.002410221	0.003040278	1.05E-02	0.003090283
SBS42	1.16E-03	0.020604479	3.34E-05	0.007971733	0.000406088	0.00050611	1.77E-05	0.000431094	0.022404871	0.039808654	4.40E-04	0.035207654	0.013302892	0.004010872	5.01E-03	0.00685149	0.011602522	0.003510763	0.008561861	0.002700587	1.20E-03	4.05E-04	6.37E-04	0.000911198	1.16E-02	0.032807132	0.001880409	0.021104588	4.26E-03	6.62E-03	4.70E-04	6.84E-03	0.018704066	0.048110459	0.001920417	0.032907154	1.26E-02	0.001720374	0.01490324	7.57E-03	0.00354077	0.003130681	0.003560774	0.003240705	0.000870189	0.000753164	0.005681235	0.003480757	7.71E-03
SBS43	0.029506292	0.005901258	0.000626134	0.002070442	0.000361077	3.13E-05	4.43E-03	0.000354076	2.90E-05	0.000128027	0.00122026	0.000910194	0.015303263	0.003780806	0.001430305	0.004280913	8.88E-06	0.031306676	0.000586125	0.008801877	0.002630561	0.004070868	0.034907444	0.005641203	0.006631414	8.20E-05	2.56E-05	5.22E-18	2.09E-05	0.000212045	0.002540542	0.000853182	7.62E-06	4.35E-18	9.72E-05	0.000744159	0.00136029	1.21E-05	0.000296063	0.000203043	0.00272058	0.105022396	0.009251973	0.009452016	0.002730582	0.007261549	0.046509918	6.26E-18	0.009301984
SBS44	7.68E-18	0.000150038	9.16E-07	0.005781464	0.003180806	0.000233059	3.14E-05	0.003290833	0.089922775	1.69E-02	0.014303623	0.030307676	4.78E-03	0.002600659	1.08E-06	0.030807803	0.019304889	0.003240821	0.027206891	0.000267068	2.40E-08	3.26E-05	7.47E-06	1.42E-03	2.84E-05	3.03E-02	0.003740947	0.086721965	5.36E-05	2.49E-05	7.68E-18	8.64E-05	0.003570904	0.002860725	0.015503927	0.005041277	1.24E-05	0.003250823	0.000582147	1.38E-05	0.014603699	0.003200811	0.033808563	0.007711953	0.000234059	0.002530641	0.003470879	0.000384097	7.68E-18
SBS45	0.009108136	0.002849417	0.00165966	0.009638027	0.003109364	0.001929605	2.70E-04	0.001429707	0.001329728	0.000600877	5.41E-03	0.00121975	0.000524893	0.000496898	0.002129564	0.000604876	0.00136972	0.000417914	0.002069576	0.001459701	0.000116976	0.00058388	0.000983799	0.000165966	0.237951291	0.150969097	0.067886104	0.193960296	0.001429707	0.000799836	0.000642868	0.001909609	0.002139562	5.07E-05	0.00219955	0.002729441	0.000696857	0.001039787	3.41E-03	1.34E-03	0.001109773	0.002869413	0.001559681	0.000601877	0.000101979	2.81E-04	0.000648867	0.000727851	0.007548455
SBS46	0.0044	4.70E-03	3.00E-04	3.40E-03	0.0012	0.0015	0.00E+00	0.0022	0.0152	0.0089	0.0046	0.0068	0.0027	1.80E-03	5.00E-04	0.002	0.0185	0.0478	0.0329	0.0306	1.00E-04	8.00E-04	0.0016	6.00E-04	0.0156	7.20E-03	0.0045	8.30E-03	5.00E-04	3.00E-04	1.00E-04	0.0015	2.84E-02	0.0133	8.30E-03	0.0064	4.20E-03	0.0033	0.0043	0.0036	0.0223	0.0834	5.04E-02	9.58E-02	0	1.80E-03	0.0016	2.00E-03	0.0072
SBS47	0.067787874	2.97E-02	0.001379753	0.011897872	0.001029816	0.00061689	3.28E-04	0.001719692	0.004269236	9.40E-04	3.05E-03	0.002489555	0.137975319	7.16E-03	7.45E-03	0.06758791	0.002829494	5.67E-03	0.002089626	0.001299767	0.000170969	1.72E-03	0.003679342	0.008078555	0.0245956	0.005269057	0.000270952	0.000681878	0.000955829	0.000236958	0.00066988	0.000136975	0.000863845	0.004609176	0.001519728	0.002999463	1.40E-02	5.71E-04	5.82E-05	7.60E-05	0.001909658	0.006278877	0.003099446	5.45E-03	0.000136975	5.15E-05	0.003669344	1.07E-04	0.011098015
SBS48	8.55E-04	8.41E-04	0.000258141	3.89E-05	0.000198108	0.000114062	8.03E-05	0.000686375	0.000287157	0.00043824	0.001210662	0.000235129	6.60E-04	0.000266146	4.65E-04	0.000675369	1.10E-03	0.000189103	0.000285156	1.11E-03	0.000517283	4.10E-05	0.000351192	0.000199109	0.001180646	3.57E-05	1.37E-01	0.000845463	9.94E-05	0.000122067	3.63E-05	0.000245134	1.82E-05	0.000301165	1.87E-05	0.000479262	8.62E-05	0.000102056	0.00031017	0.000362198	0.000145079	0.000450246	3.21E-05	6.77E-05	0.000134073	9.29E-05	0.000104057	6.57E-05	0.000752412
SBS49	0.025116627	0.007034657	0.00711471	0.00797528	0.000288191	0.000135089	0.000204135	0.000176117	0.000575381	3.03E-04	0.002011332	4.15E-04	0.000129085	7.79E-05	0.00024116	0.000354235	0.000613406	8.15E-05	0.000200132	0.000482319	1.96E-04	8.29E-05	0.000126083	0.000126083	0.229151698	0.028618946	0.515341156	0.049032459	0.000216143	0.00025617	0.000238158	0.000191127	0.000470311	0.000493327	0.001380914	0.000519344	7.41E-05	5.14E-05	0.000232154	0.00010607	0.00012108	0.000178118	0.000108072	9.75E-05	0.00010607	2.67E-05	0.000112074	9.30E-05	0.00788522
SBS50	0.119000274	0.127000292	0.005770013	0.083200191	0.003850009	0.001100003	0.000827002	0.001970005	0.003520008	0.001800004	0.013900032	0.006920016	0.005360012	0.003940009	0.000573001	0.002410006	0.002630006	0.009280021	0.001130003	0.004920011	0.000743002	0.000607001	0.003940009	0.000103	0.022500052	0.002890007	5.18E-18	0.001150003	6.56E-05	0.000289001	0.001420003	0.000512001	0.003840009	0.00425001	0.001080002	0.011900027	0.000193	0.000535001	0.000516001	0.000209	0.000839002	0.017700041	0.002420006	0.001380003	0.000894002	6.18E-05	0.003660008	0.000471001	0.014200033
SBS51	0.140963913	0.001689567	0.004798772	2.12E-02	0.003958986	0.004538838	0.001969496	0.00089977	0.035790838	0.005648554	0.005648554	0.003199181	0.112971079	0.001349654	0.036790582	0.02949245	0.002589337	0.01929506	0.003948989	0.001869521	0.000722815	0.004088953	0.027792885	0.002129455	0.006978214	0.003169189	0.004298899	0.005068702	0.002849271	0.000119969	0.00202948	0.002609332	0.003229173	0.004698797	0.020694702	0.004058961	0.006108436	0.001489619	0.006518331	0.003619074	0.00417893	0.071081803	0.00292925	0.006638301	0.002779289	0.002559345	0.005928482	0.002299411	0.003938992
SBS52	0.015196277	0.006538398	0.004138986	0.009237737	0.001729576	0.001519628	8.18E-04	0.001709581	0.002689341	0.002099486	0.004079001	0.001759569	0.001769566	0.001179711	0.001189709	1.19E-03	0.003749081	0.00187954	0.002619358	0.004918795	1.73E-03	0.00052887	0.001189709	0.001859544	5.74E-02	0.018995346	0.013596669	0.018795395	0.001179711	0.000834795	0.000567861	0.001199706	0.003269199	0.001819554	0.002379417	0.002569371	1.22E-03	0.000230943	0.001229699	8.56E-04	0.002389415	0.001309679	0.001229699	0.002339427	0.000802803	0.00077481	0.000795805	0.000862789	0.008237982
SBS53	0.00538351	0.001961279	3.81E-02	1.71E-05	0.007034586	0.005463562	0.002511637	0.003041983	0.00722471	0.001961279	0.006954534	0.001941266	0.005893842	0.00259169	0.002871872	0.00463302	0.011307371	3.70E-03	0.008255382	0.007184684	0.004592994	0.002901892	0.005063301	0.002061344	0.334217877	0.003552316	0.067744162	4.92E-03	0.002721774	0.006033934	0.001621057	0.000508331	0.014609524	0.004603001	1.37E-02	0.016010437	3.69E-03	4.50E-03	0.003302153	0.008615617	0.010106588	0.004072655	0.008495538	0.005423536	0.001490972	0.004242766	0.002981944	0.002721774	0.000432282
SBS54	0.002160358	0.000796132	0.001640271	0.000414069	0.001550257	0.000496082	0.001700281	0.005180857	0.001480245	0.000529088	3.43E-04	0.004990826	9.56E-04	0.003190528	0.0042307	0.00030105	2.92E-02	0.007751283	0.202033437	0.007831296	3.87E-05	1.58E-03	1.15E-03	0.000340056	6.32E-05	0.002570425	5.93E-03	0.005530915	0.001130187	0.000883146	4.34E-04	0.00133022	0.003370558	0.000226037	0.028304684	0.003710614	7.45E-18	0.000732121	0.001920318	6.66E-05	0.011401887	0.017002814	0.193031947	0.026904453	0.004360722	1.89E-02	0.022103658	8.86E-04	0.005190859
SBS55	0.005881126	0.002050393	4.49E-05	0.001170224	0.002850546	0.000168032	0.000510098	0.001270243	0.005110978	2.33E-04	5.32E-03	0.000776149	0.004260816	0.000618118	0.008101551	0.003920751	0.004350833	3.36E-06	0.00402077	0.013702623	0.00026205	0.000920176	0.145027764	0.002280437	0.006251197	0.003750718	6.41E-04	2.84E-05	0.002940563	0.002860548	0.000264051	0.003310634	0.007251388	0.004000766	6.59E-05	0.000719138	7.39E-05	1.10E-06	0.016003064	0.005231001	0.0041808	0.004980954	0.000949182	0.000684131	0.001650316	0.000466089	0.113021637	0.001180226	0.000855164
SBS56	0.012597482	1.57E-02	0.000205959	0.022995403	0.000417916	1.66E-04	4.28E-04	0.000122975	0.007398521	0.000981804	1.52E-03	0.002839432	5.05E-06	0.004289143	0.000512897	0.028994204	0.012497502	0.006158769	0.009548091	0.012397522	0.000120976	7.99E-18	1.27E-05	0.005748851	0.002479504	0.006678665	6.72E-18	0.07128575	0.000203959	0.000224955	6.66E-05	0.000768846	0.00029794	0.000530894	0.007948411	0.000507898	0.001189762	0.000973805	0.001589682	6.09E-06	0.003369326	0.002639472	0.000480904	0.000205959	0.005818837	3.93E-07	0.004449111	6.78E-18	0.000216957
SBS57	0.012306325	0.001430735	0.003331713	0.008644443	0.01540792	0.00313161	0.002771425	0.005072607	0.032616765	1.29E-02	1.76E-02	0.01540792	0.003281687	6.43E-03	0.005802983	0.006313245	0.026613679	0.009664968	0.010305297	0.017909205	0.007063631	0.000789406	0.001230633	0.00597307	0.008704474	0.003942026	0.00107055	0.008214222	0.000888457	0.002871476	0.000763392	0.002871476	0.014907663	0.012106223	0.006403291	0.032016456	6.39E-03	0.006593389	0.001290663	0.010705503	0.012006171	0.004562345	0.008304268	0.024312497	0.000140072	0.000847436	0.002191126	0.005162654	0.001890972
SBS58	0.058874619	6.75E-03	8.25E-04	0.005577595	0.020591123	0.00173925	1.69E-03	0.002029125	0.080465311	0.006757087	0.008626281	0.00730685	0.024489443	0.001459371	0.004687979	0.008766221	8.05E-02	0.004927876	6.75E-03	8.16E-03	0.013494183	0.00078766	0.002708832	0.002079104	0.006177337	0.001829211	0.001459371	1.96E-03	7.94E-04	0.001279448	5.11E-05	0.001249461	0.008086514	0.009915725	0.007986557	0.027688064	2.48E-03	0.022290391	8.58E-04	0.00129944	0.003918311	0.009495906	0.005927445	0.028187848	0.000502783	0.001039552	0.000698699	4.73E-04	0.002738819
SBS59	0.003588208	0.002368817	0.000141929	0.014492763	0.002938533	0.002438782	8.30E-04	0.003828088	0.003918044	0.002858573	0.002558722	0.003388308	0.001999002	0.002498752	2.19E-03	0.002798603	0.009945034	0.002608697	3.52E-03	0.01079461	0.001789107	0.001559221	0.001699152	0.003438283	0.002228887	0.00592704	8.15E-04	0.002018992	2.08E-03	0.001729137	6.90E-04	0.003458273	0.002868568	0.000408796	0.001099451	0.002418792	7.03E-05	0.001639181	0.000138931	0.003708148	0.002198902	5.73E-03	0.001639181	0.012193911	0.001009496	0.002618692	0.002018992	0.021189419	0.102948593
SBS60	0.006152707	7.79E-04	2.23E-16	0.000444195	0.000377166	0.000588259	2.76E-04	0.00025011	0.002761215	0.00134059	0.004211853	0.000298131	0.003971747	0.000223098	0.000352155	0.00072832	0.001290568	0.000277122	3.52E-06	3.63E-05	0.025011002	0.010504621	0.026111486	0.016407218	0.001180519	0.000253111	0.000379167	5.41E-05	4.71E-05	0.000142062	3.37E-04	0.000146064	0.001520669	0.001880827	4.06E-03	0.002511105	6.64E-05	0.000514226	3.81E-07	0.000132058	0.000879387	0.002791228	0.000580255	0.002100924	0.003231421	0.004161831	0.007113129	1.80E-05	0.000517228
SBS84	0.003471995	0.005007309	0.000452642	0.009295947	0.006758076	0.010811956	4.60E-05	0.029594214	0.053885765	0.042106829	0.002540673	0.05434587	0.001562339	0.000397461	7.08E-05	0.010652827	0	0.000323133	1.15E-05	0.009382159	0.000127138	1.27E-03	0.000952699	0.001764976	0	0.005218572	6.92E-05	0.005640381	7.12E-06	0.003440786	2.20E-06	0.013308248	0.018028129	0.0406213	0	0.042237292	0.00013655	0	0.000125176	0	0.002269666	3.25E-06	0.003628315	0.000918582	0.000897193	0.002148873	0.000788671	0	0.002703472
SBS85	6.08E-03	8.80E-04	0.000306011	0.002717279	0.007234927	0.002551355	0.000422197	0.013019761	0.001374781	0.001478442	0.000443776	0.004563583	1.12E-01	0.013051253	0.021107257	0.070288411	2.96E-02	0.020410487	0.00507094	5.92E-02	0.023838223	0.00343492	0.004485501	0.003178596	0.004264235	3.06E-04	0.000157257	0.000860851	0.001223945	0.000210179	4.02E-05	0.000484084	0.001636999	0.000369373	2.41E-05	0.002350306	0.00989632	0.001136017	0.000178583	0.010551155	0.007184034	0.006209066	0.000839952	0.016913141	0.003736475	0.00247817	0.001120299	0.00175687	0.001439703
SBS86	0.002954301	3.77E-03	0.00038549	0.003624001	0.052516013	0.078321019	0.004965301	0.092082022	8.72E-03	0.0020495	0.024091006	4.58E-03	1.85E-03	0.003799901	0.0019941	0.007258402	0.003610801	2.06E-03	0.003521801	0.004468701	4.78E-03	7.31E-05	0.001722	0.0011285	0.006116101	0.003151701	5.54E-04	0.003314601	0.021218005	0.059117014	0.003156001	0.04023301	0.003542601	0.004840501	0.005914801	0.002358401	0.002118001	0.00050799	0.002623201	0.003334101	0.001284	0.002951901	0.00055781	0.0017926	0.004071701	0.00016409	0.0017689	0.002421301	0.004842501
SBS87	0.008972551	0.004572575	0.006208566	0.004957473	0.007866457	0.003933979	0.030661834	0.009720347	0.009425049	3.56E-03	0.121719339	0.010701942	9.90E-03	0.000694526	0.003843379	4.21E-03	0.00921505	0.003118983	0.000973215	0.00557557	7.96E-03	0.000673416	0.002687785	0.002173988	0.008557454	0.006040367	0.020006891	0.004885573	0.006765663	0.003339182	0.085984533	0.009610648	0.008383154	0.008045256	0.186898985	0.006962062	0.008352155	0.004910873	0.002767285	0.010191945	0.005121972	0.00183399	0.000836095	0.008857152	0.008515354	0.001083894	0.001958989	0.003082183	0.007102761
SBS88	0	0.00E+00	0	1.73E-03	0	0.004039238	0.00E+00	0.004039238	0.010386613	0	1.27E-02	0	4.79E-02	0.023658396	0.000577034	0.042700519	0.111367571	0.04558569	0.006347374	0.16964801	8.08E-03	5.19E-03	0.002308136	0.007501443	0	0	0	0	0.004616272	1.15E-03	0.00E+00	0.00288517	0	0	0	0.004039238	0	0.003462204	0	0	0	0.001731102	0	0	0	2.31E-03	0.002308136	0	0.008655511
SBS89	0.032168854	0.017693728	0.009670834	0.020743819	0.014817169	0.005883213	0.006050562	0.010900686	0.049898108	0.013521816	6.11E-03	0.029636527	0.011516257	3.07E-03	0.010670567	0.004448487	0.015782305	0.003453395	0.014690391	0.011812088	5.24E-03	0.001300242	0.005110413	0.003994217	0.024671469	0.014514463	0.003289875	0.016733698	0.015425429	0.010618496	0.004169842	0.015833619	0.009444215	0.011558976	0.00233382	0.01288627	0.03155286	0.017709755	0.036874595	0.019947678	0.004889623	0.004215919	0.008097547	0.004313727	0.006903017	0.003219819	0.009030111	0.004179842	0.006781995
SBS90	0.00220165	0.000708223	0.000138566	0.001755161	0.000508073	0.00027713	4.62E-05	0.000923769	0.000708019	0.000292527	9.24E-05	0.000646638	0.061353668	0.000354111	0.000354111	0.023463736	0.005711972	0.000184754	0.000107773	0.002863684	5.43E-03	4.62E-05	0.000230942	0.002047688	0.001185504	0.000446489	0.000216006	0.001016146	0.000338715	7.70E-05	1.54E-05	0.000292527	0.000615846	0.000307923	0.00020015	0.000369508	0.102061094	0.000354111	0.000369508	0.10052148	0.004772807	0.000215546	0.00020015	0.006358611	0.008945164	4.62E-05	0.000123169	0.009700255	0.000969957
SBS91	0.00294455	0.052997088	0.0002042	0.00013081	0.000243319	0.000124574	4.73E-05	8.09E-05	0.01576341	0.001214934	2.23E-03	0.002326193	0.000215265	0.000169236	0.0001602	0.000373855	0.000299841	0.000148826	0.000610604	0.000235212	0.002388151	0.000131587	1.22E-03	0.000213945	0.008191134	0.004579504	0.002326351	0.003239626	6.64E-05	0.000202057	5.34E-05	0.000100649	0.036614087	0.000270783	0.001276567	0.001221976	0.000317267	0.000141907	0.000246237	0.000460322	0.000154628	0.000146082	0.000150463	0.00016344	0.000758217	5.88E-05	0.00042886	0.000122273	0.003524665
SBS92	0.01132934	0.00974473	0.00469657	0.00775798	0.00305586	0.00168986	0.0009073	0.00411591	0.023766369	0.014097539	9.79E-03	0.016452069	0.01007203	0.00358815	0.00701173	0.00918124	0.089188046	0.00463736	0.040111988	0.029566939	2.07E-03	0.00035897	0.00123837	0.0035412	0.018550349	0.013955519	0.00528203	0.012543099	0.00240959	0.00396222	0.00160101	0.005366	0.036607349	0.034761309	0.01082396	0.045323478	0.00704592	0.00393189	0.01024476	0.00644868	0.030764589	0.00401078	0.014122809	0.013670349	0.0009284	0.00041878	0.00209052	0.00054519	0.00893931
SBS93	0.011573228	0.008096344	0.001760621	0.008420819	0.008856798	0.005418101	1.63E-03	0.013901695	0.008941007	0.005071208	1.76E-02	0.006509024	0.010413532	0.005788866	5.32E-03	0.013276356	0.034444397	0.003291743	6.29E-03	1.07E-02	2.55E-02	0.002393023	0.005138721	0.007962999	0.006498487	0.004795732	0.001508262	0.010062158	0.00337806	0.003208406	0.000775635	0.006051846	0.008701419	0.003991478	0.007245249	0.006905849	0.010633058	0.00851737	0.007504242	0.024588409	0.029558831	0.008356107	0.002378116	0.014858319	0.009320692	0.006366696	0.002552462	0.038220293	0.002242206
SBS94	0.01557967	2.47E-02	0.001574271	0.011076145	0.007003872	3.99E-03	0.000550342	0.007123635	0.007530362	0.014290105	0.02309937	0.01651	0.010524831	0.005608619	0.004028931	0.015910259	0.013633952	0.005153844	0.002828782	0.022937681	3.72E-03	0.000917381	0.002077109	0.002289645	0.079925512	0.07599413	0.00622497	0.039904051	0.009195761	0.015074767	0.001842681	0.008551437	0.013657465	0.017945836	0.018825229	0.025048186	0.011932627	0.008788044	0.007734639	0.014440581	0.006294826	0.014926472	0.007044152	0.016106356	0.002228081	0.002052565	0.00251354	0.002796927	0.013892654
[truncated: 47 more columns]
