# Supplementary material for: Aberrant APOBEC3C expression induces characteristic genomic instability in pancreatic ductal adenocarcinoma
Source: Oncogenesis. 2022 Jun 24;11(1):35. doi: 10.1038/s41389-022-00411-9 (PMC9232547; doi:10.1038/s41389-022-00411-9)
Supplement: Supplementary file 12 — FUSCC cohort patient ID list [file 41389_2022_411_MOESM12_ESM.xlsx]

## Sheet: Sheet1
FUSCC cohort A	FUSCC cohort B	FUSCC cohort B1
354287	353878	355616
355614	355024	357208
355903	355354	357729
357201	355616	358106
357725	356013	359255
379890	357208	359480
381208	357729	359718
381888	358106	362742
383374	358818	364083
386166	359255	365199
392211	359453	365512
393057	359480	365692
394028	359718	370617
398253	362742	370724
402252	362981	372356
403953	364083	372428
404604	365199	372481
406293	365512	373642
406516	365692	373902
407306	366176	373927
410837	366564	376226
413017	366811	376939
421092	370617	377071
422115	370630	378262
430477	370724	380735
432194	370795	381210
442043	372356	381242
446356	372428	382539
448565	372481	385995
449697	373088	386061
450458	373642	401291
451811	373727	407520
453143	373902	408371
454638	373927	415408
457042	374021	423462
463774	374036	426517
464094	374130	434357
464651	375013	435143
465576	375816	437369
466472	376101	437390
467998	376226	438206
469469	376939	438407
469840	377071	438470
470505	378085	440392
471413	378262	444438
472286	378927	446568
473358	379596	446815
480268	379892	446874
480501	380735	448566
480850	381210	463776
481025	381242	464653
481301	382397	465196
481670	382539	465582
481813	383362	469423
482217	383761	469481
485342	384263	470506
486334	385995	471296
486502	386061	472220
486541	388818	473356
486566	389286	473395
487160	389298
488333	391407
489705	392832
491318	393467
491915	393599
492485	394030
492794	398085
492884	400339
493359	401291
493467	405130
493748	407520
494208	408371
494565	413018
494728	415408
495469	415542
495930	423462
495995	426517
496527	430814
497356	434357
501796	434907
501919	435143
502448	435159
502828	435556
503050	435741
504198	437369
506263	437390
506616	438042
506820	438206
507045	438407
507111	438470
507427	440000
507544	440392
507694	440547
508046	440855
508496	441352
509559	442189
510286	442500
510590	442945
511534	442958
512636	444438
512965	446082
513003	446568
513866	446815
513886	446874
513944	447638
514442	448566
514970	463776
515125	464096
517353	464653
517514	465196
519684	465582
527571	466489
528372	467887
605279	469423
609014	469481
609548	470506
611358	470546
611773	471296
617572	471416
618520	472220
619096	473219
621478	473356
622156	473395
624549	473464
