# Supplementary material for: Aberrant APOBEC3C expression induces characteristic genomic instability in pancreatic ductal adenocarcinoma
Source: Oncogenesis. 2022 Jun 24;11(1):35. doi: 10.1038/s41389-022-00411-9 (PMC9232547; doi:10.1038/s41389-022-00411-9)
Supplement: Supplementary file 13 — FUSCC cohort A transcriptomics data [file 41389_2022_411_MOESM13_ESM.xlsx]

## Sheet: Sheet1
Gene ID	AICDA	A1	A2	A4	A3A	A3A_B	A3B	A3C	A3D	A3F	A3G	A3H		T>G counts	T>C counts	T>A counts	C>T counts	C>G counts	C>A counts
354287 TPM	0.05	14.74	1.43	0	1.23	0	7.75	27.85	3.19	3.29	5.4	0.28		1277	7679	708	8629	2002	1402
355614 TPM	0.37	28.13	1.76	0	1.02	0	8.69	34.92	3.56	5.79	13.81	3.06		1244	7627	685	8451	2030	1347
355903 TPM	0.18	8.44	1.02	0	1.14	0.23	4.32	87.09	11.61	8.13	33.36	4.22		1277	7564	677	8411	1968	1349
357201 TPM	0.37	1.47	0.51	0	1.02	0	2.92	67.95	13.58	8.12	43.54	4.33		1245	7589	655	8589	1990	1382
357725 TPM	0.02	0	9.07	0	0.72	0	9.22	14.97	1.94	3.23	9.83	0.74		1267	7558	734	8426	2030	1451
379890 TPM	0.05	0	14.51	0	0.86	0	9.02	83.2	10.32	12.94	38.78	4.91		1251	7659	701	8697	1997	1426
381208 TPM	0	24.48	0.92	0	0.49	0	2.15	88.57	6.78	8.36	18.31	1.1		1265	7580	703	8529	1996	1445
381888 TPM	0.36	1.15	0.89	0	0.99	0	4.38	42.17	3.11	4.78	7.74	1.31		1250	7463	683	8402	2028	1384
383374 TPM	0.19	5.4	0.34	0	0.54	0.7	15.58	76.03	7.65	9.89	25.02	1.91		1246	7539	697	8409	1941	1353
386166 TPM	0.25	0.73	6.44	0.05	0.95	0	5.74	41.06	3.54	5.72	7.68	0.43		1250	7551	698	8414	1951	1352
392211 TPM	0.1	4.6	0.17	0.14	4.33	6.22	5.39	75.58	10.46	11.2	37.38	5.1		1236	7459	685	8543	1957	1319
393057 TPM	0.9	1.82	6.34	0.1	0.31	0	2.91	90.41	18.22	11.12	57.73	2.83		1230	7445	694	8396	1972	1370
394028 TPM	0.06	21.02	3.06	0.78	0.69	0.19	21.17	45.68	3.86	6.04	16.53	0.49		1220	7488	658	8398	1966	1368
398253 TPM	0.17	35.91	3.13	0.04	0.55	0	5.21	31.24	3.61	3.28	7.67	1.13		1220	7395	712	8341	1934	1340
402252 TPM	0.09	0.16	16.17	0	0.8	0	20.16	108.97	10.88	10.82	76.46	5.68		1248	7612	684	8349	1963	1408
403953 TPM	1.11	0.89	0.69	0	0.69	0	2.14	121.85	24.73	16.96	70.39	5.71		1244	7356	697	8367	1942	1387
404604 TPM	0.2	34.58	1.05	0.1	0.57	0.22	3.07	49.79	8.94	5.36	13.83	0.14		1215	7428	693	8274	1952	1350
406293 TPM	0.07	16.39	1.22	0	0.35	0.27	0	64.67	3.98	3.95	13.86	1.38		1251	7556	700	8442	1985	1388
406516 TPM	0.15	12.43	0.26	0	0.67	0	4.83	31.27	2.13	5.77	9.1	1.28		1255	7484	677	8439	1955	1379
407306 TPM	0.1	1.53	11.59	0	1.49	0.29	2.29	34.87	4.85	9.9	15.12	2.53		1239	7513	698	8511	1941	1382
410837 TPM	0.09	2.02	0.73	0.14	2.27	0	8.74	44.2	9.65	9.2	35.86	3.78		1240	7571	658	8483	1931	1391
413017 TPM	0.05	27.04	1.67	0	0.81	0	15.23	75.7	11.04	9.74	34.17	1.42		1282	7463	687	8371	1980	1372
421092 TPM	0.09	25.15	0.17	0.05	0.45	0	2.84	31.01	3.74	5.07	5.46	0.84		1251	7475	689	8417	1928	1384
422115 TPM	0.36	1.03	27.95	0	0.1	0.14	2.23	56.69	6.7	8.03	28.28	2.71		1288	7601	691	8509	1957	1356
430477 TPM	0.29	4.28	0.51	0	3.02	1.75	0.79	51.58	4.96	5.61	12.71	3.41		1239	7374	669	8285	1942	1382
432194 TPM	0.14	5.41	1.99	0.09	0.31	0	3.1	66.35	10.86	10.25	34.95	4.93		1221	7474	677	8328	1995	1368
442043 TPM	0.36	45.42	0.83	0	5.83	0.71	4.52	51.98	8.33	8.29	23.65	3.42		1243	7508	690	8500	1996	1389
446356 TPM	0	3.51	14.58	0.09	0.97	0	6.78	50.49	6.39	8.46	23.76	3.76		1288	7447	677	8459	2005	1349
448565 TPM	0.05	5.96	2.36	0.09	0.98	0	6.62	75.19	8.33	10.17	23.52	1.48		1200	7440	676	8225	1961	1296
449697 TPM	0	7.59	5.95	0.26	2.26	0	25.68	55.93	5.57	7.17	18.64	5.33		1258	7468	664	8303	1963	1343
450458 TPM	0	9.88	2.23	0.05	12.44	0	1.8	27.53	5.21	8.52	9.44	0.46		1265	7580	703	8529	1996	1445
451811 TPM	0.15	6.68	4.02	0.1	0.21	0	4.39	47.61	3.13	6.37	20.3	2.72		1214	7462	676	8221	1913	1358
453143 TPM	0.24	1.56	3.34	0	1.53	0	3.87	48.64	10.3	7.78	33.76	3.49		1228	7546	700	8415	1971	1389
454638 TPM	0.05	37.05	2.29	0.11	1.04	0	13.63	51.17	6.08	7.16	14.82	0.16		1257	7501	686	8352	1981	1367
457042 TPM	4.21	2.53	1.77	0.05	0.4	0	7.84	103.24	22.87	15.65	65.46	5.16		1228	7438	683	8243	1982	1294
463774 TPM	0	1.63	13.82	0	0.41	0.63	7.01	61.97	5.26	10.69	26.75	3.61		1202	7356	699	8237	1923	1328
464094 TPM	0.3	15.77	3.95	0.1	0.11	0	3.75	73.59	6.34	9.76	31.09	2.08		1258	7535	715	8432	1970	1377
464651 TPM	0.02	0	4.12	0	0.09	0	1.04	5.35	0.46	1.14	2.33	0.12		1213	7353	705	8280	1916	1337
465576 TPM	0.07	0.97	9.91	0.03	0.65	0.62	4.28	44.55	7.01	6	27.34	2.75		1226	7355	679	8198	1890	1261
466472 TPM	0.1	0	0.08	0	0.99	0	12	70.09	7.13	7.18	43.49	2.77		1221	7454	687	8324	1970	1342
467998 TPM	0.14	14.52	0.91	0.05	0.3	0.41	0	83.02	9.66	11.18	36.42	4.89		1280	7591	716	8448	1947	1350
469469 TPM	0.05	0	9.67	0.1	0	1.66	0	95.55	18.93	12.83	52.61	2.49		1202	7362	692	8287	1917	1342
469840 TPM	0.27	9.46	0.47	0	0	3.15	6.25	62.94	8.9	11.72	17.49	0.94		1268	7420	679	8440	1957	1374
470505 TPM	0.05	4.58	7.06	0.1	1.23	0	6.49	36.4	4.64	5.32	17.26	3.42		1269	7417	704	8421	1921	1328
471413 TPM	0.06	9.62	0.49	0	0.52	0.86	4.88	83.58	5.69	7.97	27.98	0.49		1223	7384	674	8304	1971	1327
472286 TPM	0.26	4.91	0.19	0	0.66	0	8.13	60.73	3.18	3.9	13.6	1.94		1255	7379	667	8278	1903	1331
473358 TPM	0.22	2	0.62	0.05	0.3	0	0	88.49	8.06	8.85	31.53	1.83		1222	7399	704	8362	1943	1354
480268 TPM	0.05	25.59	1.67	0.15	2.45	0	26.7	44.09	8.02	5.78	13.56	1.53		1258	7442	683	8541	1996	1345
480501 TPM	0.2	20.51	0.96	0	0.78	0.28	0.23	39.01	5.33	4.18	14.55	3.53		1265	7530	712	8431	1961	1375
480850 TPM	0.15	10.09	4	0.05	0.35	0	11.56	43.5	5.34	9.93	28.13	1.33		1252	7500	708	8505	1985	1362
481025 TPM	0.49	6.38	0.37	0.07	1.23	0	7.6	38.75	4.06	7.24	6.31	1.44		1231	7575	694	8366	1991	1373
481301 TPM	0	8.28	6.76	0	1.49	0	2.79	55.06	6.49	8.01	17.94	2.81		1266	7598	680	8434	1965	1396
481670 TPM	0.99	10.66	0.83	0.05	1.32	0	9.21	84.96	12.69	12.55	33.12	6.42		1246	7436	680	8436	1940	1332
481813 TPM	0.04	44.24	0.37	0.21	1.59	0	6.15	45.61	4.02	6.97	6.42	0.3		1220	7488	658	8398	1966	1368
482217 TPM	0.03	3.41	13.58	0	1.49	0	3.11	55.21	6.87	8.99	38.59	6.62		1253	7498	717	8412	1948	1352
485342 TPM	0.05	30.37	0.37	0	0.64	0.36	5.74	67.39	7.66	6.67	8.89	0.91		1240	7454	698	8367	1986	1400
486334 TPM	0	6.06	1.41	0	1.07	0	14.72	80.33	3.68	7.49	4.7	1.38		1285	7409	677	8356	1948	1366
486502 TPM	0	3.22	25.04	0.16	0.92	0	9.83	65.85	6.23	12.78	26.26	4.38		1237	7450	694	8380	1964	1357
486541 TPM	0.15	42.12	7.39	0	0.44	0	2.37	65.13	6.97	8.27	29.55	3.37		1246	7624	711	8530	2002	1308
486566 TPM	0.26	30.11	0.98	0.17	1.49	0	8.36	71.28	10.47	9.57	18.6	4.22		1276	7563	687	8478	1974	1362
487160 TPM	0.09	4.16	1.96	0	0.91	0	1.68	73.63	10.63	11.63	32.11	3.24		1242	7528	673	8426	2027	1369
488333 TPM	0.05	3.5	0.96	0.3	0.46	0	44.71	58.72	3.8	6.13	12.65	1.81		1245	7500	681	8459	2003	1362
489705 TPM	1.48	4.13	1.04	0	0.95	0	21.23	125.7	23.19	15.01	55.37	5.43		1241	7371	678	8421	1955	1390
491318 TPM	0.06	20.34	2.96	0.29	2.07	0	3.92	55.17	6.04	8.91	12.43	1.04		1268	7501	713	8494	2013	1357
491915 TPM	0	12.95	0.52	0	1.9	0	3.1	33.58	2.18	3.1	3.92	1.23		1277	7630	741	8472	1976	1355
492485 TPM	0.14	4.21	8.31	0	2.59	0	2.77	41.27	4.59	5.2	16.36	4.05		1265	7415	694	8368	2004	1363
492794 TPM	0	4.55	0.47	0	1.81	0	9.21	25.87	2.81	3.32	5.5	1.45		1248	7514	682	8451	1916	1377
492884 TPM	0.19	3.26	5.06	0.05	1.51	0	7.2	62.29	5.56	8.93	14.44	2.63		1209	7420	660	8341	1921	1354
493359 TPM	0	14.57	1.24	0	0.11	0	4.43	37.19	5.28	6.13	10	0.52		1256	7522	690	8505	1944	1407
493467 TPM	0.14	9.02	0.83	0	2.77	0	7.49	41.58	3.02	6.88	12.32	1.26		1245	7530	677	8437	1951	1363
493748 TPM	0.05	28.69	0	0.5	0.39	0	0.73	56.58	4.6	5.84	20.71	2.54		1262	7508	677	8567	1974	1374
494208 TPM	0.27	0	0.82	0	0.38	0.12	0.98	71.68	14.06	8.93	33.77	5.75		1263	7488	680	8457	1967	1344
494565 TPM	0.17	8.3	0.83	0	0.67	0	0	50.72	4.11	5.12	11.74	1.82		1272	7499	696	8465	1963	1345
494728 TPM	0	19.13	1.68	0	0.7	0	10.46	49.41	7.48	9.41	14.49	0.96		1232	7319	667	8072	1924	1303
495469 TPM	0.15	2.01	18.08	0	1.08	0	6.65	65.08	10.49	10.95	27.54	2.39		1250	7305	664	8070	1872	1356
495930 TPM	0.05	53.6	3.09	0.2	0.27	0.61	0	62.59	6.02	8.86	17.72	1.59		1257	7484	679	8486	1971	1339
495995 TPM	0.45	0	0.64	0.05	5.9	0	12.46	62.85	7.83	12.07	31.59	1.77		1252	7647	713	8431	2004	1412
496527 TPM	0.42	73.69	3.07	0.05	0.64	0	4.47	68.34	9.68	10.13	25.84	2.77		1270	7410	674	8362	1968	1370
497356 TPM	0.11	6.17	1.64	0.11	0.95	0	8.62	25.78	3.83	4.11	7.42	1.12		1241	7527	726	8555	1997	1388
501796 TPM	0.1	1.02	0.71	0.06	0.79	0	4.8	64.48	4.63	8.43	22.79	4.55		1275	7453	694	8465	1926	1402
501919 TPM	0.27	5.93	10.94	0.05	0.49	0	4.75	78.81	7.29	11.27	33.58	3.65		1256	7521	697	8464	1982	1347
502448 TPM	0.16	0	8.16	0	4.04	0	5.02	72.57	12.32	13.77	49.53	10.07		1259	7479	684	8458	1956	1381
502828 TPM	0	0.17	7.49	0.09	0	0	2.58	27.32	2.44	3.25	7.34	0.41		1255	7464	663	8398	2014	1369
503050 TPM	6.49	0	0.36	0	0.65	0	3.91	83.22	18.33	10.36	58.38	6.15		1249	7518	692	8348	1995	1361
504198 TPM	0.35	13.93	1.44	0	3.6	0	5.04	46	8.36	6.11	9	2.3		1219	7494	636	8444	1963	1288
506263 TPM	0.05	3.73	48.38	0.1	2.06	0	8.35	58.89	8.19	11.25	39.41	4.28		1240	7492	699	8489	1938	1356
506616 TPM	0.13	0	0.16	0	0.74	0	2.23	95.54	18.25	12.23	75.21	16.09		1242	7506	698	8332	1998	1364
506820 TPM	0.1	14.28	1.26	0.15	1.56	4.21	0	38.11	6.12	5.59	13.77	1.28		1266	7465	710	8389	1971	1364
507045 TPM	0.16	10.87	2.58	0.26	0.79	0	9.06	112.88	14.89	12.92	16.89	0.86		1249	7555	699	8511	1991	1339
507111 TPM	0.11	14.54	2	0.11	1.59	0	6.55	50.35	5.25	11.16	13.09	1.93		1257	7372	666	8310	1904	1335
507427 TPM	0	12.57	0.97	0.06	1.44	0	1.81	72.59	10.04	11.11	25.3	1.76		1202	7406	688	8388	1994	1388
507544 TPM	0.21	47.03	8.59	0.07	1.65	0	9.77	44.04	7.48	3.85	11.99	2.43		1242	7451	704	8551	1951	1353
507694 TPM	0	8.56	0.85	0	0	0.61	6.82	58.5	5.32	6.62	15.99	0.69		1280	7493	686	8496	1988	1396
508046 TPM	0.05	14.18	6.44	0	1.29	0	6.53	48.96	6.37	8.43	24.54	4.31		1219	7496	678	8425	1980	1308
508496 TPM	0.05	17.82	1.73	0	0.76	0	78.18	191.18	24.62	26.82	68.3	1.13		1271	7578	715	8565	2052	1370
509559 TPM	0.14	10	0.42	0.19	1.14	0	32.11	60.21	3.64	8.34	10.6	0.69		1250	7523	707	8370	1971	1352
510286 TPM	0	0.93	26.44	0	2.15	0	3.5	68.67	6.86	11.77	31.77	4.6		1259	7639	687	8491	1970	1380
510590 TPM	0.39	5.49	4.82	0	1.12	0.26	5.85	69.48	14.36	9.14	29.88	3.34		1232	7381	670	8358	1955	1348
511534 TPM	0	8.73	1.95	0	1.46	0	0.63	42.53	8.67	6.66	20.4	3.73		1193	7537	701	8515	1996	1360
512636 TPM	0	11.05	1.1	0.04	1.23	0	1.85	24.66	2.57	3.08	4.15	0.91		1240	7560	682	8459	1920	1355
512965 TPM	0.16	30.77	1.44	0.12	2.42	0.16	0	56.79	4.45	6.09	7.96	1.68		1231	7491	701	8410	1945	1423
513003 TPM	0.09	7.24	3.43	0	1.21	0	2.63	73.75	7.83	10.38	17.57	1.64		1272	7589	682	8505	1971	1384
513866 TPM	0.1	29.59	0.6	0	3.68	0	8.79	44.75	5.04	5.74	12.12	0.94		1255	7475	714	8361	1937	1344
513886 TPM	0.21	5.5	1.71	0	1.54	0	1.74	74.13	11.04	10.24	24.98	5.55		1241	7544	705	8357	1976	1383
513944 TPM	0.83	3.38	0.56	0	0.57	0	8.74	80.67	18.07	11.84	46.29	5.41		1223	7453	708	8468	1985	1337
514442 TPM	0.31	0.38	0.36	0	1.13	0	4.35	45.91	9.32	16.43	30.94	4.56		1222	7489	673	8401	1928	1335
514970 TPM	0.19	7.96	1.01	0.48	0.82	0	10.26	59.96	6.25	6.66	18.11	3		1238	7445	699	8379	1959	1356
515125 TPM	0.18	6.48	0.31	0	1.33	0.49	4.99	70.88	9.48	9.11	27.15	2.53		1232	7360	691	8457	1965	1357
517353 TPM	0.32	24.32	7.03	0.1	2.01	0	8.85	56.94	11.05	7.57	33	3.03		1235	7527	685	8430	1942	1384
517514 TPM	0.13	0.49	1.66	0	1.72	0	3.3	58.65	6.15	7.82	18.34	1.25		1286	7595	689	8414	1973	1381
519684 TPM	0.25	1.05	1.23	0	2.6	0.27	8.45	116.26	18.08	16.49	88.95	3.37		1255	7537	703	8351	1981	1373
527571 TPM	0.1	15.3	0.82	0.1	0.85	0	6.42	57.39	5.71	5.47	13.49	0.9		1304	7618	712	8654	2014	1426
528372 TPM	0.05	6.85	0.9	0.05	1.23	0	6.33	44.08	3.51	8.95	7.3	0.53		1254	7519	696	8504	1986	1383
605279 TPM	0.06	0	7.61	0	0.4	0.08	8.26	23.47	4.82	5.28	19.52	4.64		1232	7318	713	8245	1950	1342
609014 TPM	0.11	14.37	0.79	0.06	2.18	0	15.35	66.71	11.56	9.6	21.58	1.32		1185	7299	660	8211	1932	1358
609548 TPM	0.08	4.19	4.88	0	0.61	0.21	0	34.13	5.07	5.71	15.41	2.68		1219	7433	654	8272	1902	1359
611358 TPM	0.22	2.26	7.95	0.33	0.92	16.71	0.12	65.76	11.13	9.96	33.61	9.67		1245	7421	683	8351	1959	1290
611773 TPM	0.09	7.6	7.12	0.06	0.35	0	1.51	19.37	3.18	2.25	7.07	0.51		1211	7302	689	8341	1909	1331
617572 TPM	0.51	8.82	15.46	0.04	1.24	0.62	6.44	56.18	10.15	7.47	35.46	2		1215	7345	685	8290	1886	1368
618520 TPM	0.26	3.21	0.1	0	1.13	0	13.26	62.46	6.35	5.52	30.8	1.89		1250	7507	682	8444	1900	1366
619096 TPM	0.16	3.64	0.59	0.33	1.29	0	4.07	55.61	4.81	6.01	16.51	1.3		1249	7465	671	8421	1907	1343
621478 TPM	0	37.71	1.71	0.08	1.31	0	0.59	35.76	2.43	2.91	5.81	0.99		1206	7163	678	7986	1874	1289
622156 TPM	0	71.95	0.41	0.23	0.97	0	0	7.99	2.09	1.56	3.84	0.27		1242	7428	698	8368	1919	1382
624549 TPM	0.05	2.86	0.26	0	1.14	0	13.17	44.73	8.27	4.94	9.55	1.01		1191	7321	668	8143	1908	1341
