# Supplementary material for: Aberrant APOBEC3C expression induces characteristic genomic instability in pancreatic ductal adenocarcinoma
Source: Oncogenesis. 2022 Jun 24;11(1):35. doi: 10.1038/s41389-022-00411-9 (PMC9232547; doi:10.1038/s41389-022-00411-9)
Supplement: Supplementary file 14 — Survival data of FUSCC cohort A [file 41389_2022_411_MOESM14_ESM.xlsx]

## Sheet: Sheet1
FUSCC cohort A	Live status	Live days	Last follow-up time
354287	dead	470	2019-12
355614	alive	772	2019-12
355903	dead	323	2019-12
357201	alive	224	2019-12
357725	dead	278	2019-12
379890	alive	693	2019-12
381208	alive	581	2019-12
381888	dead	310	2019-12
383374	dead	483	2019-12
386166	alive	544	2019-12
392211	alive	501	2019-12
393057	alive	1117	2019-12
394028	dead	346	2019-12
398253	alive	85	2019-12
402252	dead	375	2019-12
403953	alive	619	2019-12
404604	alive	657	2019-12
406293	alive	1294	2019-12
406516	alive	224	2019-12
407306	alive	1389	2019-12
410837	dead	476	2019-12
413017	dead	490	2019-12
421092	alive	489	2019-12
430477	alive	284	2019-12
432194	alive	1156	2019-12
442043	dead	545	2019-12
446356	alive	215	2019-12
448565	alive	274	2019-12
449697	alive	915	2019-12
480268	alive	581	2020-12
480850	alive	1001	2020-12
481025	alive	765	2020-12
481813	dead	74	2020-12
485342	alive	905	2020-12
486502	alive	986	2020-12
486566	alive	551	2020-12
491318	alive	187	2020-12
492884	dead	205	2020-12
493359	alive	482	2020-12
493467	dead	290	2020-12
494208	alive	313	2020-12
494565	alive	470	2020-12
495930	alive	450	2020-12
495995	alive	292	2020-12
496527	alive	450	2020-12
497356	alive	435	2020-12
501796	alive	49	2020-12
506616	alive	204	2020-12
506820	alive	200	2020-12
507111	alive	139	2020-12
507427	alive	105	2020-12
507694	alive	349	2020-12
508046	alive	345	2020-12
508496	alive	338	2020-12
509559	alive	410	2020-12
510590	alive	152	2020-12
511534	alive	144	2020-12
512965	alive	49	2020-12
513003	alive	379	2020-12
513886	alive	743	2020-12
513944	alive	173	2020-12
514442	alive	244	2020-12
527571	alive	4	2020-12
528372	alive	50	2020-12
422115
450458
451811
453143
454638
457042
463774
464094
464651
465576
466472
467998
469469
469840
470505
471413
472286
473358
480501
481301
481670
482217
486334
486541
487160
488333
489705
491915
492485
492794
493748
494728
495469
501919
502448
502828
503050
504198
506263
507045
507544
510286
512636
513866
514970
515125
517353
517514
519684
605279
609014
609548
611358
611773
617572
618520
619096
621478
622156
624549
