# Supplementary material for: Aberrant APOBEC3C expression induces characteristic genomic instability in pancreatic ductal adenocarcinoma
Source: Oncogenesis. 2022 Jun 24;11(1):35. doi: 10.1038/s41389-022-00411-9 (PMC9232547; doi:10.1038/s41389-022-00411-9)
Supplement: Supplementary file 15 — FUSCC kataegis stratified by A3C expression [file 41389_2022_411_MOESM15_ESM.xlsx]

## Sheet: sample list
A3C high group	A3C low group
508496	464651
489705	622156
403953	357725
519684	611773
507045	605279
402252	512636
457042	497356
469469	492794
506616	502828
393057	450458
381208	354287
473358	421092
355903	398253
481670	406516
471413	491915
503050	609548
379890	407306
467998	355614
513944	621478
486334	470505
501919	493359
383374	506820
413017	481025
392211	480501
448565	386166

## Sheet: high-kataegis all
Gene ID	Gene
94025	MUC16	81
10071	MUC12	46
202333	CMYA5	37
94137	RP1L1	31
8857	FCGBP	31
113146	AHNAK2	31
401024	FSIP2	29
112577518	MUC5B-AS1	27
4584	MUC3A	26
339400	FLG-AS1	26
50652	PCA3	25
148066	ZNRF4	25
5719	PSMD13	25
84953	MICALCL	25
283110	OR52Z1	25
729359	PLIN4	25
5606	MAP2K3	25
8798	DYRK4	25
9721	GPRIN2	25
10487	CAP1	25
83882	TSPAN10	25
221395	ADGRF5	25
283106	CSNK2A3	25
283685	GOLGA6L2	25
340980	OR52B6	25
391189	OR11L1	25
84624	FNDC1	24
96610	BMS1P20	24
8747	ADAM21	24
115701	ALPK2	24
147658	ZNF534	24
7466	WFS1	24
7596	ZNF45	24
100422955	MIR4273	24
643677	CCDC168	24
4288	MKI67	23
54843	SYTL2	23
57604	TRMT9B	23
122742	OR4L1	23
1188	CLCNKB	23
80726	IQCN	23
85441	HELZ2	23
197320	ZNF778	23
80832	APOL4	23
389197	C4orf50	23
390061	OR51Q1	23
390059	OR51M1	22
126204	NLRP13	22
219959	OR1S1	22
84033	OBSCN	21
2195	FAT1	21
11214	AKAP13	21
56129	PCDHB7	21
51480	VCX2	21
391190	OR2L8	21
646000	SLC35G4	21
7768	ZNF225	21
388697	HRNR	21
127707	KLHDC7A	20
7757	ZNF208	20
138882	OR1N2	20
162968	ZNF497	19
11037	STON1	19
9858	PPP1R26	19
338662	OR8D4	19
79295	OR5H6	19
84074	QRICH2	19
2517	FUCA1	19
197322	ACSF3	18
115361	GBP4	18
128372	OR6N1	18
390667	PTX4	18
79345	OR51B2	18
1114	CHGB	18
139604	MAGEB16	18
161882	ZFPM1	18
5042	PABPC3	18
10224	ZNF443	17
150681	OR6B3	17
344148	NCKAP5	17
55080	TAPBPL	17
347169	OR1B1	17
138799	OR13C5	17
9752	PCDHA9	17
26534	OR10G2	17
392390	OR1L6	17
3768	KCNJ12	17
390078	OR52E6	17
100652739	RAET1E-AS1	16
9604	RNF14	16
118461	C10orf71	16
2196	FAT2	16
4621	MYH3	16
7145	TNS1	16
54436	SH3TC1	16
645414	PRAMEF19	16
1063	CENPF	15
390081	OR52E4	15
390264	OR10G4	15
390265	OR10G7	15
1462	VCAN	15
176	ACAN	15
56127	PCDHB9	15
91156	IGFN1	15
339768	ESPNL	15
64499	TPSB2	14
23145	SSPO	14
2153	F5	14
65122	PRAMEF2	14
344787	ZNF860	13
9510	ADAMTS1	13
50628	GEMIN4	13
64927	TTC23	13
126549	ANKLE1	13
26153	KIF26A	13
1370	CPN2	13
140453	MUC17	13
23430	TPSD1	13
122618	PLD4	13
94234	FOXQ1	12
5125	PCSK5	12
83650	SLC35G5	12
127064	OR2T12	12
286234	SPATA31E1	12
79625	NDNF	12
441608	OR5B3	12
1137	CHRNA4	12
26595	OR8B2	12
440348	NPIPB15	12
353333	KRTAP10-10	12
26074	CFAP61	11
54579	UGT1A5	11
143630	UBQLNL	11
148213	ZNF681	11
102465246	MIR6499	11
340359	KLHL38	11
126370	OR1I1	11
392197	USP17L7	11
343069	HNRNPCL1	11
158471	PRUNE2	11
84643	KIF2B	10
9208	LRRFIP1	10
81127	OR4K15	10
119679	OR52J3	10
2357	FPR1	10
25878	MXRA5	10
100616167	MIR4722	10
91752	ZNF804A	10
341799	OR6S1	10
386675	KRTAP10-7	10
221806	VWDE	10
143	PARP4	10
727897	MUC5B	10
256309	CCDC110	10
6345	SRL	9
3707	ITPKB	9
116444	GRIN3B	9
79087	ALG12	9
284349	ZNF283	9
27316	RBMX	9
9310	ZNF235	9
57082	KNL1	9
50649	ARHGEF4	8
55180	LINS1	8
2298	FOXD4	8
79937	CNTNAP3	8
284498	C1orf167	8
285877	POM121L12	8
79844	ZDHHC11	8
388468	POTEC	8
219870	OR10G9	8
154	ADRB2	8
51504	TRMT112	8
220382	FAM181B	8
386679	KRTAP10-2	8
10763	NES	8
11173	ADAMTS7	8
56144	PCDHA4	8
374900	ZNF568	8
7273	TTN	8
165186	TOGARAM2	7
389690	MROH5	7
102724659	C1orf167-AS1	7
387763	C11orf96	7
80381	CD276	7
89941	RHOT2	7
112714	TUBA3E	7
727832	GOLGA6L6	7
9585	KIF20B	7
79470	OR51J1	7
399979	SNX19	7
51351	ZNF117	7
63874	ABHD4	7
7711	ZNF155	7
57106	NAT14	7
85460	ZNF518B	7
117196	MRGPRX4	7
377630	USP17L2	7
7652	ZNF99	7
10579	TACC2	7
28992	MACROD1	7
101928063	LOC101928063	7
346007	EYS	7
646643	SBK2	7
12	SERPINA3	7
1549	CYP2A7	7
338751	OR52L1	6
23645	PPP1R15A	6
11118	BTN3A2	6
63922	CHTF18	6
403273	OR5H14	6
8809	IL18R1	6
55355	HJURP	6
57210	SLC45A4	6
100506776	TRG-AS1	6
347688	TUBB8	6
164127	CCDC185	6
256949	KANK3	6
84792	FAM220A	6
343171	OR2W3	6
84075	FSCB	6
54798	DCHS2	6
390058	OR51B6	5
54627	MAP10	5
84671	ZNF347	5
259308	FAM205A	5
102724105	ZNF528-AS1	5
5672	PSG4	5
51074	APIP	5
157285	PRAG1	5
164668	APOBEC3H	5
29991	OBP2A	5
63826	SRR	5
259266	ASPM	5
343071	PRAMEF10	5
401994	OR14I1	5
5339	PLEC	5
23148	NACAD	5
83889	WDR87	5
2199	FBLN2	4
7096	TLR1	4
84726	PRRC2B	4
388939	PCARE	4
400713	ZNF880	4
65121	PRAMEF1	4
8629	JRK	4
138805	OR13F1	4
6903	TBCC	4
26338	OR5L2	4
55138	FAM90A1	4
56128	PCDHB8	4
57701	NCKAP5L	4
121391	KRT74	4
219865	OR8G5	4
388507	ZNF788P	4
768239	PSAPL1	4
1201	CLN3	4
5723	PSPH	4
81793	TLR10	4
8722	CTSF	4
80235	PIGZ	4
10347	ABCA7	4
390063	OR51I1	4
3889	KRT83	4
129446	XIRP2	4
28	ABO	4
5493	PPL	3
90850	ZNF598	3
128611	ZNF831	3
64434	NOM1	3
101929010	SIRPG-AS1	3
9001	HAP1	3
56126	PCDHB10	3
57654	UVSSA	3
90333	ZNF468	3
219874	OR6T1	3
51224	ELOA2	3
391195	OR2T33	3
723778	MIR650	3
55196	RESF1	3
127068	OR2T34	3
3861	KRT14	3
54577	UGT1A7	3
79473	OR52N1	3
84808	PERM1	3
92483	LDHAL6B	3
2766	GMPR	3
2527	FUT5	2
7764	ZNF217	2
10581	IFITM2	2
57615	ZNF492	2
57730	ANKRD36B	2
64324	NSD1	2
81493	SYNC	2
90485	ZNF835	2
200576	PIKFYVE	2
342933	ZSCAN5B	2
386674	KRTAP10-6	2
729974	RFPL4AL1	2
1299	COL9A3	2
1488	CTBP2	2
6103	RPGR	2
56955	MEPE	2
84923	FAM104A	2
90075	ZNF30	2
112574	SNX18	2
119749	OR4C46	2
219428	OR4C16	2
284418	FAM71E2	2
340348	TSPAN33	2
388567	ZNF749	2
390437	OR4N5	2
403314	APOBEC4	2
102465690	MIR7153	2
102466982	MIR6729	2
3566	IL4R	2
56132	PCDHB3	2
57608	JCAD	2
91227	GGTLC2	2
348180	CTU2	2
386677	KRTAP10-1	2
386682	KRTAP10-3	2
390892	OR7A10	2
400986	ANKRD36C	2
202	CRYBG1	2
8542	APOL1	2
56776	FMN2	2
80216	ALPK1	2
284433	OR10H5	2
10401	PIAS3	2
353323	KRTAP12-2	2
7277	TUBA4A	2
9947	MAGEC1	2
51059	FAM135B	2
463	ZFHX3	1
610	HCN2	1
667	DST	1
873	CBR1	1
1952	CELSR2	1
2528	FUT6	1
2852	GPER1	1
3385	ICAM3	1
3713	IVL	1
3964	LGALS8	1
4037	LRP3	1
4210	MEFV	1
4643	MYO1E	1
7450	VWF	1
9401	RECQL4	1
22856	CHSY1	1
22861	NLRP1	1
22985	ACIN1	1
23120	ATP10B	1
23251	MINAR1	1
23677	SH3BP4	1
26333	OR7A17	1
26986	PABPC1	1
29089	UBE2T	1
51507	RTF2	1
54659	UGT1A3	1
55057	CRYBG2	1
56140	PCDHA8	1
56905	C15orf39	1
57602	USP36	1
79091	METTL22	1
79346	OR4C5	1
80781	COL18A1	1
81704	DOCK8	1
84226	C2orf16	1
85301	COL27A1	1
90338	ZNF160	1
91304	TMEM259	1
91828	EXOC3L4	1
94026	POM121L2	1
139804	RBMXL3	1
146429	SLC22A31	1
147945	NLRP4	1
151112	ZSWIM2	1
162966	ZNF600	1
170961	ANKRD24	1
221393	ADGRF4	1
223075	ITPRID1	1
254783	OR6C74	1
284390	ZNF763	1
285407	ALG1L9P	1
285643	KIF4B	1
338436	BLACE	1
353137	LCE1F	1
390151	OR8H2	1
391004	PRAMEF17	1
392376	OR13C2	1
400735	PRAMEF4	1
653061	GOLGA8S	1
4064	CD180	1
6440	SFTPC	1
11078	TRIOBP	1
55036	CCDC40	1
57519	STARD9	1
57562	CEP126	1
79544	OR4K1	1
84629	TNRC18	1
90853	SPOCD1	1
139378	ADGRG4	1
163782	KANK4	1
168002	DACT2	1
386676	KRTAP10-9	1
390072	OR52N4	1
401667	OR51A2	1
100131755	ARMCX4	1
100287226	ZNF729	1
100288801	FRG2C	1
100996693	SPEGNB	1
5753	PTK6	1
9148	NEURL1	1
23135	KDM6B	1
23166	STAB1	1
26497	OR10D3	1
56121	PCDHB15	1
56130	PCDHB6	1
56204	FAM214A	1
56267	KYAT3	1
57659	ZBTB4	1
84650	EBPL	1
84765	ZNF577	1
85459	CEP295	1
201514	ZNF584	1
10194	TSHZ1	1
23189	KANK1	1
56131	PCDHB4	1
352909	DNAAF3	1
375056	MIA3	1
390067	OR52H1	1
102465488	MIR6814	1
71	ACTG1	1
3446	IFNA10	1
199704	ZNF585A	1

## Sheet: low-kataegis all
Gene ID	Gene
94025	MUC16	80
10071	MUC12	44
113146	AHNAK2	39
401024	FSIP2	38
388697	HRNR	32
8857	FCGBP	30
94137	RP1L1	28
339400	FLG-AS1	26
643677	CCDC168	26
4584	MUC3A	25
5606	MAP2K3	25
7466	WFS1	25
7596	ZNF45	25
8798	DYRK4	25
9721	GPRIN2	25
10487	CAP1	25
83882	TSPAN10	25
221395	ADGRF5	25
283106	CSNK2A3	25
283685	GOLGA6L2	25
340980	OR52B6	25
391189	OR11L1	25
100422955	MIR4273	25
7768	ZNF225	24
8747	ADAM21	24
80832	APOL4	24
84953	MICALCL	24
115701	ALPK2	24
147658	ZNF534	24
202333	CMYA5	24
283110	OR52Z1	24
389197	C4orf50	24
390061	OR51Q1	24
729359	PLIN4	24
1188	CLCNKB	23
5719	PSMD13	23
80726	IQCN	23
84624	FNDC1	23
85441	HELZ2	23
96610	BMS1P20	23
138882	OR1N2	23
197320	ZNF778	23
339768	ESPNL	23
5042	PABPC3	22
7757	ZNF208	22
51480	VCX2	22
122742	OR4L1	22
148066	ZNRF4	22
219959	OR1S1	22
391190	OR2L8	22
645414	PRAMEF19	22
646000	SLC35G4	22
112577518	MUC5B-AS1	22
57604	TRMT9B	21
91156	IGFN1	21
126204	NLRP13	21
127707	KLHDC7A	21
161882	ZFPM1	21
390078	OR52E6	21
50652	PCA3	20
56129	PCDHB7	20
139604	MAGEB16	20
1114	CHGB	19
2517	FUCA1	19
3768	KCNJ12	19
54436	SH3TC1	19
54843	SYTL2	19
353333	KRTAP10-10	19
390059	OR51M1	19
2195	FAT1	18
4288	MKI67	18
11214	AKAP13	18
79345	OR51B2	18
84074	QRICH2	18
26534	OR10G2	17
79295	OR5H6	17
84033	OBSCN	17
122618	PLD4	17
158471	PRUNE2	17
390667	PTX4	17
392390	OR1L6	17
176	ACAN	16
2196	FAT2	16
4621	MYH3	16
7145	TNS1	16
9752	PCDHA9	16
23430	TPSD1	16
56127	PCDHB9	16
115361	GBP4	16
128372	OR6N1	16
1370	CPN2	15
7273	TTN	15
9604	RNF14	15
9858	PPP1R26	15
26595	OR8B2	15
65122	PRAMEF2	15
118461	C10orf71	15
138799	OR13C5	15
140453	MUC17	15
256309	CCDC110	15
338662	OR8D4	15
440348	NPIPB15	15
143	PARP4	14
1462	VCAN	14
11037	STON1	14
26153	KIF26A	14
57082	KNL1	14
343069	HNRNPCL1	14
347169	OR1B1	14
727897	MUC5B	14
100652739	RAET1E-AS1	14
2153	F5	13
126549	ANKLE1	13
221806	VWDE	13
390265	OR10G7	13
28	ABO	12
55080	TAPBPL	12
56144	PCDHA4	12
126370	OR1I1	12
374900	ZNF568	12
386675	KRTAP10-7	12
390264	OR10G4	12
392197	USP17L7	12
12	SERPINA3	11
1137	CHRNA4	11
1549	CYP2A7	11
11173	ADAMTS7	11
23145	SSPO	11
64927	TTC23	11
91752	ZNF804A	11
150681	OR6B3	11
340359	KLHL38	11
341799	OR6S1	11
344148	NCKAP5	11
390081	OR52E4	11
9310	ZNF235	10
10224	ZNF443	10
10763	NES	10
50628	GEMIN4	10
54798	DCHS2	10
64499	TPSB2	10
79625	NDNF	10
83889	WDR87	10
129446	XIRP2	10
441608	OR5B3	10
3889	KRT83	9
5339	PLEC	9
9510	ADAMTS1	9
23148	NACAD	9
27316	RBMX	9
51059	FAM135B	9
83650	SLC35G5	9
84075	FSCB	9
127064	OR2T12	9
220382	FAM181B	9
286234	SPATA31E1	9
346007	EYS	9
386679	KRTAP10-2	9
646643	SBK2	9
154	ADRB2	8
1063	CENPF	8
5125	PCSK5	8
7652	ZNF99	8
10579	TACC2	8
25878	MXRA5	8
28992	MACROD1	8
51504	TRMT112	8
79087	ALG12	8
84792	FAM220A	8
148213	ZNF681	8
162968	ZNF497	8
197322	ACSF3	8
284349	ZNF283	8
343171	OR2W3	8
344787	ZNF860	8
390063	OR51I1	8
401994	OR14I1	8
100616167	MIR4722	8
101928063	LOC101928063	8
102465246	MIR6499	8
2357	FPR1	7
2766	GMPR	7
7711	ZNF155	7
10347	ABCA7	7
57106	NAT14	7
85460	ZNF518B	7
94234	FOXQ1	7
117196	MRGPRX4	7
143630	UBQLNL	7
219870	OR10G9	7
256949	KANK3	7
343071	PRAMEF10	7
377630	USP17L2	7
7277	TUBA4A	6
8722	CTSF	6
9947	MAGEC1	6
29991	OBP2A	6
51351	ZNF117	6
54579	UGT1A5	6
63826	SRR	6
63874	ABHD4	6
79844	ZDHHC11	6
80235	PIGZ	6
81127	OR4K15	6
119679	OR52J3	6
164127	CCDC185	6
259266	ASPM	6
388468	POTEC	6
1201	CLN3	5
2298	FOXD4	5
3446	IFNA10	5
3707	ITPKB	5
3861	KRT14	5
5723	PSPH	5
9585	KIF20B	5
10401	PIAS3	5
54577	UGT1A7	5
79470	OR51J1	5
79473	OR52N1	5
79937	CNTNAP3	5
81793	TLR10	5
84808	PERM1	5
92483	LDHAL6B	5
112840	WDR89	5
116444	GRIN3B	5
157285	PRAG1	5
164668	APOBEC3H	5
199704	ZNF585A	5
284498	C1orf167	5
285877	POM121L12	5
286365	OR13D1	5
347688	TUBB8	5
353323	KRTAP12-2	5
399979	SNX19	5
71	ACTG1	4
5672	PSG4	4
6345	SRL	4
6903	TBCC	4
8809	IL18R1	4
9208	LRRFIP1	4
26338	OR5L2	4
51074	APIP	4
55138	FAM90A1	4
55196	RESF1	4
55355	HJURP	4
56128	PCDHB8	4
57210	SLC45A4	4
57701	NCKAP5L	4
80381	CD276	4
89941	RHOT2	4
112714	TUBA3E	4
121391	KRT74	4
127068	OR2T34	4
219865	OR8G5	4
388507	ZNF788P	4
727832	GOLGA6L6	4
768239	PSAPL1	4
100506776	TRG-AS1	4
202	CRYBG1	3
8542	APOL1	3
8629	JRK	3
10194	TSHZ1	3
10520	ZNF211	3
11118	BTN3A2	3
23189	KANK1	3
30817	ADGRE2	3
51224	ELOA2	3
54627	MAP10	3
56131	PCDHB4	3
56776	FMN2	3
57717	PCDHB16	3
63922	CHTF18	3
80216	ALPK1	3
84643	KIF2B	3
84671	ZNF347	3
122748	OR11H6	3
128360	OR10T2	3
138805	OR13F1	3
259308	FAM205A	3
282808	RAB40AL	3
284433	OR10H5	3
341568	OR8S1	3
352909	DNAAF3	3
375056	MIA3	3
387763	C11orf96	3
390067	OR52H1	3
391195	OR2T33	3
403273	OR5H14	3
723778	MIR650	3
102465488	MIR6814	3
102724105	ZNF528-AS1	3
250	ALPP	2
3566	IL4R	2
5753	PTK6	2
5980	REV3L	2
6728	SRP19	2
9001	HAP1	2
9148	NEURL1	2
23135	KDM6B	2
23166	STAB1	2
23645	PPP1R15A	2
26074	CFAP61	2
26497	OR10D3	2
29998	BICRA	2
50649	ARHGEF4	2
54084	TSPEAR	2
55180	LINS1	2
56121	PCDHB15	2
56126	PCDHB10	2
56130	PCDHB6	2
56132	PCDHB3	2
56145	PCDHA3	2
56204	FAM214A	2
56267	KYAT3	2
57509	MTUS1	2
57608	JCAD	2
57654	UVSSA	2
57659	ZBTB4	2
65121	PRAMEF1	2
79586	CHPF	2
84203	TXNDC2	2
84650	EBPL	2
84765	ZNF577	2
85459	CEP295	2
90333	ZNF468	2
91227	GGTLC2	2
148741	ANKRD35	2
165186	TOGARAM2	2
201514	ZNF584	2
219874	OR6T1	2
343172	OR2T8	2
348180	CTU2	2
386677	KRTAP10-1	2
386682	KRTAP10-3	2
389690	MROH5	2
390058	OR51B6	2
390883	OR7G3	2
390892	OR7A10	2
400986	ANKRD36C	2
401551	WDR38	2
100526835	FPGT-TNNI3K	2
102724659	C1orf167-AS1	2
672	BRCA1
1296	COL8A2
1299	COL9A3
1464	CSPG4
1488	CTBP2
2101	ESRRA
2199	FBLN2
4064	CD180
5442	POLRMT
6103	RPGR
6261	RYR1
6440	SFTPC
6545	SLC7A4
7096	TLR1
7692	ZNF133
9865	TRIL
10188	TNK2
11005	SPINK5
11078	TRIOBP
26246	OR2L2
26579	MYEOV
27439	TMEM121B
55036	CCDC40
55630	SLC39A4
56955	MEPE
57519	STARD9
57562	CEP126
57670	KIAA1549
58986	PGAP6
64207	IRF2BPL
64434	NOM1
79544	OR4K1
79705	LRRK1
83481	EPPK1
83887	TTLL2
84451	MAP3K21
84629	TNRC18
84726	PRRC2B
84923	FAM104A
90075	ZNF30
90853	SPOCD1
91289	LMF2
92104	TTC30A
112464	CAVIN3
112574	SNX18
117195	MRGPRX3
119749	OR4C46
126017	ZNF813
138881	OR1L8
139378	ADGRG4
148223	C19orf25
161394	SAMD15
161931	ADAD2
162515	SLC16A11
163782	KANK4
168002	DACT2
199777	ZNF626
219428	OR4C16
219578	ZNF804B
221927	BRAT1
284418	FAM71E2
285489	DOK7
285556	C4orf54
338751	OR52L1
340348	TSPAN33
386676	KRTAP10-9
388567	ZNF749
388939	PCARE
390072	OR52N4
390429	OR4N2
390437	OR4N5
400713	ZNF880
401667	OR51A2
401993	OR2T5
403314	APOBEC4
441581	FRG2B
643664	SLC35G6
646962	HRCT1
724032	MIR662
100130207	LOC100130207
100131755	ARMCX4
100170229	SRRM5
100287226	ZNF729
100288801	FRG2C
100506866	TTN-AS1
100616340	MIR4758
100996693	SPEGNB
101929010	SIRPG-AS1
102465690	MIR7153
102466982	MIR6729
107985781	FSIP2-AS1

## Sheet: high-C kataegis
Gene	Gene ID				Gene	Gene ID
MUC3A	4584	25	25	0	MUC3A	4584	25
MAP2K3	5606	25	25	0	MAP2K3	5606	25
GPRIN2	9721	25	25	0	GPRIN2	9721	25
BMS1P20	96610	24	23	1	OR51Q1	390061	24
OR51Q1	390061	23	24	-1	BMS1P20	96610	23
CLCNKB	1188	17	17	0	KCNJ12	3768	18
KCNJ12	3768	16	18	-2	SLC35G4	646000	18
SLC35G4	646000	16	18	-2	CLCNKB	1188	17
OR10G7	390265	13	11	2	MIR4273	100422955	16
MIR4273	100422955	13	16	-3	ABO	28	12
PCSK5	5125	11	4	7	ZNF568	374900	12
TPSD1	23430	11	10	1	KRTAP10-7	386675	12
UGT1A5	54579	11	6	5	PABPC3	5042	11
KRTAP10-7	386675	10	12	-2	OR10G7	390265	11
PABPC3	5042	9	11	-2	TPSD1	23430	10
NPIPB15	440348	9	9	0	OR13C5	138799	9
NES	10763	8	3	5	NPIPB15	440348	9
OR13C5	138799	8	9	-1	SBK2	646643	9
POM121L12	285877	8	5	3	FAM220A	84792	8
ZNF568	374900	8	12	-4	CPN2	1370	6
CPN2	1370	7	6	1	MUC12	10071	6
MUC12	10071	7	6	1	RBMX	27316	6
MICALCL	84953	7	5	2	UGT1A5	54579	6
C11orf96	387763	7	3	4	TPSB2	64499	5
MROH5	389690	7	2	5	MICALCL	84953	5
SNX19	399979	7	5	2	POM121L12	285877	5
SBK2	646643	7	9	-2	HRNR	388697	5
RBMX	27316	6	6	0	SNX19	399979	5
FAM220A	84792	6	8	-2	PCSK5	5125	4
OR52L1	338751	6	1	5	OR52N1	79473	4
TRMT112	51504	5	3	2	KLHDC7A	127707	4
TPSB2	64499	5	5	0	TNS1	7145	3
HRNR	388697	5	5	0	APOL1	8542	3
OR51B6	390058	5	2	3	NES	10763	3
ABO	28	4	12	-8	TRMT112	51504	3
PCDHB7	56129	4	2	2	PCDHB16	57717	3
KLHDC7A	127707	4	4	0	PRAG1	157285	3
PRAG1	157285	4	3	1	C11orf96	387763	3
KRTAP10-2	386679	4	2	2	ADGRE2	30817	2
FOXD4	2298	3	1	2	PCDHB7	56129	2
PCDHB9	56127	3	1	2	LDHAL6B	92483	2
PRAMEF2	65122	3	#N/A	#N/A	OR4L1	122742	2
OR52N1	79473	3	4	-1	TUBB8	347688	2
OR2T12	127064	3	1	2	KRTAP10-2	386679	2
TRG-AS1	100506776	3	#N/A	#N/A	MROH5	389690	2
OR4L1	122742	2	2	0	OR51B6	390058	2
TUBB8	347688	2	2	0	OR11L1	391189	2
USP17L7	392197	2	#N/A	#N/A	PRAMEF19	645414	2
ZNF880	400713	2	1	1	ACAN	176	1
MIR7153	102465690	2	1	1	CHGB	1114	1
COL9A3	1299	1	1	0	COL9A3	1299	1
FUT6	2528	1	#N/A	#N/A	ESRRA	2101	1
SFTPC	6440	1	#N/A	#N/A	FOXD4	2298	1
APOL1	8542	1	3	-2	KRT14	3861	1
MAGEC1	9947	1	1	0	PSG4	5672	1
ADAMTS7	11173	1	#N/A	#N/A	JRK	8629	1
OR8B2	26595	1	#N/A	#N/A	MAGEC1	9947	1
PABPC1	26986	1	#N/A	#N/A	OR10G2	26534	1
ZDHHC11	79844	1	#N/A	#N/A	PCDHB9	56127	1
CNTNAP3	79937	1	#N/A	#N/A	PCDHA4	56144	1
SLC35G5	83650	1	1	0	FMN2	56776	1
GGTLC2	91227	1	#N/A	#N/A	SLC35G5	83650	1
AHNAK2	113146	1	1	0	WDR89	112840	1
FAM181B	220382	1	1	0	AHNAK2	113146	1
KRTAP10-1	386677	1	#N/A	#N/A	OR2T12	127064	1
PRAMEF19	645414	1	2	-1	ZNRF4	148066	1
					ACSF3	197322	1
					OR8G5	219865	1
					FAM181B	220382	1
					OR52L1	338751	1
					PRAMEF10	343071	1
					ZNF880	400713	1
					PLIN4	729359	1
					MIR7153	102465690	1

## Sheet: low_C kataegis
Gene	Gene ID
MUC3A	4584	25
MAP2K3	5606	25
GPRIN2	9721	25
OR51Q1	390061	24
BMS1P20	96610	23
KCNJ12	3768	18
SLC35G4	646000	18
CLCNKB	1188	17
MIR4273	100422955	16
ABO	28	12
ZNF568	374900	12
KRTAP10-7	386675	12
PABPC3	5042	11
OR10G7	390265	11
TPSD1	23430	10
OR13C5	138799	9
NPIPB15	440348	9
SBK2	646643	9
FAM220A	84792	8
CPN2	1370	6
MUC12	10071	6
RBMX	27316	6
UGT1A5	54579	6
TPSB2	64499	5
MICALCL	84953	5
POM121L12	285877	5
HRNR	388697	5
SNX19	399979	5
PCSK5	5125	4
OR52N1	79473	4
KLHDC7A	127707	4
TNS1	7145	3
APOL1	8542	3
NES	10763	3
TRMT112	51504	3
PCDHB16	57717	3
PRAG1	157285	3
C11orf96	387763	3
ADGRE2	30817	2
PCDHB7	56129	2
LDHAL6B	92483	2
OR4L1	122742	2
TUBB8	347688	2
KRTAP10-2	386679	2
MROH5	389690	2
OR51B6	390058	2
OR11L1	391189	2
PRAMEF19	645414	2
ACAN	176	1
CHGB	1114	1
COL9A3	1299	1
ESRRA	2101	1
FOXD4	2298	1
KRT14	3861	1
PSG4	5672	1
JRK	8629	1
MAGEC1	9947	1
OR10G2	26534	1
PCDHB9	56127	1
PCDHA4	56144	1
FMN2	56776	1
SLC35G5	83650	1
WDR89	112840	1
AHNAK2	113146	1
OR2T12	127064	1
ZNRF4	148066	1
ACSF3	197322	1
OR8G5	219865	1
FAM181B	220382	1
OR52L1	338751	1
PRAMEF10	343071	1
ZNF880	400713	1
PLIN4	729359	1
MIR7153	102465690	1

## Sheet: Sheet5
Gene ID	Gene	Frequency in A3C high group	Frequency in A3C low group	Frequency difference
202333	CMYA5	37	24	13
162968	ZNF497	19	8	11
197322	ACSF3	18	8	10
26074	CFAP61	11	2	9
10224	ZNF443	17	10	7
1063	CENPF	15	8	7
84643	KIF2B	10	3	7
150681	OR6B3	17	11	6
344148	NCKAP5	17	11	6
9208	LRRFIP1	10	4	6
50649	ARHGEF4	8	2	6
55180	LINS1	8	2	6
112577518	MUC5B-AS1	27	22	5
50652	PCA3	25	20	5
4288	MKI67	23	18	5
11037	STON1	19	14	5
55080	TAPBPL	17	12	5
344787	ZNF860	13	8	5
94234	FOXQ1	12	7	5
54579	UGT1A5	11	6	5
6345	SRL	9	4	5
165186	TOGARAM2	7	2	5
389690	MROH5	7	2	5
102724659	C1orf167-AS1	7	2	5
338751	OR52L1	6	1	5
54843	SYTL2	23	19	4
84033	OBSCN	21	17	4
9858	PPP1R26	19	15	4
338662	OR8D4	19	15	4
390081	OR52E4	15	11	4
64499	TPSB2	14	10	4
9510	ADAMTS1	13	9	4
5125	PCSK5	12	8	4
143630	UBQLNL	11	7	4
81127	OR4K15	10	6	4
119679	OR52J3	10	6	4
3707	ITPKB	9	5	4
116444	GRIN3B	9	5	4
387763	C11orf96	7	3	4
23645	PPP1R15A	6	2	4
5493	PPL	3	0	3
90850	ZNF598	3	0	3
128611	ZNF831	3	0	3
94137	RP1L1	31	28	3
148066	ZNRF4	25	22	3
390059	OR51M1	22	19	3
2195	FAT1	21	18	3
11214	AKAP13	21	18	3
347169	OR1B1	17	14	3
390264	OR10G4	15	12	3
23145	SSPO	14	11	3
50628	GEMIN4	13	10	3
83650	SLC35G5	12	9	3
127064	OR2T12	12	9	3
286234	SPATA31E1	12	9	3
148213	ZNF681	11	8	3
102465246	MIR6499	11	8	3
2357	FPR1	10	7	3
2298	FOXD4	8	5	3
79937	CNTNAP3	8	5	3
284498	C1orf167	8	5	3
285877	POM121L12	8	5	3
80381	CD276	7	4	3
89941	RHOT2	7	4	3
112714	TUBA3E	7	4	3
727832	GOLGA6L6	7	4	3
11118	BTN3A2	6	3	3
63922	CHTF18	6	3	3
403273	OR5H14	6	3	3
390058	OR51B6	5	2	3
2199	FBLN2	4	1	3
7096	TLR1	4	1	3
84726	PRRC2B	4	1	3
388939	PCARE	4	1	3
400713	ZNF880	4	1	3
2527	FUT5	2	0	2
7764	ZNF217	2	0	2
10581	IFITM2	2	0	2
57615	ZNF492	2	0	2
57730	ANKRD36B	2	0	2
64324	NSD1	2	0	2
81493	SYNC	2	0	2
90485	ZNF835	2	0	2
200576	PIKFYVE	2	0	2
342933	ZSCAN5B	2	0	2
386674	KRTAP10-6	2	0	2
729974	RFPL4AL1	2	0	2
10071	MUC12	46	44	2
5719	PSMD13	25	23	2
57604	TRMT9B	23	21	2
79295	OR5H6	19	17	2
115361	GBP4	18	16	2
128372	OR6N1	18	16	2
138799	OR13C5	17	15	2
100652739	RAET1E-AS1	16	14	2
390265	OR10G7	15	13	2
64927	TTC23	13	11	2
79625	NDNF	12	10	2
441608	OR5B3	12	10	2
25878	MXRA5	10	8	2
100616167	MIR4722	10	8	2
79844	ZDHHC11	8	6	2
388468	POTEC	8	6	2
9585	KIF20B	7	5	2
79470	OR51J1	7	5	2
399979	SNX19	7	5	2
8809	IL18R1	6	4	2
55355	HJURP	6	4	2
57210	SLC45A4	6	4	2
100506776	TRG-AS1	6	4	2
54627	MAP10	5	3	2
84671	ZNF347	5	3	2
259308	FAM205A	5	3	2
102724105	ZNF528-AS1	5	3	2
65121	PRAMEF1	4	2	2
64434	NOM1	3	1	2
101929010	SIRPG-AS1	3	1	2
463	ZFHX3	1	0	1
610	HCN2	1	0	1
667	DST	1	0	1
873	CBR1	1	0	1
1952	CELSR2	1	0	1
2528	FUT6	1	0	1
2852	GPER1	1	0	1
3385	ICAM3	1	0	1
3713	IVL	1	0	1
3964	LGALS8	1	0	1
4037	LRP3	1	0	1
4210	MEFV	1	0	1
4643	MYO1E	1	0	1
7450	VWF	1	0	1
9401	RECQL4	1	0	1
22856	CHSY1	1	0	1
22861	NLRP1	1	0	1
22985	ACIN1	1	0	1
23120	ATP10B	1	0	1
23251	MINAR1	1	0	1
23677	SH3BP4	1	0	1
26333	OR7A17	1	0	1
26986	PABPC1	1	0	1
29089	UBE2T	1	0	1
51507	RTF2	1	0	1
54659	UGT1A3	1	0	1
55057	CRYBG2	1	0	1
56140	PCDHA8	1	0	1
56905	C15orf39	1	0	1
57602	USP36	1	0	1
79091	METTL22	1	0	1
79346	OR4C5	1	0	1
80781	COL18A1	1	0	1
81704	DOCK8	1	0	1
84226	C2orf16	1	0	1
85301	COL27A1	1	0	1
90338	ZNF160	1	0	1
91304	TMEM259	1	0	1
91828	EXOC3L4	1	0	1
94026	POM121L2	1	0	1
139804	RBMXL3	1	0	1
146429	SLC22A31	1	0	1
147945	NLRP4	1	0	1
151112	ZSWIM2	1	0	1
162966	ZNF600	1	0	1
170961	ANKRD24	1	0	1
221393	ADGRF4	1	0	1
223075	ITPRID1	1	0	1
254783	OR6C74	1	0	1
284390	ZNF763	1	0	1
285407	ALG1L9P	1	0	1
285643	KIF4B	1	0	1
338436	BLACE	1	0	1
353137	LCE1F	1	0	1
390151	OR8H2	1	0	1
391004	PRAMEF17	1	0	1
392376	OR13C2	1	0	1
400735	PRAMEF4	1	0	1
653061	GOLGA8S	1	0	1
94025	MUC16	81	80	1
8857	FCGBP	31	30	1
4584	MUC3A	26	25	1
84953	MICALCL	25	24	1
283110	OR52Z1	25	24	1
729359	PLIN4	25	24	1
84624	FNDC1	24	23	1
96610	BMS1P20	24	23	1
122742	OR4L1	23	22	1
126204	NLRP13	22	21	1
56129	PCDHB7	21	20	1
84074	QRICH2	19	18	1
390667	PTX4	18	17	1
9752	PCDHA9	17	16	1
9604	RNF14	16	15	1
118461	C10orf71	16	15	1
1462	VCAN	15	14	1
2153	F5	14	13	1
1137	CHRNA4	12	11	1
79087	ALG12	9	8	1
284349	ZNF283	9	8	1
219870	OR10G9	8	7	1
51351	ZNF117	7	6	1
63874	ABHD4	7	6	1
347688	TUBB8	6	5	1
5672	PSG4	5	4	1
51074	APIP	5	4	1
8629	JRK	4	3	1
138805	OR13F1	4	3	1
9001	HAP1	3	2	1
56126	PCDHB10	3	2	1
57654	UVSSA	3	2	1
90333	ZNF468	3	2	1
219874	OR6T1	3	2	1
1299	COL9A3	2	1	1
1488	CTBP2	2	1	1
6103	RPGR	2	1	1
56955	MEPE	2	1	1
84923	FAM104A	2	1	1
90075	ZNF30	2	1	1
112574	SNX18	2	1	1
119749	OR4C46	2	1	1
219428	OR4C16	2	1	1
284418	FAM71E2	2	1	1
340348	TSPAN33	2	1	1
388567	ZNF749	2	1	1
390437	OR4N5	2	1	1
403314	APOBEC4	2	1	1
102465690	MIR7153	2	1	1
102466982	MIR6729	2	1	1
339400	FLG-AS1	26	26	0
5606	MAP2K3	25	25	0
8798	DYRK4	25	25	0
9721	GPRIN2	25	25	0
10487	CAP1	25	25	0
83882	TSPAN10	25	25	0
221395	ADGRF5	25	25	0
283106	CSNK2A3	25	25	0
283685	GOLGA6L2	25	25	0
340980	OR52B6	25	25	0
391189	OR11L1	25	25	0
8747	ADAM21	24	24	0
115701	ALPK2	24	24	0
147658	ZNF534	24	24	0
1188	CLCNKB	23	23	0
80726	IQCN	23	23	0
85441	HELZ2	23	23	0
197320	ZNF778	23	23	0
219959	OR1S1	22	22	0
2517	FUCA1	19	19	0
79345	OR51B2	18	18	0
26534	OR10G2	17	17	0
392390	OR1L6	17	17	0
2196	FAT2	16	16	0
4621	MYH3	16	16	0
7145	TNS1	16	16	0
126549	ANKLE1	13	13	0
340359	KLHL38	11	11	0
27316	RBMX	9	9	0
154	ADRB2	8	8	0
51504	TRMT112	8	8	0
7711	ZNF155	7	7	0
57106	NAT14	7	7	0
85460	ZNF518B	7	7	0
117196	MRGPRX4	7	7	0
377630	USP17L2	7	7	0
164127	CCDC185	6	6	0
157285	PRAG1	5	5	0
164668	APOBEC3H	5	5	0
6903	TBCC	4	4	0
26338	OR5L2	4	4	0
55138	FAM90A1	4	4	0
56128	PCDHB8	4	4	0
57701	NCKAP5L	4	4	0
121391	KRT74	4	4	0
219865	OR8G5	4	4	0
388507	ZNF788P	4	4	0
768239	PSAPL1	4	4	0
51224	ELOA2	3	3	0
391195	OR2T33	3	3	0
723778	MIR650	3	3	0
3566	IL4R	2	2	0
56132	PCDHB3	2	2	0
57608	JCAD	2	2	0
91227	GGTLC2	2	2	0
348180	CTU2	2	2	0
386677	KRTAP10-1	2	2	0
386682	KRTAP10-3	2	2	0
390892	OR7A10	2	2	0
400986	ANKRD36C	2	2	0
4064	CD180	1	1	0
6440	SFTPC	1	1	0
11078	TRIOBP	1	1	0
55036	CCDC40	1	1	0
57519	STARD9	1	1	0
57562	CEP126	1	1	0
79544	OR4K1	1	1	0
84629	TNRC18	1	1	0
90853	SPOCD1	1	1	0
139378	ADGRG4	1	1	0
163782	KANK4	1	1	0
168002	DACT2	1	1	0
386676	KRTAP10-9	1	1	0
390072	OR52N4	1	1	0
401667	OR51A2	1	1	0
100131755	ARMCX4	1	1	0
100287226	ZNF729	1	1	0
100288801	FRG2C	1	1	0
100996693	SPEGNB	1	1	0
7466	WFS1	24	25	-1
7596	ZNF45	24	25	-1
100422955	MIR4273	24	25	-1
80832	APOL4	23	24	-1
389197	C4orf50	23	24	-1
390061	OR51Q1	23	24	-1
51480	VCX2	21	22	-1
391190	OR2L8	21	22	-1
646000	SLC35G4	21	22	-1
127707	KLHDC7A	20	21	-1
1114	CHGB	18	19	-1
176	ACAN	15	16	-1
56127	PCDHB9	15	16	-1
65122	PRAMEF2	14	15	-1
26153	KIF26A	13	14	-1
126370	OR1I1	11	12	-1
392197	USP17L7	11	12	-1
91752	ZNF804A	10	11	-1
341799	OR6S1	10	11	-1
9310	ZNF235	9	10	-1
220382	FAM181B	8	9	-1
386679	KRTAP10-2	8	9	-1
7652	ZNF99	7	8	-1
10579	TACC2	7	8	-1
28992	MACROD1	7	8	-1
101928063	LOC101928063	7	8	-1
256949	KANK3	6	7	-1
29991	OBP2A	5	6	-1
63826	SRR	5	6	-1
259266	ASPM	5	6	-1
1201	CLN3	4	5	-1
5723	PSPH	4	5	-1
81793	TLR10	4	5	-1
55196	RESF1	3	4	-1
127068	OR2T34	3	4	-1
202	CRYBG1	2	3	-1
8542	APOL1	2	3	-1
56776	FMN2	2	3	-1
80216	ALPK1	2	3	-1
284433	OR10H5	2	3	-1
5753	PTK6	1	2	-1
9148	NEURL1	1	2	-1
23135	KDM6B	1	2	-1
23166	STAB1	1	2	-1
26497	OR10D3	1	2	-1
56121	PCDHB15	1	2	-1
56130	PCDHB6	1	2	-1
56204	FAM214A	1	2	-1
56267	KYAT3	1	2	-1
57659	ZBTB4	1	2	-1
84650	EBPL	1	2	-1
84765	ZNF577	1	2	-1
85459	CEP295	1	2	-1
201514	ZNF584	1	2	-1
643677	CCDC168	24	26	-2
7757	ZNF208	20	22	-2
139604	MAGEB16	18	20	-2
3768	KCNJ12	17	19	-2
1370	CPN2	13	15	-2
140453	MUC17	13	15	-2
386675	KRTAP10-7	10	12	-2
10763	NES	8	10	-2
346007	EYS	7	9	-2
646643	SBK2	7	9	-2
84792	FAM220A	6	8	-2
343171	OR2W3	6	8	-2
343071	PRAMEF10	5	7	-2
8722	CTSF	4	6	-2
80235	PIGZ	4	6	-2
3861	KRT14	3	5	-2
54577	UGT1A7	3	5	-2
79473	OR52N1	3	5	-2
84808	PERM1	3	5	-2
92483	LDHAL6B	3	5	-2
10194	TSHZ1	1	3	-2
23189	KANK1	1	3	-2
56131	PCDHB4	1	3	-2
352909	DNAAF3	1	3	-2
375056	MIA3	1	3	-2
390067	OR52H1	1	3	-2
102465488	MIR6814	1	3	-2
7768	ZNF225	21	24	-3
138882	OR1N2	20	23	-3
161882	ZFPM1	18	21	-3
54436	SH3TC1	16	19	-3
23430	TPSD1	13	16	-3
26595	OR8B2	12	15	-3
440348	NPIPB15	12	15	-3
343069	HNRNPCL1	11	14	-3
221806	VWDE	10	13	-3
11173	ADAMTS7	8	11	-3
84075	FSCB	6	9	-3
401994	OR14I1	5	8	-3
10347	ABCA7	4	7	-3
10401	PIAS3	2	5	-3
353323	KRTAP12-2	2	5	-3
71	ACTG1	1	4	-3
5042	PABPC3	18	22	-4
390078	OR52E6	17	21	-4
122618	PLD4	13	17	-4
143	PARP4	10	14	-4
727897	MUC5B	10	14	-4
56144	PCDHA4	8	12	-4
374900	ZNF568	8	12	-4
12	SERPINA3	7	11	-4
1549	CYP2A7	7	11	-4
54798	DCHS2	6	10	-4
5339	PLEC	5	9	-4
23148	NACAD	5	9	-4
390063	OR51I1	4	8	-4
2766	GMPR	3	7	-4
7277	TUBA4A	2	6	-4
9947	MAGEC1	2	6	-4
3446	IFNA10	1	5	-4
199704	ZNF585A	1	5	-4
256309	CCDC110	10	15	-5
57082	KNL1	9	14	-5
83889	WDR87	5	10	-5
3889	KRT83	4	9	-5
645414	PRAMEF19	16	22	-6
91156	IGFN1	15	21	-6
158471	PRUNE2	11	17	-6
129446	XIRP2	4	10	-6
353333	KRTAP10-10	12	19	-7
7273	TTN	8	15	-7
51059	FAM135B	2	9	-7
113146	AHNAK2	31	39	-8
339768	ESPNL	15	23	-8
28	ABO	4	12	-8
401024	FSIP2	29	38	-9
388697	HRNR	21	32	-11
