# Supplementary material for: Aberrant APOBEC3C expression induces characteristic genomic instability in pancreatic ductal adenocarcinoma
Source: Oncogenesis. 2022 Jun 24;11(1):35. doi: 10.1038/s41389-022-00411-9 (PMC9232547; doi:10.1038/s41389-022-00411-9)
Supplement: Supplementary file 16 — FUSCC cohort A SNP [file 41389_2022_411_MOESM16_ESM.zip]

Archive with 248 entries (248 files):
- 354287.txt
- __MACOSX/._354287.txt
- 355614.txt
- __MACOSX/._355614.txt
- 355903.txt
- __MACOSX/._355903.txt
- 357201.txt
- __MACOSX/._357201.txt
- 357725.txt
- __MACOSX/._357725.txt
- 379890.txt
- __MACOSX/._379890.txt
- 381208.txt
- __MACOSX/._381208.txt
- 381888.txt
- __MACOSX/._381888.txt
- 383374.txt
- __MACOSX/._383374.txt
- 386166.txt
- __MACOSX/._386166.txt
- 392211.txt
- __MACOSX/._392211.txt
- 393057.txt
- __MACOSX/._393057.txt
- 394028.txt
- __MACOSX/._394028.txt
- 398253.txt
- __MACOSX/._398253.txt
- 402252.txt
- __MACOSX/._402252.txt
- 403953.txt
- __MACOSX/._403953.txt
- 404604.txt
- __MACOSX/._404604.txt
- 406293.txt
- __MACOSX/._406293.txt
- 406516.txt
- __MACOSX/._406516.txt
- 407306.txt
- __MACOSX/._407306.txt
- 410837.txt
- __MACOSX/._410837.txt
- 413017.txt
- __MACOSX/._413017.txt
- 421092.txt
- __MACOSX/._421092.txt
- 422115.txt
- __MACOSX/._422115.txt
- 430477.txt
- __MACOSX/._430477.txt
- 432194.txt
- __MACOSX/._432194.txt
- 442043.txt
- __MACOSX/._442043.txt
- 446356.txt
- __MACOSX/._446356.txt
- 448565.txt
- __MACOSX/._448565.txt
- 449697.txt
- __MACOSX/._449697.txt
- 450458.txt
- __MACOSX/._450458.txt
- 451811.txt
- __MACOSX/._451811.txt
- 453143.txt
- __MACOSX/._453143.txt
- 454638.txt
- __MACOSX/._454638.txt
- 457042.txt
- __MACOSX/._457042.txt
- 463774.txt
- __MACOSX/._463774.txt
- 464094.txt
- __MACOSX/._464094.txt
- 464651.txt
- __MACOSX/._464651.txt
- 465576.txt
- __MACOSX/._465576.txt
- 466472.txt
- __MACOSX/._466472.txt
- 467998.txt
- __MACOSX/._467998.txt
- 469469.txt
- __MACOSX/._469469.txt
- 469840.txt
- __MACOSX/._469840.txt
- 470505.txt
- __MACOSX/._470505.txt
- 471413.txt
- __MACOSX/._471413.txt
- 472286.txt
- __MACOSX/._472286.txt
- 473358.txt
- __MACOSX/._473358.txt
- 480268.txt
- __MACOSX/._480268.txt
- 480501.txt
- __MACOSX/._480501.txt
- 480850.txt
- __MACOSX/._480850.txt
- 481025.txt
- __MACOSX/._481025.txt
- 481301.txt
- __MACOSX/._481301.txt
- 481670.txt
- __MACOSX/._481670.txt
- 481813.txt
- __MACOSX/._481813.txt
- 482217.txt
- __MACOSX/._482217.txt
- 485342.txt
- __MACOSX/._485342.txt
- 486334.txt
- __MACOSX/._486334.txt
- 486502.txt
- __MACOSX/._486502.txt
- 486541.txt
- __MACOSX/._486541.txt
- 486566.txt
- __MACOSX/._486566.txt
- 487160.TXT
- __MACOSX/._487160.TXT
- 488333.txt
- __MACOSX/._488333.txt
- 489705.txt
- __MACOSX/._489705.txt
- 491318.txt
- __MACOSX/._491318.txt
- 491915.txt
- __MACOSX/._491915.txt
- 492485.txt
- __MACOSX/._492485.txt
- 492794.txt
- __MACOSX/._492794.txt
- 492884.txt
- __MACOSX/._492884.txt
- 493359.txt
- __MACOSX/._493359.txt
- 493467.txt
- __MACOSX/._493467.txt
- 493748.txt
- __MACOSX/._493748.txt
- 494208.txt
- __MACOSX/._494208.txt
- 494565.txt
- __MACOSX/._494565.txt
- 494728.txt
- __MACOSX/._494728.txt
- 495469.txt
- __MACOSX/._495469.txt
- 495930.txt
- __MACOSX/._495930.txt
- 495995.txt
- __MACOSX/._495995.txt
- 496527.txt
- __MACOSX/._496527.txt
- 497356.txt
- __MACOSX/._497356.txt
- 501796.txt
- __MACOSX/._501796.txt
- 501919.txt
- __MACOSX/._501919.txt
- 502448.txt
- __MACOSX/._502448.txt
- 502828.txt
- __MACOSX/._502828.txt
- 503050.txt
- __MACOSX/._503050.txt
- 504198.txt
- __MACOSX/._504198.txt
- 506263.txt
- __MACOSX/._506263.txt
- 506616.txt
- __MACOSX/._506616.txt
- 506820.txt
- __MACOSX/._506820.txt
- 507045.txt
- __MACOSX/._507045.txt
- 507111.txt
- __MACOSX/._507111.txt
- 507427.txt
- __MACOSX/._507427.txt
- 507544.txt
- __MACOSX/._507544.txt
- 507694.txt
- __MACOSX/._507694.txt
- 508046.txt
- __MACOSX/._508046.txt
- 508496.txt
- __MACOSX/._508496.txt
- 509559.txt
- __MACOSX/._509559.txt
- 510286.txt
- __MACOSX/._510286.txt
- 510590.txt
- __MACOSX/._510590.txt
- 511534.txt
- __MACOSX/._511534.txt
- 512636.txt
- __MACOSX/._512636.txt
- 512965.txt
- __MACOSX/._512965.txt
- 513003.txt
- __MACOSX/._513003.txt
- 513866.txt
- __MACOSX/._513866.txt
- 513886.txt
- __MACOSX/._513886.txt
- 513944.txt
- __MACOSX/._513944.txt
- 514442.txt
- __MACOSX/._514442.txt
- 514970.txt
- __MACOSX/._514970.txt
- 515125.txt
- __MACOSX/._515125.txt
- 517353.txt
- __MACOSX/._517353.txt
- 517514.txt
- __MACOSX/._517514.txt
- 519684.txt
- __MACOSX/._519684.txt
- 527571.txt
- __MACOSX/._527571.txt
- 528372.txt
- __MACOSX/._528372.txt
- 605279.txt
- __MACOSX/._605279.txt
- 609014.txt
- __MACOSX/._609014.txt
- 609548.txt
- __MACOSX/._609548.txt
- 611358.txt
- __MACOSX/._611358.txt
- 611773.txt
- __MACOSX/._611773.txt
- 617572.txt
- __MACOSX/._617572.txt
- 618520.txt
- __MACOSX/._618520.txt
- 619096.txt
- __MACOSX/._619096.txt
- 621478.txt
- __MACOSX/._621478.txt
- 622156.txt
- __MACOSX/._622156.txt
- 624549.txt
- __MACOSX/._624549.txt
