# Supplementary material for: Aberrant APOBEC3C expression induces characteristic genomic instability in pancreatic ductal adenocarcinoma
Source: Oncogenesis. 2022 Jun 24;11(1):35. doi: 10.1038/s41389-022-00411-9 (PMC9232547; doi:10.1038/s41389-022-00411-9)
Supplement: Supplementary file 19 — FUSCC cohort B1 immune cell counts [file 41389_2022_411_MOESM19_ESM.xlsx]

## Sheet: Sheet1
Sample ID	A3C expression (average normalized power)	CD4	CD8
2	0.0157803	57.6667	22
5	0.0174535	92.3333	8
6	0.0173733	33.6667	6.66667
8	0.0148981	30.3333	31
10	0.0343961	238.667	26.3333
11	0.0180213	286.333	7
16	0.0168815	43.3333	7.66667
24	0.0251587	192.667	16
28	0.0151383	71.3333	23
31	0.0222546	111.333	6.33333
32	0.0279782	139	9.33333
35	0.0220341	316	17
39	0.0111542	48	4
42	0.0133778	32	6.66667
44	0.0369789	117	28.3333
45	0.0125041	28	20.6667
47	0.013034	34.3333	5.33333
48	0.0189965	199.333	23.6667
57	0.013716	28.6667	4
58	0.0135958	106	9.33333
59	0.0115758	184	27
60	0.014524	43.3333	27
62	0.0133126	137	14.3333
67	0.0184916	214.667	22.3333
69	0.0167954	43.6667	17
70	0.024627	56.3333	6.66667
73	0.0118028	168	3.66667
79	0.0137788	32	8.66667
80	0.00945262	142	3.66667
84	0.010158	53.6667	32.6667
96	0.0481137	89.6667	39.3333
100	0.0127716	277.333	8
102	0.0145338	93	21.6667
108	0.0177304	243.667	8.33333
109	0.0463729	173.667	25
119	0.0199237	253.667	7.66667
125	0.0165037	31.6667	13.6667
127	0.00950911	216.333	2.33333
128	0.0149171	158.333	32
129	0.0142211	59.3333	23.6667
132	0.0202161	73.3333	9.66667
133	0.0182056	88.3333	9
135	0.0235738	88.6667	11.6667
140	0.0214152	243.667	17
148	0.0144425	147.667	4.66667
149	0.0300705	63.6667	8.66667
152	0.0272354	95	9.66667
153	0.0158619	30.6667	13
154	0.0159094	78	4.33333
155	0.0124195	82	4.33333
157	0.0228198	40	6.66667
159	0.0360584	151	21.6667
160	0.0250355	98.6667	17.3333
163	0.0238462	59	25.6667
165	0.0253065	72	15
167	0.0229316	148.667	7.66667
171	0.0181345	39.3333	8.66667
191	0.012867	24.3333	10.6667
193	0.0263598	220.333	8.33333
199	0.031132	54.6667	21.6667

## Sheet: Sheet2
Sample ID		CD4-HPF-1	CD4-HPF-2	CD4-HPF-3		CD8-HPF-1	CD8-HPF-2	CD8-HPF-3
2		66	42	65		26	18	22
5		108	83	86		12	5	7
6		59	18	24		7	2	11
8		41	3	47		31	27	35
10		249	210	257		26	26	27
11		293	263	303		7	4	10
16		66	42	22		9	3	11
24		199	192	187		16	16	16
28		78	63	73		27	22	20
31		118	108	108		9	4	6
32		149	121	147		11	9	8
35		331	303	314		19	15	17
39		71	27	46		6	0	6
42		37	28	31		10	5	5
44		122	111	118		28	28	29
45		28	28	28		20	16	26
47		38	24	41		9	3	4
48		203	197	198		24	22	25
57		50	19	17		4	2	6
58		125	89	104		12	7	9
59		191	168	193		28	23	30
60		70	35	25		31	23	27
62		164	118	129		18	10	15
67		220	186	238		22	22	23
69		70	22	39		19	15	17
70		58	46	65		9	4	7
73		170	151	183		7	0	4
79		49	7	40		12	6	8
80		143	124	159		4	0	7
84		73	30	58		35	32	31
96		89	87	93		42	37	39
100		283	250	299		11	5	8
102		100	66	113		24	19	22
108		268	233	230		11	5	9
109		195	150	176		26	21	28
119		266	253	242		11	5	7
125		45	18	32		13	12	16
127		241	190	218		6	0	3
128		183	153	139		33	29	34
129		72	51	55		24	23	24
132		76	62	82		13	6	10
133		113	60	92		10	9	8
135		109	65	92		13	11	11
140		253	226	252		17	17	17
148		169	124	150		5	0	9
149		67	41	83		10	6	10
152		98	71	116		10	8	11
153		48	13	31		13	9	17
154		96	53	85		7	3	3
155		85	78	83		6	2	5
157		58	25	37		9	5	6
159		178	138	137		21	18	26
160		113	80	103		20	17	15
163		85	40	52		28	21	28
165		85	46	85		15	13	17
167		150	122	174		10	6	7
171		39	30	49		12	5	9
191		29	10	34		10	7	15
193		245	201	215		11	5	9
199		64	33	67		22	19	24
