# Supplementary material for: Aberrant APOBEC3C expression induces characteristic genomic instability in pancreatic ductal adenocarcinoma
Source: Oncogenesis. 2022 Jun 24;11(1):35. doi: 10.1038/s41389-022-00411-9 (PMC9232547; doi:10.1038/s41389-022-00411-9)
Supplement: Supplementary file 22 — TCGA PDAC APOBEC and OS [file 41389_2022_411_MOESM22_ESM.xlsx]

## Sheet: Sheet1
samples	Gender	OS	vital status (0-living, 1-dead)	T stage	N stage	M stage	TNM stage	Grading	histological_type	histological_type_other	AICDA	APOBEC1	APOBEC2	APOBEC4	APOBEC3A	APOBEC3B	APOBEC3C	APOBEC3D	APOBEC3F	APOBEC3G	APOBEC3H	A3C-GROUP	A3D-GROUP
TCGA-HZ-7289-01	MALE	661	1	T3	N1	MX	Stage IIB	G1	Pancreas-Adenocarcinoma-Other Subtype	Adenocarcinoma, NOS	0	2018.8	4.7041	9.9359	17.1513	376.936	19.3365	87.2791	118.677	66.3684	1.04627	low	low
TCGA-US-A776-01	MALE	1216	0	T3	N0	MX	Stage IIA	G2	Pancreas-Adenocarcinoma-Other Subtype	Adenocarcinoma- NOS	0	2816.11	5.87805	14.7033	19.1681	441.95	20.0829	125.413	71.0537	35.7583	2.44857	low	low
TCGA-FB-AAQ2-01	FEMALE	153	1	T3	N1	MX	Stage IIB	G3	Pancreas-Adenocarcinoma Ductal Type		4.65293	1.86195	107.459	1.39662	3.72397	45.5917	82.8071	46.0786	73.5429	70.7546	5.11775	low	low
TCGA-HV-A7OP-01	MALE	978	0	T3	N1	M0	Stage IIB	GX	Pancreas-Adenocarcinoma-Other Subtype	Adenocarcinoma- NOS	3.06428	0	1.0209	0	0	73.5429	136.854	80.685	349.434	40.8455	2.04196	low	low
TCGA-IB-7654-01	MALE	476	1	T2	N1	M0	Stage IIB	G2	Pancreas-Adenocarcinoma Ductal Type		3.10391	97.4282	75.0565	0.620456	4.96284	53.6822	154.848	86.5479	127.178	138.102	2.17114	low	low
TCGA-OE-A75W-01	MALE	267	1	T3	N0	M0	Stage IIA	G1	Pancreas-Adenocarcinoma Ductal Type		0	463.328	53.1166	0	16.0063	127	167.78	176.786	221.398	307.901	26.3222	low	high
TCGA-FB-AAQ3-01	FEMALE	31	1	T3	N1	MX	Stage IIB	G2	Pancreas-Adenocarcinoma Ductal Type		0.750904	453.457	262.745	1.50186	56.2023	309.403	171.925	188.493	264.395	658.395	17.2775	low	high
TCGA-IB-A6UF-01	MALE	666	0	T3	N1	M0	Stage IIB	G2	Pancreas-Adenocarcinoma Ductal Type		0	6.26519	278.557	0	5.87329	43.7557	172.045	53.0042	130.599	167.663	2.89062	low	low
TCGA-HZ-A9TJ-01	MALE	603	0	T3	N0	M1	Stage IV	G2	Pancreas-Adenocarcinoma-Other Subtype	Adenocarcinoma, NOS	2.29208	95.6702	31.4917	5.72717	11.458	83.0398	173.007	63.5793	80.7417	97.36	2.29208	low	low
TCGA-FB-AAQ1-01	MALE	123	1	T3	N1	MX	Stage IIB	G2	Pancreas-Adenocarcinoma Ductal Type		9.49042	21.991	790.256	0.499623	7.99423	69.4731	176.91	69.4731	194.361	246.28	9.49042	low	low
TCGA-HZ-A8P0-01	MALE	0	0	T3	N1	MX	Stage IIB	G1	Pancreas-Adenocarcinoma Ductal Type		1.32947	17.9483	128.967	1.99385	9.97387	41.2243	180.9	65.1652	97.0877	151.641	8.64646	low	low
TCGA-3A-A9IC-01	FEMALE	738	1	T3	N1	MX	Stage IIB	G2	Pancreas-Adenocarcinoma Ductal Type		0.9877	25.6858	12.8422	0.493813	10.868	149.123	182.674	42.9564	152.596	173.369	5.43081	low	low
TCGA-IB-A5SP-01	MALE	482	0	T3	N0	M0	Stage IIA	G2	Pancreas-Adenocarcinoma Ductal Type		0.507648	150.797	108.668	1.52275	9.64423	59.8844	186.793	71.0537	122.298	161.467	3.55358	low	low
TCGA-PZ-A5RE-01	FEMALE	470	1	T3	N1	MX	Stage IIB	G3	Pancreas-Adenocarcinoma Ductal Type		1.23612	64.2995	28.8571	0.412254	28.446	102.25	188.362	78.7272	167.78	249.384	6.59474	low	low
TCGA-2J-AABV-01	MALE	652	1	T3	N1	M0	Stage IIB	G4	Pancreas-Adenocarcinoma Ductal Type		0	22.0549	932.173	1.57576	19.224	210.718	189.019	99.2181	252.001	214.12	4.72391	low	low
TCGA-2L-AAQL-01	MALE	292	1	T3	N1	MX	Stage IIB	G3	Pancreas-Adenocarcinoma Ductal Type		1.94037	412.001	300.706	0.64684	4.52893	88.6356	189.547	91.8609	264.58	334.461	10.353	low	low
TCGA-FB-AAQ0-01	MALE	473	1	T3	N0	MX	Stage IIA	G3	Pancreas-Adenocarcinoma Ductal Type		0.592066	409.148	5.92109	0.592066	14.8016	60.9916	190.076	143.307	99.4964	123.155	3.55358	low	low
TCGA-IB-AAUQ-01	MALE	183	1	T3	N1	M0	Stage IIB	G2	Pancreas-Adenocarcinoma Ductal Type		3.18724	4.46416	115.404	0.637846	23.59	58.6727	192.609	98.8714	201.531	225.129	3.82658	low	low
TCGA-HZ-8519-01	MALE	454	0	T1	N0	MX	Stage IA	G3	Pancreas-Adenocarcinoma-Other Subtype	Adenocarcinoma, NOS	2.37292	32.942	375.629	2.63511	8.84916	51.2732	202.799	93.3532	110.43	221.398	4.21982	low	low
TCGA-3A-A9I5-01	MALE	1794	0	[Discrepancy]	N0	MX	[Discrepancy]	G1	Pancreas-Adenocarcinoma Ductal Type		6.60527	20.4068	98.4569	0.600253	16.3516	161.354	207.659	157.243	325.288	82.2282	1.20076	low	low
TCGA-HZ-7925-01	MALE	614	1	T3	N1	MX	Stage IIB	G2	Pancreas-Adenocarcinoma Ductal Type		2.51129	59.9266	10.0425	1.56863	49.8791	61.1637	209.547	58.6727	102.609	167.196	4.0806	low	low
TCGA-HV-A7OL-01	MALE	252	0	T3	N0	MX	Stage IIA	G2	Pancreas-Adenocarcinoma Ductal Type		87.5242	232.293	12.3244	0	369.159	115.243	210.132	211.895	274.9	453.457	40.6718	low	high
TCGA-2J-AABH-01	MALE	1287	0	T3	N0	M0	Stage IIA	G3	Pancreas-Adenocarcinoma-Other Subtype	Invasive adenocarcinoma	0.435546	294.088	165.111	2.17774	7.09483	46.046	210.425	45.721	119.342	119.342	5.22468	low	low
TCGA-3A-A9I9-01	MALE	634	1	T3	N0	MX	Stage IIA	G2	Pancreas-Adenocarcinoma Ductal Type		0.56656	47.0345	321.913	1.13317	9.91318	115.324	211.895	71.9583	188.099	198.328	12.4637	low	low
TCGA-2J-AAB6-01	MALE	293	1	T3	N0	M0	Stage IIA	G2	Pancreas-Adenocarcinoma Ductal Type		0.584799	6.43329	46.2093	0	46.2093	149.123	219.25	40.3553	99.9852	260.198	7.60396	low	low
TCGA-US-A77E-01	MALE	430	1	T3	N1	MX	Stage IIB	G3	Pancreas-Adenocarcinoma-Other Subtype	Adenocarcinoma- NOS	0.436741	66.79	121.871	0.873453	8.08823	83.1563	220.475	45.8507	90.3923	122.298	1.31017	low	low
TCGA-FB-AAPQ-01	MALE	1130	1	T3	N1	MX	Stage IIB	G2	Pancreas-Adenocarcinoma Ductal Type		0.897369	400.151	224.346	0	9.87543	110.353	220.782	92.442	105.006	121.191	0.897369	low	low
TCGA-2J-AAB8-01	MALE	80	0	T3	N1	M0	Stage IIB	G3	Pancreas-Adenocarcinoma Ductal Type		1.87986	120.347	0	0.940058	14.1055	65.8104	220.936	109.968	130.69	187.968	12.2232	low	low
TCGA-LB-A8F3-01	FEMALE	379	0	T3	N0	MX	Stage IIA	G1	Pancreas-Adenocarcinoma Ductal Type		0	57.8512	298.414	0	15.8655	208.964	221.398	53.3045	191.805	91.3474	1.52275	low	low
TCGA-HV-A5A6-01	FEMALE	2036	1	T3	N1b	M0	Stage IIB	G1	Pancreas-Adenocarcinoma Ductal Type		1.07053	89.3843	0	1.07053	19.4354	335.392	225.914	82.4592	109.737	121.022	2.14051	low	low
TCGA-F2-A44H-01	MALE	586	0	T3	N0	M0	Stage IIA	G2	Pancreas-Adenocarcinoma Ductal Type		1.11844	41.3708	100.688	0	2.23777	78.2863	225.914	105.153	201.391	214.718	7.82747	low	low
TCGA-M8-A5N4-01	FEMALE	584	0	T3	N0	M0	Stage IIA	G2	Pancreas-Adenocarcinoma Ductal Type		0.574398	43.6627	0.574398	0	33.3205	87.2791	229.72	103.402	123.5	201.531	2.87179	low	low
TCGA-XD-AAUG-01	FEMALE	420	0	T3	N1	M1	Stage IV	G2	Pancreas-Adenocarcinoma Ductal Type		4.05601	11.4839	97.2919	6.75432	6.75432	20.9477	232.455	70.9539	131.055	193.955	7.43273	low	low
TCGA-F2-A44G-01	FEMALE	233	1	T3	N1	M0	Stage IIB	G2	Pancreas-Adenocarcinoma Ductal Type		1.65553	189.283	24.2813	0.551862	15.4498	141.815	233.428	88.8845	146.749	142.908	4.41515	low	low
TCGA-Q3-AA2A-01	FEMALE	95	0	T3	N1	MX	Stage IB	G1	Pancreas-Adenocarcinoma Ductal Type		2.16236	326.647	2.16236	2.88254	2.78161	101.041	234.242	206.217	187.445	341.747	15.1448	low	high
TCGA-XD-AAUL-01	MALE	498	0	T3	N0	MX	Stage IIA	G2	Pancreas-Adenocarcinoma Ductal Type		1.6629	30.779	89.3843	0.831594	11.6407	81.4816	236.536	74.8459	111.05	121.022	5.82108	low	low
TCGA-RB-AA9M-01	MALE	286	0	T1	N1	MX	Stage IIB	G3	Pancreas-Adenocarcinoma Ductal Type		0	48.0778	156.696	2.14487	3.80988	92.7665	236.536	108.592	230.04	242.875	4.71994	low	low
TCGA-IB-7887-01	FEMALE	110	1	T3	N1	M0	Stage IIB	G2	Pancreas-Adenocarcinoma Ductal Type		1.40161	2.10157	1.05053	0.700666	17.5198	72.1609	237.526	115.243	164.651	361.792	15.7722	low	low
TCGA-3A-A9IU-01	MALE	458	1	T3	N1	MX	Stage IIB	G3	Pancreas-Adenocarcinoma Ductal Type		1.31819	42.1713	79.115	0.439432	12.306	61.9441	241.695	67.6887	142.808	296.14	4.39267	low	low
TCGA-2J-AABK-01	MALE	484	0	T3	N1	M0	Stage IIB	G2	Pancreas-Adenocarcinoma Ductal Type		0.429886	196.54	765.425	3.00833	11.8705	154.094	242.032	125.94	263.111	245.937	9.46137	low	low
TCGA-IB-A6UG-01	MALE	41	1	T3	N1	M0	Stage IIB	G3	Pancreas-Adenocarcinoma Ductal Type		7.51496	3.22221	458.525	0	14.6382	116.377	248.518	66.0423	187.837	192.207	6.4436	low	low
TCGA-IB-AAUO-01	FEMALE	239	1	T3	N1	M0	Stage IIB	G3	Pancreas-Adenocarcinoma Ductal Type		2.9504	10.3294	42.2911	0	85.1035	75.745	248.864	169.19	256.245	466.234	25.0823	low	high
TCGA-FB-A78T-01	FEMALE	375	1	T3	N1	M0	Stage IIB	G2	Pancreas-Adenocarcinoma Ductal Type		0.832356	360.036	225.599	1.24856	10.2668	102.896	250.951	100.688	151.853	209.256	7.90737	low	low
TCGA-F2-6880-01	MALE	295	0	T3	N1	M0	Stage IIB	G1	Pancreas-Adenocarcinoma Ductal Type		0	1.22684	217.275	0	10.3845	113.563	251.651	23.3188	153.45	82.2282	4.90935	low	low
TCGA-3A-A9IZ-01	MALE	308	1	T3	N1	MX	Stage IIB	G2	Pancreas-Adenocarcinoma Ductal Type		1.4863	28.2629	62.4699	0	29.0023	153.13	253.584	90.7095	144.21	233.428	5.20315	low	low
TCGA-HZ-A49I-01	MALE	308	1	T3	N1	MX	Stage IIB	G2	Pancreas-Adenocarcinoma Ductal Type		1.10089	28.6097	18.6983	1.65001	2.19984	52.2607	253.584	230.521	238.686	309.188	9.90562	low	high
TCGA-FB-AAPP-01	MALE	485	1	T3	N1	MX	Stage IIB	G3	Pancreas-Adenocarcinoma Ductal Type		0	252.528	2.08656	1.39164	12.0321	276.626	257.317	49.3877	86.9127	141.914	0.695487	low	low
TCGA-XD-AAUH-01	FEMALE	395	0	T3	N1	M0	Stage IIB	G2	Pancreas-Adenocarcinoma Ductal Type		2.6025	22.3929	323.708	3.64282	13.016	39.5604	257.676	191.005	250.428	346.05	9.36753	low	high
TCGA-HZ-A9TJ-06	MALE	603	0	T3	N0	M1	Stage IV	G2	Pancreas-Adenocarcinoma-Other Subtype	Adenocarcinoma, NOS	0	45.3661	2.17994	1.74537	13.0841	88.0782	260.742	74.5835	99.01	98.5949	4.36285	low	low
TCGA-IB-AAUM-01	MALE	8	0	T2	N1	M0	Stage IIB	G3	Pancreas-Adenocarcinoma Ductal Type		2.15142	45.8832	225.129	7.1681	7.60992	60.4781	261.65	117.603	185.625	205.787	10.0349	low	low
TCGA-FB-A545-01	FEMALE	732	1	T3	N1	M0	Stage IIB	G2	Pancreas-Adenocarcinoma Ductal Type		3.7866	3.7866	60.5634	0.756983	0.855361	202.093	261.833	104.493	165.803	193.012	0	low	low
TCGA-HZ-A49H-01	FEMALE	491	0	T3	N1	MX	Stage IIB	G2	Pancreas-Adenocarcinoma Ductal Type		0.55423	22.7195	158.454	1.6629	48.7629	118.015	262.745	150.167	208.383	441.03	14.4122	low	low
TCGA-HZ-A8P1-01	MALE	7	0	T2	N0	MX	Stage IB	G1	Pancreas-Adenocarcinoma Ductal Type		0.598812	769.686	14.9668	1.19771	15.5642	82.633	262.928	116.784	86.245	99.4268	2.39403	low	low
TCGA-IB-7890-01	MALE	598	1	T2	N0	M0	Stage IB	G3	Pancreas-Adenocarcinoma Ductal Type		0.512358	15.3702	35.8604	0	2.56277	49.1786	275.666	38.9466	108.668	158.344	3.07556	low	low
TCGA-IB-AAUV-01	MALE	404	0	T3	N1	M0	Stage IIB	G2	Pancreas-Adenocarcinoma Ductal Type		9.9359	7.03891	54.2537	0.414116	21.5335	31.4692	278.17	152.809	183.823	408.296	21.9433	low	low
TCGA-HZ-8317-01	FEMALE	378	1	T3	N1	MX	Stage IIB	G1	Pancreas-Adenocarcinoma Ductal Type		2.54799	56.0834	228.922	2.54799	24.9741	114.68	279.333	60.6488	128.967	162.144	0.50974	low	low
TCGA-3A-A9IH-01	FEMALE	1021	0	T1	N0	MX	Stage IA	G2	Pancreas-Adenocarcinoma Ductal Type		1.9363	14.327	169.19	2.32188	7.52677	91.6038	279.917	57.6883	196.266	251.301	5.4219	low	low
TCGA-FB-AAPS-01	FEMALE	228	0	T2	N1	MX	Stage IIB	G2	Pancreas-Adenocarcinoma Ductal Type		6.89533	0.689739	63.4452	0	35.8604	88.9468	279.917	119.342	194.497	347.014	13.1037	low	low
TCGA-IB-A7M4-01	MALE	483	0	T3	N1	MX	Stage IIB	G3	Pancreas-Adenocarcinoma Ductal Type		4.05952	11.667	28.9192	0	47.1679	232.779	279.917	178.023	158.233	395.177	14.2	low	high
TCGA-HZ-8636-01	FEMALE	545	1	T3	N0	M1	Stage IV	G3	Pancreas-Adenocarcinoma Ductal Type		1.39828	39.1409	19.224	3.494	2.79737	83.2147	281.479	77.6296	138.392	278.557	8.74053	low	low
TCGA-FB-AAPZ-01	MALE	716	0	T2	N1	MX	Stage IIB	G3	Pancreas-Adenocarcinoma Ductal Type		2.17334	39.1131	144.815	0.724048	13.7536	136.854	283.05	105.743	180.27	291.846	8.68666	low	low
TCGA-YY-A8LH-01	FEMALE	2016	0	T3	N1	MX	Stage IIB	G3	Pancreas-Adenocarcinoma Ductal Type		0	204.216	18.5216	1.76446	6.17511	115.082	288.817	121.276	155.715	230.2	3.08688	low	low
TCGA-LB-A9Q5-01	FEMALE	313	1	T3	N1	MX	Stage IIB	G3	Pancreas-Adenocarcinoma Ductal Type		0.913482	6.39218	247.482	0	21.9274	115.082	296.965	103.185	164.421	193.685	13.7026	low	low
TCGA-3A-A9I7-01	MALE	1323	0	T3	N1	MX	Stage IIB	G2	Pancreas-Adenocarcinoma Ductal Type		7.1851	267.169	10.5675	8.8765	2.53571	90.9004	297.585	143.708	167.78	221.861	8.03172	low	low
TCGA-HZ-A77O-01	FEMALE	160	1	T2	N1	MX	Stage IIB	G2	Pancreas-Adenocarcinoma Ductal Type		0	95.7373	205.93	0	11.2355	124.366	297.792	58.6727	152.809	261.287	4.43018	low	low
TCGA-HZ-8005-01	MALE	120	1	T3	N1	MX	Stage IIB	G3	Pancreas-Adenocarcinoma Ductal Type		1.29421	3.4506	6.46944	0	5.82581	104.566	300.497	78.8932	122.041	256.067	7.76042	low	low
TCGA-H8-A6C1-01	MALE	671	0	T3	N0	MX	Stage IIA	G2	Pancreas-Adenocarcinoma-Other Subtype	Adenocarcinoma- NOS	0.538794	29.0856	23.1676	1.07772	12.8326	242.537	303.437	124.453	163.279	194.497	6.46426	low	low
TCGA-3A-A9IB-01	FEMALE	224	1	T3	N1	MX	Stage IIB	G3	Pancreas-Adenocarcinoma Ductal Type		1.20993	8.86966	37.479	0	6.41784	62.9113	307.473	156.805	171.685	255.533	8.46761	low	low
TCGA-IB-AAUU-01	MALE	245	0	T3	N1	M0	Stage IIB	G3	Pancreas-Adenocarcinoma Ductal Type		1.27837	328.469	129.057	0.852149	14.5841	141.815	308.115	135.051	158.123	180.27	3.40762	low	low
TCGA-S4-A8RO-01	FEMALE	525	0	T3	N1	MX	Stage IIB	G2	Pancreas-Adenocarcinoma Ductal Type		1.51228	126.116	82.691	0	14.116	183.567	311.562	109.968	76.1182	232.941	4.03503	low	low
TCGA-HZ-7920-01	MALE	236	1	T2	N0	MX	Stage IB	G2	Pancreas-Adenocarcinoma Ductal Type		1.87986	3.44752	480.703	1.87986	24.7589	50.4465	311.779	123.155	158.897	336.326	2.19319	low	low
TCGA-HV-A5A5-01	FEMALE	289	0	T3	N1	M0	Stage IIB	G2	Pancreas-Adenocarcinoma Ductal Type		1.15547	216.67	680.703	2.88792	9.82279	127.712	311.996	103.402	287.015	288.215	6.93373	low	low
TCGA-3E-AAAY-01	MALE	2285	0	T3	N1	MX	Stage IIB	G3	Pancreas-Adenocarcinoma Ductal Type		3.90074	16.5817	270.536	1.46229	35.1018	146.749	314.392	161.354	230.682	375.89	19.9954	low	low
TCGA-YB-A89D-01	MALE	350	0	T3	N1	MX	Stage IIB	G2	Pancreas-Adenocarcinoma Ductal Type		1.54206	66.79	68.8409	0.513932	13.6924	73.6464	316.585	119.259	129.509	191.672	7.70594	low	low
TCGA-HV-A5A3-01	MALE	128	1	T3	NX	MX	Stage IIA	G2	Pancreas-Adenocarcinoma Ductal Type		0.778671	157.243	38.1516	0	11.8171	96.4101	317.688	152.596	224.19	337.263	7.00555	low	low
TCGA-L1-A7W4-01	FEMALE	278	1	T3	N1	M0	Stage IIB	G3	Pancreas-Adenocarcinoma Ductal Type		0	0	11.9601	0.427212	14.095	289.219	318.794	107.233	258.394	521.758	5.55229	low	low
TCGA-IB-AAUS-01	FEMALE	225	0	T3	N1	M0	Stage IIB	G2	Pancreas-Adenocarcinoma Ductal Type		5.87805	21.0698	6.37171	0.489987	92.1188	69.5708	321.019	128.338	173.007	359.037	20.0829	low	low
TCGA-2J-AAB4-01	MALE	729	0	T2	N1	M0	Stage IIB	G2	Pancreas-Adenocarcinoma-Other Subtype	invasive, well-differentiated	0.420895	48.832	538.321	1.68328	16.4119	171.326	323.708	156.586	252.177	329.613	8.41525	low	low
TCGA-XD-AAUI-01	FEMALE	366	1	T3	N1	MX	Stage IIB	G2	Pancreas-Adenocarcinoma Ductal Type		25.7599	73.2851	108.973	0.495264	72.8231	284.827	323.933	179.769	192.609	262.562	5.94512	low	high
TCGA-RL-AAAS-01	FEMALE	9	0	T2	N0	M0	Stage IB	G2	Pancreas-Adenocarcinoma Ductal Type		3.75024	24.1067	101.822	0.535917	11.7905	219.709	324.836	205.787	360.036	508.522	13.4	low	high
TCGA-HV-AA8X-01	FEMALE	532	1	T2	N1	MX	Stage IIB	G2	Pancreas-Adenocarcinoma Ductal Type		1.2974	98.1128	27.2269	7.3513	4.76772	70.0124	325.061	102.465	305.98	407.729	1.7283	low	low
TCGA-2J-AABF-01	MALE	691	1	T3	N1	M0	Stage IIB	G3	Pancreas-Adenocarcinoma Ductal Type		0.708819	169.072	167.313	2.8344	37.9081	111.283	325.967	142.112	253.761	332.837	16.3036	low	low
TCGA-2J-AABU-01	MALE	277	1	T3	N1	M0	Stage IIB	G3	Pancreas-Adenocarcinoma Ductal Type		1.09217	15.2797	5.45761	0	7.63981	42.5621	326.42	107.008	136.473	191.005	9.82279	low	low
TCGA-2J-AABT-01	FEMALE	319	0	T3	N1	M0	Stage IIB	G2	Pancreas-Adenocarcinoma Ductal Type		2.50399	9.38911	11.8884	0.625744	20.0245	63.2222	327.785	75.1093	102.609	184.593	14.3908	low	low
TCGA-HZ-A77Q-01	FEMALE	33	0	T3	N1	MX	Stage IIB	G2	Pancreas-Adenocarcinoma-Other Subtype	Adenocarcinoma, NOS	11.1678	8.81508	0	1.17498	65.8104	91.0917	329.613	103.982	156.259	344.37	7.63981	low	low
TCGA-IB-8127-01	MALE	522	0	T3	N1	M0	Stage IIB	G2	Pancreas-Adenocarcinoma Ductal Type		4.14439	88.3255	105.448	0.51803	15.0222	75.6386	331.221	152.277	157.463	445.031	23.0506	low	low
TCGA-IB-8126-01	FEMALE	462	0	T4	N1	M0	Stage III	G1	Pancreas-Adenocarcinoma Ductal Type		12.3521	28.8157	241.527	0.686228	28.1414	59.0046	332.144	125.588	177.033	417.186	22.6374	low	low
TCGA-S4-A8RP-01	FEMALE	702	1	T3	N1	MX	Stage IIB	G3	Pancreas-Adenocarcinoma Ductal Type		1.05908	256.781	229.72	1.05908	11.7286	139.653	342.937	177.28	229.241	328.241	18.001	low	high
TCGA-HZ-A4BK-01	MALE	657	0	T3	N1	MX	Stage IIB	G3	Pancreas-Adenocarcinoma-Other Subtype	Adenocarcinoma, NOS	2.41054	61.7264	59.2964	2.89332	2.89332	73.7499	343.653	178.396	251.126	351.872	11.5708	low	high
TCGA-2J-AAB9-01	FEMALE	627	1	T3	N1	M0	Stage IIB	G1	Pancreas-Adenocarcinoma Ductal Type		2.14269	51.4547	298	1.07197	18.9318	200.83	344.131	83.6243	236.865	330.072	16.0772	low	low
TCGA-XN-A8T3-01	MALE	951	0	T2	N0	M0	Stage IB	G2	Pancreas-Adenocarcinoma Ductal Type		0	6.85712	355.56	2.11018	7.4855	195.584	346.532	121.276	230.04	338.672	9.49042	low	low
TCGA-HZ-A49G-01	FEMALE	660	0	T2	N1	MX	Stage IIB	G2	Pancreas-Adenocarcinoma Ductal Type		0.547029	36.661	990.865	1.09362	14.2211	138.392	351.139	103.402	254.468	334.228	13.133	low	low
TCGA-2L-AAQE-01	MALE	684	1	T3	N1	M0	Stage IIB	G2	Pancreas-Adenocarcinoma Ductal Type		2.77899	19.4638	5.56138	0	15.0555	131.882	352.606	212.191	179.769	276.242	3.70763	low	high
TCGA-HZ-A4BH-01	MALE	194	0	T3	N1b	MX	Stage IIB	G3	Pancreas-Adenocarcinoma Ductal Type		0.480003	19.196	44.6328	1.4402	10.0809	215.917	353.342	215.017	184.336	394.902	11.5186	low	high
TCGA-US-A77G-01	MALE	12	1	T3	N1	MX	Stage IIB	G2	Pancreas-Adenocarcinoma Ductal Type		0.456393	644.378	32.8715	2.28297	10.1734	286.019	357.294	193.012	200.83	225.442	2.7399	high	high
TCGA-IB-A5SS-01	FEMALE	460	1	T3	N1	M0	Stage IIB	G3	Pancreas-Adenocarcinoma Ductal Type		0.379457	57.3233	0	3.4168	20.8264	311.562	359.786	92.6366	186.403	344.37	5.31157	high	low
TCGA-IB-7645-01	FEMALE	1502	1	T3	N1	M0	Stage IIB	G1	Pancreas-Adenocarcinoma Ductal Type		9.98148	58.6314	24.1241	1.247	29.1064	65.7178	363.81	112.3	131.79	285.224	12.0592	high	low
TCGA-2L-AAQJ-01	FEMALE	394	1	T4	N0	MX	Stage III	G2	Pancreas-Adenocarcinoma Ductal Type		19.3083	98.5259	1.97935	0.990044	9.89806	217.881	364.316	115.808	151.535	206.361	5.94031	high	low
TCGA-F2-6879-01	MALE	334	1	T3	N1	M0	Stage IIB	G2	Pancreas-Adenocarcinoma-Other Subtype	Adenocarcinoma, NOS	5.29846	85.1035	3.23981	2.06099	5.5933	114.841	367.622	108.973	124.279	210.571	3.82658	high	low
TCGA-HZ-7926-01	MALE	518	1	T3	N1	MX	Stage IIB	G1	Pancreas-Adenocarcinoma Ductal Type		6.36661	53.3422	16.6672	1.21299	25.9834	190.739	368.902	163.392	216.369	288.015	3.63638	high	high
TCGA-F2-7273-01	MALE	592	1	T3	N1	M0	Stage IIB	G3	Pancreas-Adenocarcinoma Ductal Type		2.39403	12.7752	477.044	1.0648	7.45029	42.8347	370.444	108.82	181.278	207.081	2.12965	high	low
TCGA-IB-A5SO-01	MALE	365	1	T3	N1	M0	Stage IIB	G2	Pancreas-Adenocarcinoma Ductal Type		5.81163	22.4741	113.881	0.774854	25.575	117.029	370.444	145.626	194.091	368.39	17.4302	high	low
TCGA-IB-A5ST-01	FEMALE	635	0	T3	N1	M0	Stage IIB	G2	Pancreas-Adenocarcinoma Ductal Type		36.2715	11.3634	3.05865	3.494	26.2088	69.9141	371.217	180.019	244.572	340.798	8.73378	high	high
TCGA-2L-AAQA-01	MALE	143	1	T3	N1	MX	Stage IIB	G2	Pancreas-Adenocarcinoma Ductal Type		0.402208	536.455	12.871	1.20687	25.0462	277.397	374.847	196.677	262.562	310.913	2.81584	high	high
TCGA-IB-7885-01	FEMALE	1257	0	T3	N1	M0	Stage IIB	G2	Pancreas-Adenocarcinoma Ductal Type		10.0655	56.0439	9.39631	1.00694	27.7402	296.14	375.89	155.39	150.377	289.421	9.39631	high	low
TCGA-IB-7647-01	MALE	666	1	T3	N1	M0	Stage IIB	G2	Pancreas-Adenocarcinoma Ductal Type		7.83972	43.1395	70.556	0.522667	18.7804	381.947	376.413	138.779	253.232	489.463	9.9359	high	low
TCGA-IB-AAUN-01	FEMALE	144	1	T2	N0	M0	Stage IB	G2	Pancreas-Adenocarcinoma Ductal Type		2.81055	137.717	99.4964	0.562114	10.2668	153.343	378.775	158.565	243.892	367.112	5.62077	high	low
TCGA-IB-AAUW-01	FEMALE	230	1	T3	N1	M0	Stage IIB	G3	Pancreas-Adenocarcinoma Ductal Type		25.1729	38.9189	228.126	2.35893	42.865	122.726	383.01	117.933	300.079	301.963	5.89715	high	low
TCGA-F2-7276-01	MALE	216	1	T3	N1	M0	Stage IIB	G1	Pancreas-Adenocarcinoma Ductal Type		12.7275	3.34995	405.469	0	9.57804	112.3	383.01	125.238	209.985	276.626	10.3845	high	low
TCGA-FB-AAPY-01	MALE	1059	1	T2	N1	MX	Stage IIB	G2	Pancreas-Adenocarcinoma Ductal Type		11.9152	69.8649	88.3255	2.70892	17.8828	148.396	384.076	207.948	291.441	389.452	26.5504	high	high
TCGA-HZ-7919-01	FEMALE	593	1	T3	N1	M0	Stage IIB	G2	Pancreas-Adenocarcinoma Ductal Type		1.18859	64.9363	115.243	0.396098	5.06707	102.25	384.343	122.383	145.018	309.403	9.50497	high	low
TCGA-HZ-8315-01	FEMALE	299	1	T3	N0	MX	Stage IIA	G2	Pancreas-Adenocarcinoma Ductal Type		2.27161	18.5487	110.585	3.02782	19.001	51.0563	385.413	217.275	201.391	383.543	20.8264	high	high
TCGA-3E-AAAZ-01	MALE	2182	1	T3	N0	MX	Stage IIA	G2	Pancreas-Adenocarcinoma Ductal Type		1.12138	51.237	12.3429	0	12.7943	348.222	385.681	49.7382	109.584	102.107	2.99169	high	low
TCGA-HV-A5A4-01	FEMALE	232	0	T3	N0	MX	Stage IIA	G2	Pancreas-Adenocarcinoma Ductal Type		1.61172	72.0089	47.3016	0.537301	6.46426	58.0146	386.755	140.24	191.805	284.827	8.59977	high	low
TCGA-LB-A7SX-01	FEMALE	393	1	T3	N1	MX	Stage IIB	G2	Pancreas-Adenocarcinoma Ductal Type		2.31958	6.03232	6.03232	0.463883	51.9662	186.533	392.44	153.023	268.66	235.714	3.71089	high	low
TCGA-FB-A4P6-01	MALE	767	0	T3	N1	MX	Stage IIB	G1	Pancreas-Adenocarcinoma Ductal Type		5.44866	8.17686	111.751	0	7.6458	76.1182	396.552	190.076	295.729	278.557	6.13048	high	high
TCGA-FB-A5VM-01	MALE	498	1	T2	N0	M0	Stage IB	G3	Pancreas-Adenocarcinoma Ductal Type		2.6075	0.521611	46.9347	0.521611	125.588	1016.63	399.595	177.403	321.913	990.865	17.2143	high	high
TCGA-HV-AA8V-01	MALE	920	0	T3	N1	MX	Stage IIB	G3	Pancreas-Adenocarcinoma Ductal Type		1.45547	6.78663	515.993	1.94037	5.33349	17.9483	402.102	99.9152	222.17	213.376	11.151	high	low
TCGA-IB-7646-01	MALE	145	1	T3	N1	M0	Stage IIB	G2	Pancreas-Adenocarcinoma Ductal Type		1.52275	31.4692	0.507648	177.156	28.94	135.997	402.941	99.01	164.995	515.634	6.6	high	low
TCGA-US-A774-01	FEMALE	695	1	T3	N1	MX	Stage IIB	G3	Pancreas-Adenocarcinoma Ductal Type		4.20898	8.84233	291.036	2.52592	8.42178	124.627	402.941	102.752	224.034	369.159	15.5757	high	low
TCGA-3A-A9J0-01	MALE	743	0	T3	N1	MX	Stage IIB	G2	Pancreas-Adenocarcinoma Ductal Type		2.11234	82.9233	3.69785	0.528059	11.6231	213.376	404.062	77.0864	114.6	112.457	1.05623	high	low
TCGA-2J-AABO-01	MALE	440	0	T3	N1	M0	Stage IIB	G2	Pancreas-Adenocarcinoma Ductal Type		1.60268	62.5139	40.0696	1.60268	11.1847	117.85	404.624	197.914	227.65	259.655	3.20469	high	high
TCGA-FB-AAQ6-01	MALE	244	1	T1	N0	MX	Stage IA	G2	Pancreas-Adenocarcinoma Ductal Type		0.938983	310.913	5.63456	1.87787	5.84951	69.2779	405.75	167.08	231.003	256.245	0	high	high
TCGA-HZ-7922-01	FEMALE	4	0	T3	N1	MX	Stage IIB	G1	Pancreas-Adenocarcinoma Ductal Type		2.14051	19.7063	20.5557	0	21.1618	320.127	408.58	122.897	138.779	182.038	4.71202	high	low
TCGA-HZ-8638-01	FEMALE	151	1	T1	N0	MX	Stage IA	GX	Pancreas-Adenocarcinoma-Other Subtype	Adenocarcinoma- NOS	3.16409	102.179	6.00799	2.21318	62.9557	213.822	409.717	174.339	230.2	366.347	15.1784	high	high
TCGA-FB-AAPU-01	FEMALE	381	1	T3	N0	MX	Stage IIA	G2	Pancreas-Adenocarcinoma Ductal Type		0.750904	508.522	25.5382	1.12579	6.32079	133.364	412.86	87.4629	105.891	91.9898	3.75353	high	low
TCGA-US-A779-01	FEMALE	511	1	T3	N1b	MX	Stage IIB	G1	Pancreas-Adenocarcinoma Ductal Type		0.503787	81.0823	154.633	1.00694	14.1369	246.28	417.766	196.951	353.097	324.384	0	high	high
TCGA-IB-7891-01	FEMALE	913	1	T3	N1	M0	Stage IIB	G1	Pancreas-Adenocarcinoma Ductal Type		3.86015	12.8614	478.039	1.71509	16.2079	117.193	418.056	126.557	213.079	404.343	19.7207	high	low
TCGA-US-A77J-01	FEMALE	568	1	T3	N1b	MX	Stage IIB	G2	Pancreas-Adenocarcinoma Ductal Type		62.1189	6.70076	70.0124	1.2176	10.1116	155.498	433.737	271.668	389.722	558.502	31.0666	high	high
TCGA-F2-A8YN-01	MALE	517	0	T3	N0	M0	Stage IIA	G2	Pancreas-Adenocarcinoma Ductal Type		0	54.0626	65.903	0	41.7247	131.882	435.852	87.5856	81.8828	101.466	5.15176	high	low
TCGA-HZ-7923-01	MALE	314	0	T3	N0	MX	Stage IIA	G2	Pancreas-Adenocarcinoma Ductal Type		7.28786	29.4844	51.7098	1.98763	8.61309	57.9737	435.852	256.067	242.875	502.553	27.1683	high	high
TCGA-H6-8124-01	FEMALE	392	0	T3	N1	M0	Stage IIB	G3	Pancreas-Adenocarcinoma Ductal Type		0	12.3614	38.7257	5.35548	5.66221	131.882	437.368	77.0323	205.5	359.536	5.76927	high	low
TCGA-2L-AAQI-01	MALE	103	1	T3	N1	MX	Stage IIB	G3	Pancreas-Adenocarcinoma Ductal Type		0	279.917	454.403	0.971645	8.42832	171.805	441.643	182.165	245.424	316.805	0	high	high
TCGA-F2-A7TX-01	MALE	95	1	T3	N1	M0	Stage IIB	G3	Pancreas-Adenocarcinoma Ductal Type		4.83608	11.4321	325.514	0	37.3725	245.766	442.872	184.208	206.649	606.609	21.1004	high	high
TCGA-IB-A5SQ-01	FEMALE	219	1	T2	N0	M0	Stage IB	G2	Pancreas-Adenocarcinoma Ductal Type		0.980274	2.9422	173.974	1.47084	16.7531	238.686	443.488	103.909	174.46	226.386	4.41139	high	low
TCGA-IB-7897-01	FEMALE	486	1	T3	N1	M0	Stage IIB	G2	Pancreas-Adenocarcinoma Ductal Type		4.6962	3.97605	289.421	2.89062	37.5859	77.6841	444.413	166.963	241.359	448.133	16.6305	high	high
TCGA-HZ-A77P-01	MALE	330	0	T3	N1	MX	Stage IIB	G1	Pancreas-Adenocarcinoma-Other Subtype	Adenocarcinoma, NOS	1.53327	61.3363	58.6727	0.766875	18.0273	108.137	446.269	134.205	191.405	308.329	15.3362	high	low
TCGA-2J-AABE-01	MALE	676	0	T3	N0	M0	Stage IIA	G2	Pancreas-Adenocarcinoma Ductal Type		3.70111	34.5308	52.4086	0.616642	51.1646	77.0864	450.005	91.2834	193.012	270.724	4.93398	high	low
TCGA-IB-7886-01	MALE	123	1	T3	N1	M0	Stage IIB	G3	Pancreas-Adenocarcinoma Ductal Type		0.753455	82.1129	42.9564	0.376686	19.8359	77.7386	454.403	95.3358	145.018	356.054	9.41795	high	low
TCGA-IB-7651-01	FEMALE	603	1	T3	N1	M0	Stage IIB	G2	Pancreas-Adenocarcinoma Ductal Type		4.07357	42.0816	64.6171	0.271472	31.7631	43.1702	455.351	142.31	156.915	389.452	19.8215	high	low
TCGA-IB-7652-01	FEMALE	1116	0	T3	N1	M0	Stage IIB	G2	Pancreas-Adenocarcinoma Ductal Type		1.32463	34.7284	204.074	5.03352	5.83054	97.2919	457.889	81.8828	141.025	192.743	4.50598	high	low
TCGA-IB-7888-01	FEMALE	1332	1	T3	N0	M0	Stage IIA	G2	Pancreas-Adenocarcinoma Ductal Type		18.1597	83.683	95.7373	0.550357	34.1146	64.9363	458.844	97.4282	196.54	391.351	8.25351	high	low
TCGA-3A-A9IX-01	MALE	1037	0	T1	N0	MX	Stage IA	G2	Pancreas-Adenocarcinoma Ductal Type		2.85839	5.71785	300.497	2.45097	14.9446	187.968	462.363	214.867	285.026	362.547	4.08413	high	high
TCGA-FB-A4P5-01	FEMALE	179	1	T3	N1	MX	Stage IIB	G2	Pancreas-Adenocarcinoma Ductal Type		114.041	25.4281	209.839	2.17994	13.4	138.392	462.685	267.355	305.13	703.277	38.506	high	high
TCGA-HZ-7924-01	FEMALE	840	0	T3	N0	MX	Stage IIA	G2	Pancreas-Adenocarcinoma Ductal Type		12.9675	118.926	3.24275	3.74037	4.89299	1.3408	467.856	129.147	243.892	249.037	2.74249	high	low
TCGA-S4-A8RM-01	MALE	737	0	T3	N1	MX	Stage IIB	G3	Pancreas-Adenocarcinoma Ductal Type		1.6629	668.528	24.1241	3.74366	3.3259	107.308	473.084	219.098	150.902	264.028	7.9012	high	high
TCGA-HZ-8003-01	FEMALE	596	1	T3	N1	MX	Stage IIB	G2	Pancreas-Adenocarcinoma Ductal Type		6.29041	23.59	179.894	5.24196	35.4539	181.152	485.063	163.051	223.878	435.247	27.2661	high	high
TCGA-2J-AABA-01	MALE	607	1	T3	N1	M0	Stage IIB	G2	Pancreas-Adenocarcinoma Ductal Type		5.00848	149.644	2.50399	0	6.88986	106.486	495.276	156.586	172.886	264.212	6.26519	high	low
TCGA-IB-A7LX-01	MALE	250	1	T3	N1	MX	Stage IIB	G2	Pancreas-Adenocarcinoma Ductal Type		0.459223	30.3197	47.7726	0	9.71827	207.514	499.768	177.28	337.028	426.269	5.51155	high	high
TCGA-IB-7889-01	FEMALE	481	1	T3	N1	M0	Stage IIB	G1	Pancreas-Adenocarcinoma Ductal Type		2.06099	185.884	96.0059	0	9.85283	176.786	505.704	138.392	227.492	418.347	21.4244	high	low
TCGA-2J-AABR-01	FEMALE	438	0	T3	N0	M0	Stage IIA	G3	Pancreas-Adenocarcinoma Ductal Type		1.23612	8.65984	432.834	1.23612	16.704	163.279	508.522	182.419	351.139	544.714	21.6431	high	high
TCGA-HZ-8002-01	MALE	366	1	T3	N1	MX	Stage IIB	G2	Pancreas-Adenocarcinoma Ductal Type		2.49671	9.62212	275.282	1.0691	13.7434	111.751	533.854	157.903	245.595	356.798	7.84585	high	low
TCGA-IB-7644-01	FEMALE	394	1	T3	N1	M1	Stage IV	G2	Pancreas-Adenocarcinoma Ductal Type		0.920258	99.9852	10.7371	1.84021	16.8766	184.079	536.455	212.191	249.732	221.552	9.20356	high	high
TCGA-IB-7649-01	FEMALE	467	1	T3	N1	M0	Stage IIB	G2	Pancreas-Adenocarcinoma Ductal Type		4.08413	176.294	537.201	0.680744	2.24001	89.6352	540.568	84.3903	206.937	323.933	13.6112	high	low
TCGA-IB-AAUP-01	MALE	431	0	T3	N1	M0	Stage IIB	G2	Pancreas-Adenocarcinoma Ductal Type		145.22	7.47962	13.6416	1.76063	7.03891	110.895	561.224	409.148	389.722	668.992	18.4811	high	high
TCGA-HZ-8637-01	FEMALE	517	1	T3	N1	MX	Stage IIB	G3	Pancreas-Adenocarcinoma Ductal Type		8.32433	8.9659	69.1806	3.20178	97.7015	101.466	567.1	249.037	386.486	939.315	35.5551	high	high
TCGA-IB-7893-01	MALE	117	1	T3	N0	M0	Stage IIA	G3	Pancreas-Adenocarcinoma Ductal Type		4.12304	0.74957	8.61975	0.374779	12.3707	38.6157	575.03	84.6867	136.854	239.518	1.87388	high	low
TCGA-2J-AAB1-01	MALE	66	1	T3	N1	M0	Stage IIB	G3	Pancreas-Adenocarcinoma-Other Subtype	invasive adenocarcinoma	2.92584	124.888	59.5057	1.464	14.6382	238.52	589.175	276.626	257.496	353.588	14.1474	high	high
TCGA-Q3-A5QY-01	MALE	416	0	T3	N1	MX	Stage IIB	G2	Pancreas-Adenocarcinoma Ductal Type		72.8743	15.427	2.6604	0	10.1039	121.276	595.757	364.822	422.73	833.634	48.9357	high	high
TCGA-IB-AAUR-01	MALE	338	0	T3	N1	M0	Stage IIB	G1	Pancreas-Adenocarcinoma Ductal Type		40.1266	0	17.1387	0.450852	41.0199	76.1717	624.992	546.608	501.507	706.703	45.9808	high	high
TCGA-HZ-7918-01	MALE	969	0	T3	N1	M0	Stage IIB	G3	Pancreas-Adenocarcinoma Ductal Type		3.27226	83.8592	194.226	0.409028	25.8342	420.094	628.473	302.174	291.238	916.141	52.7428	high	high
TCGA-HZ-8001-01	MALE	706	0	T4	N0	MX	Stage III	G2	Pancreas-Adenocarcinoma Ductal Type		5.72717	4.90935	200.83	2.45336	38.0432	163.62	631.096	209.839	247.827	623.691	26.5886	high	high
TCGA-Z5-AAPL-01	FEMALE	467	0	T3	N0	M0	Stage IIA	G1	Pancreas-Adenocarcinoma Ductal Type		219.403	30.1897	6.83536	0.569821	21.6588	190.341	721.573	611.26	545.849	1175.27	44.4434	high	high

## Sheet: Sheet2
OStime	OS	A3C	A3D	A3C-GROUP	A3D-GROUP
295	0	251.651	23.3188	low	low
598	1	275.666	38.9466	low	low
293	1	219.25	40.3553	low	low
738	1	182.674	42.9564	low	low
1287	0	210.425	45.721	low	low
430	1	220.475	45.8507	low	low
153	1	82.8071	46.0786	low	low
485	1	257.317	49.3877	low	low
2182	1	385.681	49.7382	high	low
666	0	172.045	53.0042	low	low
379	0	221.398	53.3045	low	low
1021	0	279.917	57.6883	low	low
614	1	209.547	58.6727	low	low
160	1	297.792	58.6727	low	low
378	1	279.333	60.6488	low	low
603	0	173.007	63.5793	low	low
0	0	180.9	65.1652	low	low
41	1	248.518	66.0423	low	low
458	1	241.695	67.6887	low	low
123	1	176.91	69.4731	low	low
420	0	232.455	70.9539	low	low
482	0	186.793	71.0537	low	low
634	1	211.895	71.9583	low	low
603	0	260.742	74.5835	low	low
498	0	236.536	74.8459	low	low
319	0	327.785	75.1093	low	low
392	0	437.368	77.0323	high	low
743	0	404.062	77.0864	high	low
545	1	281.479	77.6296	low	low
470	1	188.362	78.7272	low	low
120	1	300.497	78.8932	low	low
978	0	136.854	80.685	low	low
1116	0	457.889	81.8828	high	low
2036	1	225.914	82.4592	low	low
627	1	344.131	83.6243	low	low
467	1	540.568	84.3903	high	low
117	1	575.03	84.6867	high	low
476	1	154.848	86.5479	low	low
661	1	19.3365	87.2791	low	low
381	1	412.86	87.4629	high	low
517	0	435.852	87.5856	high	low
233	1	233.428	88.8845	low	low
308	1	253.584	90.7095	low	low
676	0	450.005	91.2834	high	low
292	1	189.547	91.8609	low	low
1130	1	220.782	92.442	low	low
460	1	359.786	92.6366	high	low
454	0	202.799	93.3532	low	low
123	1	454.403	95.3358	high	low
1332	1	458.844	97.4282	high	low
183	1	192.609	98.8714	low	low
145	1	402.941	99.01	high	low
652	1	189.019	99.2181	low	low
920	0	402.102	99.9152	high	low
375	1	250.951	100.688	low	low
532	1	325.061	102.465	low	low
695	1	402.941	102.752	high	low
313	1	296.965	103.185	low	low
584	0	229.72	103.402	low	low
289	0	311.996	103.402	low	low
660	0	351.139	103.402	low	low
219	1	443.488	103.909	high	low
33	0	329.613	103.982	low	low
732	1	261.833	104.493	low	low
586	0	225.914	105.153	low	low
716	0	283.05	105.743	low	low
277	1	326.42	107.008	low	low
278	1	318.794	107.233	low	low
286	0	236.536	108.592	low	low
592	1	370.444	108.82	high	low
334	1	367.622	108.973	high	low
80	0	220.936	109.968	low	low
525	0	311.562	109.968	low	low
1502	1	363.81	112.3	high	low
110	1	237.526	115.243	low	low
394	1	364.316	115.808	high	low
7	0	262.928	116.784	low	low
8	0	261.65	117.603	low	low
230	1	383.01	117.933	high	low
350	0	316.585	119.259	low	low
228	0	279.917	119.342	low	low
2016	0	288.817	121.276	low	low
951	0	346.532	121.276	low	low
593	1	384.343	122.383	high	low
4	0	408.58	122.897	high	low
236	1	311.779	123.155	low	low
671	0	303.437	124.453	low	low
216	1	383.01	125.238	high	low
1216	0	20.0829	125.413	low	low
462	0	332.144	125.588	low	low
484	0	242.032	125.94	low	low
913	1	418.056	126.557	high	low
225	0	321.019	128.338	low	low
840	0	467.856	129.147	high	low
330	0	446.269	134.205	high	low
245	0	308.115	135.051	low	low
481	1	505.704	138.392	high	low
666	1	376.413	138.779	high	low
232	0	386.755	140.24	high	low
691	1	325.967	142.112	low	low
603	1	455.351	142.31	high	low
473	1	190.076	143.307	low	low
1323	0	297.585	143.708	low	low
365	1	370.444	145.626	high	low
491	0	262.745	150.167	low	low
522	0	331.221	152.277	low	low
128	1	317.688	152.596	low	low
404	0	278.17	152.809	low	low
393	1	392.44	153.023	high	low
1257	0	375.89	155.39	high	low
729	0	323.708	156.586	low	low
607	1	495.276	156.586	high	low
224	1	307.473	156.805	low	low
1794	0	207.659	157.243	low	low
366	1	533.854	157.903	high	low
144	1	378.775	158.565	high	low
2285	0	314.392	161.354	low	low
596	1	485.063	163.051	high	high
518	1	368.902	163.392	high	high
486	1	444.413	166.963	high	high
244	1	405.75	167.08	high	high
239	1	248.864	169.19	low	high
151	1	409.717	174.339	high	high
267	1	167.78	176.786	low	high
702	1	342.937	177.28	low	high
250	1	499.768	177.28	high	high
498	1	399.595	177.403	high	high
483	0	279.917	178.023	low	high
657	0	343.653	178.396	low	high
366	1	323.933	179.769	low	high
635	0	371.217	180.019	high	high
103	1	441.643	182.165	high	high
438	0	508.522	182.419	high	high
95	1	442.872	184.208	high	high
31	1	171.925	188.493	low	high
767	0	396.552	190.076	high	high
395	0	257.676	191.005	low	high
12	1	357.294	193.012	high	high
143	1	374.847	196.677	high	high
511	1	417.766	196.951	high	high
440	0	404.624	197.914	high	high
9	0	324.836	205.787	low	high
95	0	234.242	206.217	low	high
1059	1	384.076	207.948	high	high
706	0	631.096	209.839	high	high
252	0	210.132	211.895	low	high
684	1	352.606	212.191	low	high
394	1	536.455	212.191	high	high
1037	0	462.363	214.867	high	high
194	0	353.342	215.017	low	high
299	1	385.413	217.275	high	high
737	0	473.084	219.098	high	high
308	1	253.584	230.521	low	high
517	1	567.1	249.037	high	high
314	0	435.852	256.067	high	high
179	1	462.685	267.355	high	high
568	1	433.737	271.668	high	high
66	1	589.175	276.626	high	high
969	0	628.473	302.174	high	high
416	0	595.757	364.822	high	high
431	0	561.224	409.148	high	high
338	0	624.992	546.608	high	high
467	0	721.573	611.26	high	high

## Sheet: Sheet3
sample	POLE	POLH	ADAR	OStime	OS
TCGA-2J-AABV-01A	8.5	0.773	3.273	652	1
TCGA-F2-6880-01A	8.721	1.265	3.459	295	0
TCGA-FB-AAQ3-01A	8.714	1.241	4.206	31	1
TCGA-3A-A9I9-01A	10.63	1.735	4.433	634	1
TCGA-IB-AAUM-01A	9.97	1.755	4.551	8	0
TCGA-LB-A9Q5-01A	9.134	1.536	4.589	313	1
TCGA-IB-8126-01A	9.702	1.938	4.596	462	0
TCGA-Q3-AA2A-01A	10.81	1.824	4.613	95	0
TCGA-US-A776-01A	11.35	1.577	4.628	1216	0
TCGA-HV-A7OP-01A	9.192	0.8573	4.705	978	0
TCGA-HZ-A49H-01A	9.62	1.848	4.733	491	0
TCGA-HZ-8317-01A	10.4	1.986	4.748	378	1
TCGA-FB-A545-01A	10.51	1.796	4.812	732	1
TCGA-HZ-7289-01A	10.08	1.018	4.842	661	1
TCGA-HV-A5A6-01A	10.5	1.53	4.865	2036	1
TCGA-RL-AAAS-01A	9.476	1.638	4.884	9	0
TCGA-HZ-A77O-01A	10.08	2.322	4.891	160	1
TCGA-3A-A9IZ-01A	10.16	2.005	4.892	308	1
TCGA-US-A779-01A	10.59	1.184	4.896	511	1
TCGA-OE-A75W-01A	11.01	1.463	4.897	267	1
TCGA-FB-AAQ1-01A	9.929	1.628	4.908	123	1
TCGA-2J-AAB9-01A	9.132	1.617	4.916	627	1
TCGA-HV-A7OL-01A	10.47	1.202	4.918	252	0
TCGA-XD-AAUL-01A	10.66	1.913	4.94	498	0
TCGA-F2-A8YN-01A	9.541	1.951	4.95	517	0
TCGA-IB-AAUV-01A	10.11	2.388	4.956	404	0
TCGA-IB-A7M4-01A	9.98	1.715	4.973	483	0
TCGA-3A-A9IB-01A	10.34	1.947	4.974	224	1
TCGA-F2-A44H-01A	8.801	1.816	4.979	586	0
TCGA-F2-A44G-01A	10.64	2.152	4.998	233	1
TCGA-FB-AAPS-01A	9.672	2.103	5.008	228	0
TCGA-US-A77J-01A	10.15	2.241	5.018	568	1
TCGA-2L-AAQJ-01A	10.26	1.763	5.032	394	1
TCGA-FB-A5VM-01A	10.76	1.257	5.037	498	1
TCGA-HZ-A77P-01A	10.71	1.935	5.038	330	0
TCGA-YB-A89D-01A	10.04	1.656	5.053	350	0
TCGA-FB-AAPY-01A	9.864	1.803	5.059	1059	1
TCGA-2L-AAQL-01A	9.6	1.123	5.06	292	1
TCGA-Q3-A5QY-01A	10.61	2.142	5.06	416	0
TCGA-XD-AAUG-01A	9.137	2.195	5.062	420	0
TCGA-HZ-A8P0-01A	10.4	1.889	5.07	0	0
TCGA-3A-A9IC-01A	10.09	1.83	5.071	738	1
TCGA-HZ-8003-01A	10.39	2.059	5.071	596	1
TCGA-H6-8124-01A	10.17	1.643	5.074	392	0
TCGA-IB-7889-01A	10.02	1.647	5.081	481	1
TCGA-IB-A6UG-01A	10.58	1.925	5.099	41	1
TCGA-3A-A9J0-01A	10.69	2.161	5.134	743	0
TCGA-HV-AA8V-01A	10.08	1.494	5.138	920	0
TCGA-2J-AABT-01A	10.1	1.863	5.14	319	0
TCGA-FB-AAPZ-01A	9.377	1.824	5.155	716	0
TCGA-HZ-8005-01A	10.95	2.12	5.168	120	1
TCGA-2J-AABU-01A	9.264	1.637	5.171	277	1
TCGA-PZ-A5RE-01A	10.28	1.233	5.174	470	1
TCGA-HZ-8001-01A	10.13	1.976	5.174	706	0
TCGA-FB-A78T-01A	11.31	1.893	5.183	375	1
TCGA-2J-AABO-01A	9.283	1.661	5.188	440	0
TCGA-HZ-A9TJ-01A	9.929	1.553	5.217	603	0
TCGA-IB-A5SP-01A	10.6	1.25	5.218	482	0
TCGA-FB-AAPP-01A	10.25	2.141	5.237	485	1
TCGA-3A-A9IX-01A	10.35	2.323	5.243	1037	0
TCGA-M8-A5N4-01A	10.37	1.853	5.244	584	0
TCGA-IB-7885-01A	10.66	2.22	5.244	1257	0
TCGA-2J-AAB1-01A	10.43	1.906	5.251	66	1
TCGA-HZ-A9TJ-06A	10.76	1.715	5.278	603	0
TCGA-3A-A9IH-01A	10.74	1.584	5.279	1021	0
TCGA-IB-7890-01A	9.628	2.161	5.28	598	1
TCGA-US-A77E-01A	10.59	1.99	5.285	430	1
TCGA-US-A77G-01A	10.95	2.01	5.289	12	1
TCGA-XD-AAUI-01A	10.35	2.064	5.29	366	1
TCGA-FB-AAQ2-01A	10.21	2.036	5.293	153	1
TCGA-HZ-A49I-01A	10.32	1.823	5.296	308	1
TCGA-2J-AABA-01A	10.8	2.655	5.297	607	1
TCGA-HZ-A8P1-01A	10.76	2.055	5.31	7	0
TCGA-HZ-A4BK-01A	11.27	1.709	5.326	657	0
TCGA-HZ-A49G-01A	10.49	2.009	5.327	660	0
TCGA-2J-AABR-01A	9.849	2.135	5.33	438	0
TCGA-3E-AAAY-01A	10.13	1.8	5.332	2285	0
TCGA-IB-7887-01A	9.875	2.134	5.337	110	1
TCGA-IB-AAUN-01A	10.04	2.305	5.338	144	1
TCGA-L1-A7W4-01A	11.74	2.11	5.346	278	1
TCGA-HZ-A77Q-01A	9.768	1.91	5.348	33	0
TCGA-HZ-8638-01A	11.48	2.493	5.349	151	1
TCGA-HV-A5A5-01A	9.92	1.716	5.362	289	0
TCGA-XN-A8T3-01A	10.87	2.609	5.362	951	0
TCGA-IB-AAUQ-01A	9.814	2.034	5.371	183	1
TCGA-2L-AAQI-01A	10.03	1.965	5.384	103	1
TCGA-IB-A6UF-01A	10.39	1.385	5.399	666	0
TCGA-2L-AAQA-01A	10.99	1.85	5.399	143	1
TCGA-3E-AAAZ-01A	10.86	1.789	5.402	2182	1
TCGA-IB-AAUO-01A	11.71	1.962	5.402	239	1
TCGA-US-A774-01A	10.14	2.161	5.421	695	1
TCGA-HZ-7922-01A	9.97	2.253	5.43	4	0
TCGA-IB-A5SO-01A	10.52	2.146	5.432	365	1
TCGA-IB-7649-01A	8.916	2.029	5.44	467	1
TCGA-3A-A9I5-01A	9.579	1.531	5.441	1794	0
TCGA-HV-A5A3-01A	9.637	1.741	5.442	128	1
TCGA-LB-A7SX-01A	10.98	1.716	5.452	393	1
TCGA-IB-AAUW-01A	10.48	2.436	5.458	230	1
TCGA-3A-A9I7-01A	10.71	1.966	5.464	1323	0
TCGA-2J-AAB4-01A	10.04	2.06	5.466	729	0
TCGA-H8-A6C1-01A	11.14	2.163	5.466	671	0
TCGA-FB-AAQ0-01A	10.72	1.903	5.467	473	1
TCGA-IB-A5SS-01A	10.1	1.885	5.471	460	1
TCGA-HZ-8315-01A	10.53	1.956	5.473	299	1
TCGA-IB-AAUR-01A	10.67	2.528	5.473	338	0
TCGA-XD-AAUH-01A	9.807	2.238	5.482	395	0
TCGA-FB-A4P5-01A	10.03	2.236	5.484	179	1
TCGA-S4-A8RO-01A	11.42	1.772	5.488	525	0
TCGA-3A-A9IU-01A	10.52	1.835	5.492	458	1
TCGA-IB-AAUS-01A	10.11	1.789	5.494	225	0
TCGA-RB-AA9M-01A	10.34	2.286	5.499	286	0
TCGA-HZ-7924-01A	11.73	2.499	5.5	840	0
TCGA-F2-7276-01A	10.51	2.413	5.503	216	1
TCGA-2J-AABH-01A	10.01	1.809	5.505	1287	0
TCGA-HZ-7923-01A	10.78	2.502	5.513	314	0
TCGA-S4-A8RP-01A	11.01	2.23	5.519	702	1
TCGA-IB-AAUP-01A	10.95	2.755	5.523	431	0
TCGA-IB-A7LX-01A	11.14	2.597	5.538	250	1
TCGA-S4-A8RM-01A	10.9	2.456	5.563	737	0
TCGA-F2-A7TX-01A	11.63	2.065	5.584	95	1
TCGA-HZ-7926-01A	10.23	2.063	5.587	518	1
TCGA-HZ-8002-01A	10.57	2.672	5.594	366	1
TCGA-2J-AABE-01A	10.23	2.236	5.599	676	0
TCGA-IB-7644-01A	11.25	2.165	5.603	394	1
TCGA-IB-7652-01A	10.42	2.041	5.607	1116	0
TCGA-IB-7654-01A	10.98	2.143	5.622	476	1
TCGA-FB-A4P6-01A	9.99	2.185	5.645	767	0
TCGA-F2-7273-01A	10.77	2.283	5.645	592	1
TCGA-FB-AAQ6-01A	9.366	2.156	5.653	244	1
TCGA-2L-AAQE-01A	10.13	1.769	5.655	684	1
TCGA-IB-A5SQ-01A	9.537	2.169	5.656	219	1
TCGA-IB-AAUU-01A	10.58	1.62	5.664	245	0
TCGA-2J-AABK-01A	10.57	1.875	5.666	484	0
TCGA-F2-6879-01A	11.11	2.457	5.689	334	1
TCGA-HZ-7920-01A	10.2	2.334	5.711	236	1
TCGA-IB-7893-01A	10.06	2.199	5.728	117	1
TCGA-HZ-7919-01A	10.81	1.862	5.729	593	1
TCGA-IB-7645-01A	10.25	2.498	5.729	1502	1
TCGA-IB-A5ST-01A	10.62	2.686	5.758	635	0
TCGA-LB-A8F3-01A	10.03	1.508	5.79	379	0
TCGA-2J-AAB6-01A	9.944	1.469	5.809	293	1
TCGA-IB-7891-01A	9.887	2.017	5.824	913	1
TCGA-IB-7646-01A	10.28	1.609	5.833	145	1
TCGA-HZ-8636-01A	11.4	2.331	5.838	545	1
TCGA-HV-A5A4-01A	10.8	2.273	5.869	232	0
TCGA-IB-7886-01A	10.7	1.979	5.902	123	1
TCGA-HZ-8519-01A	11.08	2.259	5.917	454	0
TCGA-IB-7897-01A	10.46	2.768	5.919	486	1
TCGA-FB-AAPU-01A	10.39	2.089	5.96	381	1
TCGA-Z5-AAPL-01A	10.92	2.908	5.99	467	0
TCGA-FB-AAPQ-01A	9.355	1.699	5.999	1130	1
TCGA-HZ-A4BH-01A	10.74	2.386	6.035	194	0
TCGA-HV-AA8X-01A	9.704	1.986	6.057	532	1
TCGA-2J-AABF-01A	11.68	2.186	6.064	691	1
TCGA-HZ-7925-01A	10.36	2.148	6.089	614	1
TCGA-YY-A8LH-01A	10.95	1.74	6.096	2016	0
TCGA-IB-8127-01A	10.84	2.01	6.141	522	0
TCGA-HZ-8637-01A	11.45	2.749	6.155	517	1
TCGA-2J-AAB8-01A	9.288	2.209	6.158	80	0
TCGA-IB-7888-01A	9.453	2.3	6.174	1332	1
TCGA-HZ-7918-01A	10.48	2.707	6.208	969	0
TCGA-IB-7651-01A	10.93	2.534	6.27	603	1
TCGA-IB-7647-01A				666	1
