# Supplementary material for: Aberrant APOBEC3C expression induces characteristic genomic instability in pancreatic ductal adenocarcinoma
Source: Oncogenesis. 2022 Jun 24;11(1):35. doi: 10.1038/s41389-022-00411-9 (PMC9232547; doi:10.1038/s41389-022-00411-9)
Supplement: Supplementary file 23 — GEPIA sample list [file 41389_2022_411_MOESM23_ESM.xlsx]

## Sheet: Sheet2
TCGA-Normal+GTEx：	TCGA-Tumor：
GTEX-12WSL-0426-SM-5GCNX	TCGA-2L-AAQA-01
GTEX-VJYA-0826-SM-4KL1M	TCGA-HZ-8315-01
GTEX-ZYY3-0826-SM-5E44R	TCGA-IB-A6UG-01
GTEX-OOBK-1026-SM-48TC2	TCGA-Q3-A5QY-01
GTEX-XPVG-0326-SM-4B653	TCGA-2J-AAB6-01
GTEX-132AR-1826-SM-5EGHR	TCGA-HZ-7923-01
GTEX-TMMY-1326-SM-4DXU9	TCGA-HZ-A77P-01
GTEX-11ILO-1526-SM-5A5KZ	TCGA-HV-A5A6-01
GTEX-145MO-2126-SM-5Q5CZ	TCGA-IB-A7LX-01
GTEX-XQ8I-1926-SM-4BOOK	TCGA-HZ-A4BH-01
GTEX-144FL-1526-SM-5Q5CA	TCGA-FB-AAQ1-01
GTEX-PX3G-1026-SM-48TZW	TCGA-IB-AAUM-01
GTEX-Y5LM-0526-SM-4V6G3	TCGA-FB-AAQ2-01
GTEX-QV44-0426-SM-4R1KF	TCGA-LB-A8F3-01
GTEX-WHSB-0726-SM-4M1XQ	TCGA-HZ-8005-01
GTEX-YEC3-0626-SM-4YCFE	TCGA-LB-A7SX-01
GTEX-144GN-0826-SM-5LU5G	TCGA-IB-7890-01
GTEX-13OVI-0526-SM-5IFFQ	TCGA-2L-AAQL-01
GTEX-ZG7Y-0326-SM-4WWEY	TCGA-FB-A545-01
GTEX-XXEK-1726-SM-4BRVB	TCGA-HZ-7926-01
GTEX-XMK1-0326-SM-4B652	TCGA-HZ-8519-01
GTEX-Q2AI-0426-SM-48U13	TCGA-XD-AAUG-01
GTEX-ZYWO-1326-SM-5SI8X	TCGA-2J-AABH-01
GTEX-11XUK-0626-SM-5N9ES	TCGA-2L-AAQJ-01
GTEX-WXYG-0826-SM-4ONC7	TCGA-Z5-AAPL-01
GTEX-13CF3-1026-SM-5LZWY	TCGA-US-A77G-01
GTEX-11VI4-0426-SM-5EGHZ	TCGA-XN-A8T3-01
GTEX-WYVS-0926-SM-4SOJV	TCGA-HZ-A77Q-01
GTEX-Y9LG-0726-SM-4VDS3	TCGA-IB-7886-01
GTEX-ZLFU-0726-SM-57WF6	TCGA-S4-A8RM-01
GTEX-11TT1-0326-SM-5LUAY	TCGA-IB-7644-01
GTEX-ZYW4-2126-SM-59HJ9	TCGA-IB-AAUU-01
GTEX-W5WG-0826-SM-4RGNE	TCGA-IB-AAUP-01
GTEX-11P7K-0526-SM-5BC5I	TCGA-2J-AABR-01
GTEX-13SLX-1326-SM-5S2QS	TCGA-2L-AAQE-01
GTEX-QDVJ-1226-SM-48U1V	TCGA-IB-AAUQ-01
GTEX-1399R-0426-SM-5IJE3	TCGA-L1-A7W4-01
GTEX-XBED-0226-SM-47JY8	TCGA-M8-A5N4-01
GTEX-13FH7-1426-SM-5IFIC	TCGA-2J-AABO-01
GTEX-ZTPG-1026-SM-5DUWP	TCGA-3A-A9I7-01
GTEX-U8XE-2026-SM-3DB8S	TCGA-F2-6880-01
GTEX-X15G-0726-SM-4PQZ5	TCGA-RB-AA9M-01
GTEX-ZF2S-0426-SM-4WKGP	TCGA-IB-AAUN-01
GTEX-11ONC-0526-SM-5BC57	TCGA-3E-AAAY-01
GTEX-V1D1-0726-SM-4JBH7	TCGA-FB-AAQ0-01
GTEX-Y3IK-0426-SM-4WWE2	TCGA-2J-AABV-01
GTEX-S33H-1226-SM-4AD69	TCGA-HZ-7918-01
GTEX-13FTX-1226-SM-5IFGN	TCGA-F2-6879-01
GTEX-T8EM-0826-SM-4DM76	TCGA-US-A77E-01
GTEX-YB5E-0526-SM-4VDSD	TCGA-IB-A5SS-01
GTEX-146FR-0126-SM-5Q5F3	TCGA-IB-7893-01
GTEX-QCQG-0426-SM-48U29	TCGA-IB-7649-01
GTEX-13PL7-2226-SM-5L3IC	TCGA-IB-A6UF-01
GTEX-ZYT6-1326-SM-5E453	TCGA-FB-AAPU-01
GTEX-146FH-1826-SM-5QGQ7	TCGA-2J-AABE-01
GTEX-ZV7C-0726-SM-59HKH	TCGA-IB-7897-01
GTEX-11LCK-0226-SM-5A5M6	TCGA-YB-A89D-01
GTEX-QEL4-1326-SM-447AD	TCGA-F2-A44H-01
GTEX-111CU-0526-SM-5EGHK	TCGA-2J-AAB9-01
GTEX-ZPIC-0926-SM-4WWFK	TCGA-XD-AAUH-01
GTEX-Q2AH-0926-SM-48TZK	TCGA-FB-A4P5-01
GTEX-WI4N-1826-SM-4OOSF	TCGA-IB-7887-01
GTEX-QLQW-0326-SM-447A8	TCGA-HZ-8001-01
GTEX-13VXT-1226-SM-5LU3M	TCGA-HV-A5A3-01
GTEX-WFJO-0626-SM-4LVMC	TCGA-LB-A9Q5-01
GTEX-131XG-1426-SM-5GCMO	TCGA-2J-AABF-01
GTEX-14ICL-1126-SM-5S2RE	TCGA-Q3-AA2A-01
GTEX-S95S-0726-SM-4B64H	TCGA-FB-A5VM-01
GTEX-YF7O-1326-SM-4W1ZR	TCGA-IB-7889-01
GTEX-11DXX-0926-SM-5H112	TCGA-F2-A8YN-01
GTEX-QV31-0226-SM-447BO	TCGA-H8-A6C1-01
GTEX-WYJK-2426-SM-4ONDQ	TCGA-FB-AAPZ-01
GTEX-PLZ6-0726-SM-3P619	TCGA-IB-A5SO-01
GTEX-OHPL-1026-SM-3MJGI	TCGA-3A-A9I5-01
GTEX-139YR-1526-SM-5IFJ1	TCGA-2J-AAB1-01
GTEX-ZC5H-0826-SM-5N9FH	TCGA-HZ-8002-01
GTEX-1128S-0826-SM-5GZZI	TCGA-HV-AA8V-01
GTEX-ZP4G-0426-SM-4YCER	TCGA-FB-A4P6-01
GTEX-SE5C-0326-SM-4BRWX	TCGA-IB-A7M4-01
GTEX-145ME-0326-SM-5S2QO	TCGA-IB-7645-01
GTEX-1211K-1126-SM-5EGGB	TCGA-IB-AAUO-01
GTEX-X4LF-0326-SM-4QAS9	TCGA-IB-7888-01
GTEX-R55D-1426-SM-48FEN	TCGA-US-A774-01
GTEX-S3XE-0526-SM-4AD4G	TCGA-HZ-A8P1-01
GTEX-13NZA-1726-SM-5J1NA	TCGA-FB-A78T-01
GTEX-11NSD-0526-SM-5A5LT	TCGA-S4-A8RP-01
GTEX-YEC3-0626-SM-5IFHZ	TCGA-HZ-A8P0-01
GTEX-WFG8-0326-SM-4LVN4	TCGA-HZ-7922-01
GTEX-ZYFG-0826-SM-5BC5T	TCGA-IB-7885-01
GTEX-13O61-2126-SM-5IJEO	TCGA-HZ-8636-01
GTEX-R55G-0326-SM-48FDM	TCGA-2J-AABK-01
GTEX-V955-0326-SM-4JBGV	TCGA-H6-8124-01
GTEX-U8XE-2026-SM-5CHQF	TCGA-FB-AAPQ-01
GTEX-ZLWG-0326-SM-4WWC7	TCGA-RL-AAAS-01
GTEX-1339X-1026-SM-5IFH5	TCGA-2J-AAB8-01
GTEX-PSDG-1526-SM-48TCY	TCGA-IB-AAUW-01
GTEX-WHWD-0726-SM-4OORX	TCGA-IB-A5SQ-01
GTEX-NPJ8-2126-SM-3MJGK	TCGA-HZ-8637-01
GTEX-S4P3-0626-SM-4AD59	TCGA-IB-8126-01
GTEX-ZF3C-2026-SM-4WWB5	TCGA-HZ-A49I-01
GTEX-ZVT2-2026-SM-5NQ8Q	TCGA-HV-A5A4-01
GTEX-145MN-1426-SM-5SI9H	TCGA-HV-A7OL-01
GTEX-RWS6-1126-SM-47JXC	TCGA-FB-AAPY-01
GTEX-P4PP-1026-SM-3NM9O	TCGA-IB-7654-01
GTEX-11I78-0626-SM-5A5LZ	TCGA-IB-7651-01
GTEX-12WSD-1626-SM-5GCNR	TCGA-HZ-7289-01
GTEX-146FQ-1526-SM-5Q5CX	TCGA-2J-AABA-01
GTEX-13D11-2226-SM-5IFEO	TCGA-PZ-A5RE-01
GTEX-Y5V5-1026-SM-5LUAH	TCGA-HZ-A9TJ-06
GTEX-YEC4-1326-SM-5IFHG	TCGA-2L-AAQI-01
GTEX-1399U-0926-SM-5IFHA	TCGA-F2-7273-01
GTEX-12WSK-0226-SM-5BC62	TCGA-3A-A9IB-01
GTEX-ZEX8-1026-SM-4WKHE	TCGA-IB-A5SP-01
GTEX-WFON-0626-SM-4LVLX	TCGA-IB-7652-01
GTEX-1399S-0326-SM-5IFFS	TCGA-US-A779-01
GTEX-WRHK-0226-SM-4MVOH	TCGA-IB-A5ST-01
GTEX-11EQ9-1026-SM-5H134	TCGA-3E-AAAZ-01
GTEX-RM2N-0326-SM-48FD8	TCGA-HZ-7925-01
GTEX-SNOS-0926-SM-4DM7A	TCGA-HZ-A4BK-01
GTEX-13X6H-0626-SM-5LU53	TCGA-FB-AAQ6-01
GTEX-VUSG-0326-SM-3GIJ7	TCGA-IB-8127-01
GTEX-ZVZP-0626-SM-59HL5	TCGA-HZ-A9TJ-01
GTEX-Y3I4-0826-SM-4TT2A	TCGA-XD-AAUL-01
GTEX-ZAB4-1726-SM-5HL8C	TCGA-US-A77J-01
GTEX-13U4I-1526-SM-5IFFF	TCGA-HZ-A49G-01
GTEX-X5EB-0526-SM-46MVP	TCGA-2J-AABT-01
GTEX-SIU7-0926-SM-4BRX1	TCGA-3A-A9IH-01
GTEX-OHPM-1026-SM-3LK74	TCGA-OE-A75W-01
GTEX-Y8LW-1026-SM-5IFJY	TCGA-HV-A7OP-01
GTEX-ZZPU-0726-SM-5N9C8	TCGA-US-A776-01
GTEX-X3Y1-0726-SM-3P5YU	TCGA-2J-AAB4-01
GTEX-ZAK1-2326-SM-5CVMY	TCGA-3A-A9IX-01
GTEX-ZF29-1126-SM-4WKGO	TCGA-F2-7276-01
GTEX-SUCS-1426-SM-4DM5W	TCGA-3A-A9J0-01
GTEX-ZDTT-1126-SM-4WKFW	TCGA-HZ-8003-01
GTEX-1122O-0726-SM-5GIEV	TCGA-HZ-8638-01
GTEX-XYKS-1226-SM-4BRVI	TCGA-IB-7646-01
GTEX-14AS3-0326-SM-5Q5DB	TCGA-XD-AAUI-01
GTEX-13W3W-1026-SM-5IFG4	TCGA-FB-AAPS-01
GTEX-132QS-0926-SM-5P9GB	TCGA-IB-AAUS-01
GTEX-PWOO-0626-SM-48TZH	TCGA-IB-7891-01
GTEX-117YX-0226-SM-5EGH6	TCGA-S4-A8RO-01
GTEX-ZT9W-0926-SM-57WFS	TCGA-3A-A9IU-01
GTEX-Y8E4-1326-SM-5IFIY	TCGA-HZ-A77O-01
GTEX-13N11-0226-SM-5KM3C	TCGA-HZ-7919-01
GTEX-R53T-0426-SM-48FEM	TCGA-HV-A5A5-01
GTEX-ZDYS-2526-SM-4WKGU	TCGA-HZ-7920-01
GTEX-ZAB5-0826-SM-5P9FU	TCGA-3A-A9IC-01
GTEX-12WSG-1026-SM-5EGII	TCGA-HV-AA8X-01
GTEX-13FTW-0526-SM-5IFIP	TCGA-HZ-8317-01
GTEX-P4QS-1026-SM-3NMCW	TCGA-IB-AAUV-01
GTEX-QESD-0226-SM-447BH	TCGA-F2-A7TX-01
GTEX-WH7G-0826-SM-4LVMR	TCGA-2J-AABU-01
GTEX-PW2O-0826-SM-48TC5	TCGA-3A-A9I9-01
GTEX-XUW1-1726-SM-4BOOZ	TCGA-FB-AAQ3-01
GTEX-111YS-1226-SM-5EGGJ	TCGA-YY-A8LH-01
GTEX-12WSN-0826-SM-5GCOF	TCGA-HZ-A49H-01
GTEX-W5X1-0226-SM-5CHTO	TCGA-HZ-7924-01
GTEX-131XE-1926-SM-5IFER	TCGA-FB-AAPP-01
GTEX-OOBJ-1026-SM-3NB2L	TCGA-3A-A9IZ-01
GTEX-S32W-0826-SM-4AD5Z	TCGA-IB-AAUR-01
GTEX-YB5K-1826-SM-5IFJC	TCGA-IB-7647-01
GTEX-TKQ2-0426-SM-4DXUO	TCGA-F2-A44G-01
GTEX-UJHI-0626-SM-3DB8T
GTEX-13YAN-2126-SM-5Q5C4
GTEX-WHPG-0326-SM-4M1XV
GTEX-N7MT-1626-SM-3LK71
TCGA-H6-A45N-11
TCGA-YB-A89D-11
TCGA-HV-A5A3-11
TCGA-H6-8124-11
