# Supplementary material for: Aberrant APOBEC3C expression induces characteristic genomic instability in pancreatic ductal adenocarcinoma
Source: Oncogenesis. 2022 Jun 24;11(1):35. doi: 10.1038/s41389-022-00411-9 (PMC9232547; doi:10.1038/s41389-022-00411-9)
Supplement: Supplementary file 24 — CCLE APOBEC expression [file 41389_2022_411_MOESM24_ESM.xlsx]

## Sheet: Sheet1
Sample	AICDA	APOBEC1	APOBEC2	APOBEC4	APOBEC3A	APOBEC3B	APOBEC3C	APOBEC3D	APOBEC3F	APOBEC3G
ASPC1	12.817	402.264	17.292	15.116	12.338	566.527	165.421	44.601	17.412	149.189
BXPC3	13.775	15.38	17.244	14.703	40.448	1488.87	220.709	48.739	12.346	123.212
CAPAN1	12.21	28.286	13.718	16.912	19.32	2280.29	284.444	36.227	15.466	801.19
CAPAN2	12.312	119.926	17.606	13.958	11.761	1286.29	265.395	53.335	24.522	1196.83
CFPAC1	13.91	18.791	23.802	14.96	17.328	1650.86	244.892	66.672	13.69	1188.56
DANG	12.782	16.033	16.912	15.316	13.361	1753.47	296.523	58.242	27.171	1249.38
HPAC	14.54	11.345	16.067	20.778	12.406	1211.85	142.815	57.88	10.755	27.55
HPAFII	12.746	90.134	20.908	18.001	16.714	2691.14	144.307	58.851	16.737	118.439
HS766T	11.64	14.682	15.274	16.622	14.035	1102.07	499.728	54.72	67.696	2585.09
HUPT3	12.571	16.201	19.808	21.917	12.475	1613.53	95.472	68.784	23.637	278.397
HUPT4	14.026	16.495	16.936	16.473	18.87	4070.53	162.579	48.436	16.772	433.834
KCIMOH1	13.214	15.423	18.443	17.545	16.924	2612.11	118.193	50.213	10.161	23.474
KLM1	12.009	14.5	16.056	16.703	10.644	13.91	289.015	37.427	16.656	867.668
KP2	12.009	15.242	16.223	14.908	13.371	1046.97	925.443	44.942	19.562	331.991
KP3	12.711	15.967	20.266	17.472	15.001	1929.48	143.211	79.231	13.747	810.686
KP4	15.595	13.794	16.145	16.291	12.458	1112.82	45.664	53.187	19.373	824.857
L33	12.269	13.05	18.013	14.754	13.205	404.501	174.007	38.827	14.094	21.586
MIAPACA2	13.89	15.791	14.795	17.172	14.98	2154.3	389.641	47.013	17.148	122.616
PANC0203	14.41	16.784	17.667	17.545	14.133	1487.84	145.917	36.707	21.097	1447.15
PANC0213	11.876	17.196	14.53	13.852	11.408	13.023	123.897	41.413	18.791	240.851
PANC0327	14.98	13.343	16.416	16.314	14.836	1781.65	148.776	50.283	20.294	1904.24
PANC0403	12.915	17.939	19.266	17.497	13.977	1168.14	329.469	49.832	34.06	1390.13
PANC0504	14.53	13.306	19.266	12.381	14.251	482.037	244.044	40.843	30.148	407.032
PANC0813	13.987	20.28	20.45	14.96	12.501	975.501	176.681	73.06	17.802	310.188
PANC1005	13.823	13.15	16.302	15.606	18.151	1519.1	134.457	58.77	20.995	824.285
PANC1	15.725	18.804	22.285	22.69	13.334	869.475	82.082	51.697	14.856	149.189
PATU8902	13.967	14.34	17.268	19.24	11.058	1095.22	99.388	64.356	21.933	25.176
PATU8988S	13.223	35.506	27.228	15.327	15.327	1997.53	19.698	68.594	12.346	26.538
PATU8988T	13.077	14.36	20.966	18.844	14.96	197.403	105.347	67.089	12.034	104.837
PK1	13.297	16.553	17.618	17.448	12.623	14.805	244.044	64.044	29.041	406.75
PK45H	14.51	17.136	18.831	16.067	14.32	4284.76	306.13	49.797	14.53	116.404
PK59	15.434	14.035	22.054	18.469	11.204	12	115.841	46.818	11.361	56.768
PL45	12.711	14.949	18.265	16.056	13.557	1126.79	74.75	64.714	19.698	1160.07
PSN1	11.559	13.967	17.692	18.038	11.778	430.241	95.538	66.949	10.726	82.482
QGP1	13.096	14.045	17.113	18.392	10.119	59.963	16.167	42.371	9.897	17.778
SNU213	12.286	13.881	16.889	13.242	12.017	2341.15	220.556	48.402	20.266	35.261
SNU324	12.799	15.316	16.122	17.22	17.901	855.723	697.96	44.508	18.392	1497.15
SNU410	14.162	16.359	15.295	14.784	13.842	412.428	87.487	48.739	12.278	609.719
SU8686	12.101	22.223	15.584	14.703	14.33	1405.63	117.621	52.966	14.733	1683.21
SUIT2	14.631	23.752	17.877	16.201	13.604	2594.07	200.436	58.121	23.637	26.704
SW1990	11.975	15.725	20.749	15.889	17.292	1224.52	199.19	69.986	22.88	304.226
T3M4	15.725	17.778	17.244	14.692	103.107	1945.6	249.345	47.242	12.449	70.816
TCCPAN2	14.825	17.741	21.392	18.038	14.713	994.619	170.899	46.624	12.363	222.244
YAPC	338.967	15.074	17.729	11.592	12.075	15.584	277.05	36.988	26.63	1839.38
