# Supplementary material for: Aberrant APOBEC3C expression induces characteristic genomic instability in pancreatic ductal adenocarcinoma
Source: Oncogenesis. 2022 Jun 24;11(1):35. doi: 10.1038/s41389-022-00411-9 (PMC9232547; doi:10.1038/s41389-022-00411-9)
Supplement: Supplementary file 25 — QCMG PDAC APOBEC and OS [file 41389_2022_411_MOESM25_ESM.xlsx]

## Sheet: QCMG-DUCTAL
Study ID	Patient ID	Sample ID	Diagnosis Age	Neoplasm Disease Stage American Joint Committee on Cancer Code	Cancer Type	Cancer Type Detailed	Country	Days to Last Followup	Ethnicity Category	Tumor Other Histologic Subtype	Location	Mutation Count	Oncotree Code	Sample Class	Number of Samples Per Patient	Sample Type	Sex	Smoker	Somatic Status	Status	Status	TMB (nonsynonymous)	Tumor Grade			AICDA	APOBEC1	APOBEC2	APOBEC3A	APOBEC3B	APOBEC3C	APOBEC3D	APOBEC3F	APOBEC3G	APOBEC3H	APOBEC4
paad_qcmg_uq_2016	ICGC_0321	ICGC_0321	64	IB	Pancreatic Cancer	Pancreatic Adenocarcinoma	United States of America	1155	White/Caucasian	Pancreatic Ductal Adenocarcinoma	Head	131	PAAD	Tumour	1	Primary	Male	Still Smoking	Matched	NED	0	4.33333	3 - Poorly differentiated				0.0289795	2.33021e-07		131.399	45.2836	59.4681	137.517	2912.62
paad_qcmg_uq_2016	ICGC_0006	ICGC_0006	49	IA	Pancreatic Cancer	Pancreatic Adenocarcinoma	Australia	1307	White/Caucasian	Pancreatic Ductal Adenocarcinoma	Body	147	PAAD	Tumour	1	Primary	Female	Still Smoking	Matched	AWD	0	4.86667	3 - Poorly differentiated				4.89743e-08	62.0117		6.31219	114.51	26.8799	90.1916	3476.87
paad_qcmg_uq_2016	ICGC_0304	ICGC_0304	67	IIB	Pancreatic Cancer	Pancreatic Adenocarcinoma	Australia	730	White/Caucasian	Pancreatic Ductal Adenocarcinoma	Head	48	PAAD	Tumour	1	Primary	Female	Stopped Smoking	Matched	NED	0	1.53333	2 - Moderately differentiated				333.359	0.0022449		3.36455	124.631	16.7539	11.3882	921.435
paad_qcmg_uq_2016	ICGC_0406	ICGC_0406	46	IIA	Pancreatic Cancer	Pancreatic Adenocarcinoma	Australia	426	White/Caucasian	Pancreatic Ductal Adenocarcinoma	Head	48	PAAD	Tumour	1	Primary	Female	Stopped Smoking	Matched	NED	0	1.6	2 - Moderately differentiated				1.08443	6.44735		40.1045	154.559	49.996	19.6651	76.5944
paad_qcmg_uq_2016	ICGC_0059	ICGC_0059	68	IIB	Pancreatic Cancer	Pancreatic Adenocarcinoma	Australia	1277	White/Caucasian	Pancreatic Ductal Adenocarcinoma	Head	54	PAAD	Tumour	1	Primary	Male	Stopped Smoking	Matched	AWD	0	1.8	2 - Moderately differentiated				0.387088	9.00977		5.00377	184.47	61.2716	30.7553	1090.43
paad_qcmg_uq_2016	ICGC_0141	ICGC_0141	75	IIA	Pancreatic Cancer	Pancreatic Adenocarcinoma	Australia	393	White/Caucasian	Pancreatic Ductal Adenocarcinoma	Body	70	PAAD	Tumour	1	Primary	Female	Never Smoked	Matched	DOD	1	2.3	2 - Moderately differentiated				7.57738	0.00482387		2.18952	258.437	72.2048	50.4995	2205.13
paad_qcmg_uq_2016	ICGC_0007	ICGC_0007	74	IIB	Pancreatic Cancer	Pancreatic Adenocarcinoma	Australia	57	White/Caucasian	Pancreatic Ductal Adenocarcinoma	Head	34	PAAD	Tumour	1	Primary	Female	Never Smoked	Matched	DOC	1	1.13333	2 - Moderately differentiated				301.595	0.962372		1.62701	266.792	116.754	18.0841	7794.68
paad_qcmg_uq_2016	ICGC_0417	ICGC_0417	65	IIA	Pancreatic Cancer	Pancreatic Adenocarcinoma	Australia	456	Asian	Pancreatic Ductal Adenocarcinoma	Head	47	PAAD	Tumour	1	Primary	Male	Never Smoked	Matched	AWD	0	1.56667	2 - Moderately differentiated				0.973841	0.00125905		0.0133355	372.771	12.2365	5.57574	178.697
paad_qcmg_uq_2016	ICGC_0230	ICGC_0230	37	IIB	Pancreatic Cancer	Pancreatic Adenocarcinoma	Australia	255	White/Caucasian	Pancreatic Ductal Adenocarcinoma	Head	28	PAAD	Tumour	1	Primary	Male	Still Smoking	Matched	DOD	1	0.966667	2 - Moderately differentiated				0.790937	0.0260744		40.8815	385.369	138.858	19.917	1891.65
paad_qcmg_uq_2016	ICGC_0201	ICGC_0201	72	IIB	Pancreatic Cancer	Pancreatic Adenocarcinoma	Australia	708	White/Caucasian	Pancreatic Ductal Adenocarcinoma	Head	34	PAAD	Tumour	1	Primary	Female	Stopped Smoking	Matched	DOD	1	1.13333	2 - Moderately differentiated				0.495817	2.2999		59.953	395.951	181.635	69.0012	3017.35
paad_qcmg_uq_2016	ICGC_0420	ICGC_0420	74	IIB	Pancreatic Cancer	Pancreatic Adenocarcinoma	Australia	198	White/Caucasian	Pancreatic Ductal Adenocarcinoma	Head	94	PAAD	Tumour	1	Primary	Male	Still Smoking	Matched	DOD	1	3.1	3 - Poorly differentiated				1.09408e-05	0.039682		1.62139	418.993	35.9092	11.7047	337.943
paad_qcmg_uq_2016	ICGC_0087	ICGC_0087	70	IIB	Pancreatic Cancer	Pancreatic Adenocarcinoma	Australia	366	White/Caucasian	Pancreatic Ductal Adenocarcinoma	Head	69	PAAD	Tumour	1	Primary	Male	Stopped Smoking	Matched	DOD	1	2.26667	2 - Moderately differentiated				16.2125	519.572		1.50178	429.189	26.6179	23.6716	525.487
paad_qcmg_uq_2016	ICGC_0365	ICGC_0365	50	IIB	Pancreatic Cancer	Pancreatic Adenocarcinoma	Australia	334	White/Caucasian	Pancreatic Ductal Adenocarcinoma	Head	32	PAAD	Tumour	1	Primary	Male	Never Smoked	Matched	NED	0	1.06667	2 - Moderately differentiated				353.54	15.9924		4.20882	437.915	25.211	8.64741	1073.36
paad_qcmg_uq_2016	ICGC_0169	ICGC_0169	77	IIB	Pancreatic Cancer	Pancreatic Adenocarcinoma	United States of America	851	White/Caucasian	Pancreatic Ductal Adenocarcinoma	Head	48	PAAD	Tumour	1	Primary	Female	Stopped Smoking	Matched	AWD	0	1.6	3 - Poorly differentiated				5.54396	1.21686e-05		6.88757	457.077	65.4004	25.6243	920.99
paad_qcmg_uq_2016	ICGC_0326	ICGC_0326	86	IIA	Pancreatic Cancer	Pancreatic Adenocarcinoma	Australia	274	White/Caucasian	Pancreatic Ductal Adenocarcinoma	Tail	51	PAAD	Tumour	1	Primary	Female	Never Smoked	Matched	DOD	1	1.66667	2 - Moderately differentiated				8.3377	8.13906		166.041	460.022	112.486	43.5884	2144.71
paad_qcmg_uq_2016	ICGC_0518	ICGC_0518	58	IIB	Pancreatic Cancer	Pancreatic Adenocarcinoma	United Kingdom	27	White/Caucasian	Pancreatic Ductal Adenocarcinoma	Head	29	PAAD	Tumour	1	Primary	Male	NA	Matched	DOC	1	0.966667	2 - Moderately differentiated				291.797	0.0155108		2.70847	465.426	76.4211	37.894	319.101
paad_qcmg_uq_2016	ICGC_0354	ICGC_0354	49	IV	Pancreatic Cancer	Pancreatic Adenocarcinoma	Australia	109	White/Caucasian	Pancreatic Ductal Adenocarcinoma	Head	32	PAAD	Tumour	1	Primary	Male	Still Smoking	Matched	DOD	1	1.06667	3 - Poorly differentiated				6257.87	6.38277e-07		116.727	469.802	1125.92	99.1769	3869.58
paad_qcmg_uq_2016	ICGC_0185	ICGC_0185	61	IIB	Pancreatic Cancer	Pancreatic Adenocarcinoma	Australia	1003	Black/African	Pancreatic Ductal Adenocarcinoma	Head	26	PAAD	Tumour	1	Primary	Female	Still Smoking	Matched	AWD	0	0.866667	2 - Moderately differentiated				0.83048	0.00477729		16.2505	498.932	83.8949	21.1546	523.06
paad_qcmg_uq_2016	ICGC_0315	ICGC_0315	58	III	Pancreatic Cancer	Pancreatic Adenocarcinoma	Australia	222	Asian	Pancreatic Ductal Adenocarcinoma	Head	43	PAAD	Tumour	1	Primary	Female	Never Smoked	Matched	DOD	1	1.4	NA				0.300245	0.00171349		6.53141	506.103	131.082	73.3746	2307.94
paad_qcmg_uq_2016	ICGC_0033	ICGC_0033	51	IIB	Pancreatic Cancer	Pancreatic Adenocarcinoma	Australia	778	White/Caucasian	Pancreatic Ductal Adenocarcinoma	Head	79	PAAD	Tumour	1	Primary	Male	Stopped Smoking	Matched	DOD	1	2.6	3 - Poorly differentiated				0.249292	0.578366		133.923	526.381	301.752	162.008	4292.61
paad_qcmg_uq_2016	ICGC_0026	ICGC_0026	69	IIB	Pancreatic Cancer	Pancreatic Adenocarcinoma	Australia	264	White/Caucasian	Pancreatic Ductal Adenocarcinoma	Head	40	PAAD	Tumour	1	Primary	Female	Stopped Smoking	Matched	DOD	1	1.33333	3 - Poorly differentiated				7.48952	1.36227		0.00448983	579.789	271.727	81.3203	1558.34
paad_qcmg_uq_2016	ICGC_0392	ICGC_0392	50	IIB	Pancreatic Cancer	Pancreatic Adenocarcinoma	United States of America	331	NA	Pancreatic Ductal Adenocarcinoma	Head	64	PAAD	Tumour	1	Primary	Male	NA	Matched	DOD	1	2.1	3 - Poorly differentiated				3.67724e-06	6.38277e-07		14.2692	584.965	158.145	310.202	5121.07
paad_qcmg_uq_2016	ICGC_0205	ICGC_0205	59	IB	Pancreatic Cancer	Pancreatic Adenocarcinoma	United States of America	285	White/Caucasian	Pancreatic Ductal Adenocarcinoma	Tail	39	PAAD	Tumour	1	Primary	Male	Stopped Smoking	Matched	DOD	1	1.3	2 - Moderately differentiated				18.2687	35.217		2.4827	587.108	193.773	57.1445	2991.77
paad_qcmg_uq_2016	ICGC_0048	ICGC_0048	65	IIA	Pancreatic Cancer	Pancreatic Adenocarcinoma	Australia	1277	White/Caucasian	Pancreatic Ductal Adenocarcinoma	Head	34	PAAD	Tumour	1	Primary	Female	Never Smoked	Matched	NED	0	1.1	2 - Moderately differentiated				348.883	2.29955		8.95349	590.432	91.0919	11.7984	977.627
paad_qcmg_uq_2016	ICGC_0067	ICGC_0067	64	IIB	Pancreatic Cancer	Pancreatic Adenocarcinoma	Australia	502	White/Caucasian	Pancreatic Ductal Adenocarcinoma	Head	50	PAAD	Tumour	1	Primary	Male	Never Smoked	Matched	DOD	1	1.63333	3 - Poorly differentiated				0.939308	2.33021e-07		7.35719	598.155	18.5156	18.7326	1096.82
paad_qcmg_uq_2016	ICGC_0301	ICGC_0301	68	IIB	Pancreatic Cancer	Pancreatic Adenocarcinoma	Australia	547	Asian	Pancreatic Ductal Adenocarcinoma	Head	25	PAAD	Tumour	1	Primary	Male	Never Smoked	Matched	NED	0	0.833333	2 - Moderately differentiated				15.8609	0.00630587		4.43833e-05	610.911	15.2281	25.2132	733.917
paad_qcmg_uq_2016	ICGC_0188	ICGC_0188	72	IIB	Pancreatic Cancer	Pancreatic Adenocarcinoma	Australia	237	Asian	Pancreatic Ductal Adenocarcinoma	Body	39	PAAD	Tumour	1	Primary	Male	Stopped Smoking	Matched	DOD	1	1.3	3 - Poorly differentiated				1.01624	7.43983e-07		107.218	627.298	192.469	91.0067	11999.2
paad_qcmg_uq_2016	ICGC_0227	ICGC_0227	49	IIB	Pancreatic Cancer	Pancreatic Adenocarcinoma	Australia	289	White/Caucasian	Pancreatic Ductal Adenocarcinoma	Head	82	PAAD	Tumour	1	Primary	Female	Still Smoking	Matched	DOD	1	2.66667	3 - Poorly differentiated				1048.05	1.3925		791.23	690.868	1093.9	42.4872	3313.9
paad_qcmg_uq_2016	ICGC_0115	ICGC_0115	70	IIB	Pancreatic Cancer	Pancreatic Adenocarcinoma	Australia	807	White/Caucasian	Pancreatic Ductal Adenocarcinoma	Head	57	PAAD	Tumour	1	Primary	Female	Stopped Smoking	Matched	DOD	1	1.86667	2 - Moderately differentiated				7.49709	0.00209752		23.5221	709.858	21.8686	11.6096	583.225
paad_qcmg_uq_2016	ICGC_0207	ICGC_0207	80	IB	Pancreatic Cancer	Pancreatic Adenocarcinoma	United States of America	208	White/Caucasian	Pancreatic Ductal Adenocarcinoma	Head	77	PAAD	Tumour	1	Primary	Male	Stopped Smoking	Matched	DOD	1	2.56667	2 - Moderately differentiated				259.173	0.00438134		196.719	724.115	18.7691	10.8784	134.838
paad_qcmg_uq_2016	ICGC_0052	ICGC_0052	76	IIA	Pancreatic Cancer	Pancreatic Adenocarcinoma	Australia	1429	White/Caucasian	Pancreatic Ductal Adenocarcinoma	Head	76	PAAD	Tumour	1	Primary	Male	Never Smoked	Matched	NED	0	2.53333	2 - Moderately differentiated				8.22593	0.5607		382.601	743.598	69.3045	30.2557	1044.43
paad_qcmg_uq_2016	ICGC_0199	ICGC_0199	77	IIB	Pancreatic Cancer	Pancreatic Adenocarcinoma	Australia	538	White/Caucasian	Pancreatic Ductal Adenocarcinoma	Head	32	PAAD	Tumour	1	Primary	Male	Never Smoked	Matched	DOD	1	1.03333	3 - Poorly differentiated				0.0529555	4.06365e-05		93.5816	779.448	94.1893	32.6787	2755.72
paad_qcmg_uq_2016	ICGC_0108	ICGC_0108	72	IIB	Pancreatic Cancer	Pancreatic Adenocarcinoma	Italy	429	NA	Pancreatic Ductal Adenocarcinoma	Head	32	PAAD	Tumour	1	Primary	Male	NA	Matched	Deceased - Of Unknown Cause	1	1.06667	3 - Poorly differentiated				0.141216	0.00424305		149.274	816.544	413.585	71.5178	12474.9
paad_qcmg_uq_2016	ICGC_0300	ICGC_0300	72	IIA	Pancreatic Cancer	Pancreatic Adenocarcinoma	Australia	669	White/Caucasian	Pancreatic Ductal Adenocarcinoma	Head	28	PAAD	Tumour	1	Primary	Female	Never Smoked	Matched	NED	0	0.933333	1 - Well differentiated				1780.91	0.00970785		41.4562	817.818	151.685	31.5978	7494.78
paad_qcmg_uq_2016	ICGC_0031	ICGC_0031	61	IIB	Pancreatic Cancer	Pancreatic Adenocarcinoma	Australia	1091	White/Caucasian	Pancreatic Ductal Adenocarcinoma	Head	41	PAAD	Tumour	1	Primary	Female	Stopped Smoking	Matched	DOD	1	1.43333	2 - Moderately differentiated				3.3471	3.5675e-09		708.5	848.77	37.7309	7.08584	248.955
paad_qcmg_uq_2016	ICGC_0212	ICGC_0212	57	IIB	Pancreatic Cancer	Pancreatic Adenocarcinoma	United States of America	602	Asian	Pancreatic Ductal Adenocarcinoma	Head	42	PAAD	Tumour	1	Primary	Male	Occasional Smoker	Matched	DOD	1	1.4	2 - Moderately differentiated				14.7721	0.914457		0.287765	885.142	485.458	33.547	4305.02
paad_qcmg_uq_2016	ICGC_0521	ICGC_0521	51	IV	Pancreatic Cancer	Pancreatic Adenocarcinoma	United Kingdom	429	White/Caucasian	Pancreatic Ductal Adenocarcinoma	Tail	36	PAAD	Tumour	1	Primary	Female	NA	Matched	DOD	1	1.2	2 - Moderately differentiated				0.224694	1.99471e-07		3.78033	916.525	41.5394	49.8804	2701.41
paad_qcmg_uq_2016	ICGC_0139	ICGC_0139	70	IIB	Pancreatic Cancer	Pancreatic Adenocarcinoma	Australia	1034	White/Caucasian	Pancreatic Ductal Adenocarcinoma	Head	24	PAAD	Tumour	1	Primary	Male	Never Smoked	Matched	NED	0	0.8	2 - Moderately differentiated				0.2221	0.00132552		0.948667	930.552	43.9552	42.6733	90.0883
paad_qcmg_uq_2016	ICGC_0412	ICGC_0412	77	IIB	Pancreatic Cancer	Pancreatic Adenocarcinoma	Australia	395	White/Caucasian	Pancreatic Ductal Adenocarcinoma	Head	33	PAAD	Tumour	1	Primary	Female	Never Smoked	Matched	NED	0	1.1	2 - Moderately differentiated				70.5329	0.015407		32.3069	999.639	455.592	79.8295	2918.2
paad_qcmg_uq_2016	ICGC_0020	ICGC_0020	57	IIB	Pancreatic Cancer	Pancreatic Adenocarcinoma	Australia	1276	White/Caucasian	Pancreatic Ductal Adenocarcinoma	Head	43	PAAD	Tumour	1	Primary	Male	Stopped Smoking	Matched	DOD	1	1.4	2 - Moderately differentiated				235.917	1.99471e-07		2.38075	1017.68	98.6181	11.7645	3400.53
paad_qcmg_uq_2016	ICGC_0312	ICGC_0312	56	IIB	Pancreatic Cancer	Pancreatic Adenocarcinoma	Australia	429	White/Caucasian	Pancreatic Ductal Adenocarcinoma	Tail	39	PAAD	Tumour	1	Primary	Male	Still Smoking	Matched	DOD	1	1.3	2 - Moderately differentiated				427.298	0.00431071		155.245	1024.97	216.215	67.0141	1362.44
paad_qcmg_uq_2016	ICGC_0053	ICGC_0053	73	IV	Pancreatic Cancer	Pancreatic Adenocarcinoma	Australia	618	White/Caucasian	Pancreatic Ductal Adenocarcinoma	Head	34	PAAD	Tumour	1	Primary	Female	Stopped Smoking	Matched	DOD	1	1.06667	2 - Moderately differentiated				12.9511	2.33021e-07		122.072	1026.75	81.3524	64.6411	4420.78
paad_qcmg_uq_2016	ICGC_0296	ICGC_0296	75	IIA	Pancreatic Cancer	Pancreatic Adenocarcinoma	Australia	730	White/Caucasian	Pancreatic Ductal Adenocarcinoma	Head	60	PAAD	Tumour	1	Primary	Male	Stopped Smoking	Matched	NED	0	2	3 - Poorly differentiated				3.73525	0.245117		69.4372	1102.11	147.347	63.0307	30300.4
paad_qcmg_uq_2016	ICGC_0144	ICGC_0144	64	IIA	Pancreatic Cancer	Pancreatic Adenocarcinoma	Australia	851	White/Caucasian	Pancreatic Ductal Adenocarcinoma	Head	26	PAAD	Tumour	1	Primary	Male	Stopped Smoking	Matched	NED	0	0.833333	2 - Moderately differentiated				1.28838	0.136524		356.608	1140.37	334.902	190.376	8360.96
paad_qcmg_uq_2016	ICGC_0192	ICGC_0192	75	IIA	Pancreatic Cancer	Pancreatic Adenocarcinoma	Australia	100	White/Caucasian	Pancreatic Ductal Adenocarcinoma	Tail	84	PAAD	Tumour	1	Primary	Male	Never Smoked	Matched	DOD	1	2.73333	2 - Moderately differentiated				1282.13	12.5756		72.1533	1192.89	100.993	80.8291	1616.54
paad_qcmg_uq_2016	ICGC_0153	ICGC_0153	83	IIB	Pancreatic Cancer	Pancreatic Adenocarcinoma	Australia	417	White/Caucasian	Pancreatic Ductal Adenocarcinoma	Head	58	PAAD	Tumour	1	Primary	Female	Stopped Smoking	Matched	DOD	1	1.93333	2 - Moderately differentiated				68.4544	0.00246626		1189.54	1247.64	779.381	113.029	3257.85
paad_qcmg_uq_2016	ICGC_0135	ICGC_0135	62	IIA	Pancreatic Cancer	Pancreatic Adenocarcinoma	Australia	912	Asian	Pancreatic Ductal Adenocarcinoma	Head	45	PAAD	Tumour	1	Primary	Female	Never Smoked	Matched	NED	0	1.46667	2 - Moderately differentiated				0.956945	0.00019083		30.263	1470.78	146.419	63.6458	416.447
paad_qcmg_uq_2016	ICGC_0223	ICGC_0223	83	IIB	Pancreatic Cancer	Pancreatic Adenocarcinoma	Australia	223	White/Caucasian	Pancreatic Ductal Adenocarcinoma	Head	30	PAAD	Tumour	1	Primary	Female	NA	Matched	DOD	1	1	2 - Moderately differentiated				3.18921	0.0189005		100.859	1491.16	88.0841	125.644	3954.94
paad_qcmg_uq_2016	ICGC_0215	ICGC_0215	79	IIA	Pancreatic Cancer	Pancreatic Adenocarcinoma	Australia	720	White/Caucasian	Pancreatic Ductal Adenocarcinoma	Tail	135	PAAD	Tumour	1	Primary	Female	Stopped Smoking	Matched	DOD	1	4.46667	2 - Moderately differentiated				1209.3	0.000445865		11.2941	1504.69	205.015	49.2292	855.647
paad_qcmg_uq_2016	ICGC_0114	ICGC_0114	65	IIB	Pancreatic Cancer	Pancreatic Adenocarcinoma	United States of America	506	White/Caucasian	Pancreatic Ductal Adenocarcinoma	Head	54	PAAD	Tumour	1	Primary	Female	Stopped Smoking	Matched	DOD	1	1.83333	2 - Moderately differentiated				143.761	3.12489		168.934	1539.71	108.527	40.4194	3364.84
paad_qcmg_uq_2016	ICGC_0103	ICGC_0103	78	IIB	Pancreatic Cancer	Pancreatic Adenocarcinoma	Australia	1088	White/Caucasian	Pancreatic Ductal Adenocarcinoma	Tail	52	PAAD	Tumour	1	Primary	Female	Stopped Smoking	Matched	DOD	1	1.73333	2 - Moderately differentiated				96.8884	0.0507558		700.967	1612.75	642.374	39.8716	322.931
paad_qcmg_uq_2016	ICGC_0522	ICGC_0522	56	IIB	Pancreatic Cancer	Pancreatic Adenocarcinoma	United Kingdom	456	White/Caucasian	Pancreatic Ductal Adenocarcinoma	Head	46	PAAD	Tumour	1	Primary	Female	NA	Matched	DOD	1	1.53333	3 - Poorly differentiated				0.453401	0.00567488		32.1027	1672.52	597.207	279.909	6525.87
paad_qcmg_uq_2016	ICGC_0536	ICGC_0536	58	IIB	Pancreatic Cancer	Pancreatic Adenocarcinoma	Australia	173	White/Caucasian	Pancreatic Ductal Adenocarcinoma	Head	62	PAAD	Tumour	1	Primary	Male	Still Smoking	Matched	DOD	1	2.1	3 - Poorly differentiated				3.67724e-06	6.38277e-07		3.54787	1698.54	228.083	57.8662	4675.61
paad_qcmg_uq_2016	ICGC_0025	ICGC_0025	69	IIB	Pancreatic Cancer	Pancreatic Adenocarcinoma	Australia	353	White/Caucasian	Pancreatic Ductal Adenocarcinoma	Head	37	PAAD	Tumour	1	Primary	Male	Never Smoked	Matched	DOD	1	1.13333	3 - Poorly differentiated				0.000246803	7.41348		568.751	1700.19	70.1263	33.7281	3538.74
paad_qcmg_uq_2016	ICGC_0206	ICGC_0206	90	IIB	Pancreatic Cancer	Pancreatic Adenocarcinoma	United States of America	110	White/Caucasian	Pancreatic Ductal Adenocarcinoma	Tail	46	PAAD	Tumour	1	Primary	Female	Never Smoked	Matched	DOD	1	1.5	3 - Poorly differentiated				1.36616e-06	1.2415e-08		34.9032	1716.32	472.302	207.047	61212.2
paad_qcmg_uq_2016	ICGC_0066	ICGC_0066	58	IIB	Pancreatic Cancer	Pancreatic Adenocarcinoma	Australia	315	White/Caucasian	Pancreatic Ductal Adenocarcinoma	Head	35	PAAD	Tumour	1	Primary	Male	Never Smoked	Matched	DOD	1	1.16667	2 - Moderately differentiated				5222	0.00287371		160.36	1733.12	14.7433	100.798	31.7827
paad_qcmg_uq_2016	ICGC_0486	ICGC_0486	77	IIB	Pancreatic Cancer	Pancreatic Adenocarcinoma	Australia	152	White/Caucasian	Pancreatic Ductal Adenocarcinoma	Head	39	PAAD	Tumour	1	Primary	Female	Never Smoked	Matched	DOD	1	1.3	3 - Poorly differentiated				2172.62	0.00511971		17.1446	1895.02	669.333	335.5	5964.54
paad_qcmg_uq_2016	ICGC_0109	ICGC_0109	70	IIA	Pancreatic Cancer	Pancreatic Adenocarcinoma	Australia	912	White/Caucasian	Pancreatic Ductal Adenocarcinoma	Head	68	PAAD	Tumour	1	Primary	Male	Still Smoking	Matched	DOD	1	2.16667	3 - Poorly differentiated				9799.39	0.000265082		0.498739	1916.98	14.7596	38.6038	882.103
paad_qcmg_uq_2016	ICGC_0526	ICGC_0526	60	IIA	Pancreatic Cancer	Pancreatic Adenocarcinoma	United Kingdom	1	White/Caucasian	Pancreatic Ductal Adenocarcinoma	Head	51	PAAD	Tumour	1	Primary	Male	NA	Matched	DOC	1	1.7	3 - Poorly differentiated				129.941	0.00151874		825.471	1962.8	293.884	245.489	20963.1
paad_qcmg_uq_2016	ICGC_0295	ICGC_0295	60	IIB	Pancreatic Cancer	Pancreatic Adenocarcinoma	Australia	638	White/Caucasian	Pancreatic Ductal Adenocarcinoma	Head	54	PAAD	Tumour	1	Primary	Male	Stopped Smoking	Matched	NED	0	1.76667	2 - Moderately differentiated				37.3034	1.12296e-05		27.5302	1977.43	150.793	35.2681	509.664
paad_qcmg_uq_2016	ICGC_0535	ICGC_0535	40	IIB	Pancreatic Cancer	Pancreatic Adenocarcinoma	Australia	286	White/Caucasian	Pancreatic Ductal Adenocarcinoma	Head	30	PAAD	Tumour	1	Primary	Female	NA	Matched	AWD	0	1	3 - Poorly differentiated				6.9378	0.000130374		156.552	1983.19	118.668	23.2895	661.274
paad_qcmg_uq_2016	ICGC_0507	ICGC_0507	77	IIB	Pancreatic Cancer	Pancreatic Adenocarcinoma	United Kingdom	1532	White/Caucasian	Pancreatic Ductal Adenocarcinoma	Head	31	PAAD	Tumour	1	Primary	Male	NA	Matched	DOD	1	0.966667	2 - Moderately differentiated				1.03562	0.000116952		32.596	2627.36	480.228	544.961	2298.4
paad_qcmg_uq_2016	ICGC_0124	ICGC_0124	79	IIB	Pancreatic Cancer	Pancreatic Adenocarcinoma	Australia	158	White/Caucasian	Pancreatic Ductal Adenocarcinoma	Head	32	PAAD	Tumour	1	Primary	Male	Stopped Smoking	Matched	DOD	1	1.06667	2 - Moderately differentiated				4.30261	0.0533133		173.54	2706.05	123.402	33.3106	7812.6
paad_qcmg_uq_2016	ICGC_0146	ICGC_0146	52	IB	Pancreatic Cancer	Pancreatic Adenocarcinoma	Australia	1064	White/Caucasian	Pancreatic Ductal Adenocarcinoma	Head	17	PAAD	Tumour	1	Primary	Male	Never Smoked	Matched	NED	0	0.566667	3 - Poorly differentiated				1663.12	0.0372823		92.1096	3849.59	236.361	63.4436	1467.08
paad_qcmg_uq_2016	ICGC_0021	ICGC_0021	60	IIB	Pancreatic Cancer	Pancreatic Adenocarcinoma	Australia	724	White/Caucasian	Pancreatic Ductal Adenocarcinoma	Head	70	PAAD	Tumour	1	Primary	Male	Stopped Smoking	Matched	DOD	1	2.3	3 - Poorly differentiated				24.1262	0.000579556		25.9708	3953	61.7218	28.5595	1059.69
paad_qcmg_uq_2016	ICGC_0099	ICGC_0099	80	IIA	Pancreatic Cancer	Pancreatic Adenocarcinoma	Australia	8	White/Caucasian	Pancreatic Ductal Adenocarcinoma	Head	48	PAAD	Tumour	1	Primary	Female	Never Smoked	Matched	DOC	1	1.6	3 - Poorly differentiated				0.00199864	0.245481		209.014	4028.76	209.85	197.06	13354
paad_qcmg_uq_2016	ICGC_0214	ICGC_0214	82	IIB	Pancreatic Cancer	Pancreatic Adenocarcinoma	Australia	401	White/Caucasian	Pancreatic Ductal Adenocarcinoma	Head	33	PAAD	Tumour	1	Primary	Female	Never Smoked	Matched	DOD	1	1.1	3 - Poorly differentiated				0.0857707	2.3802		100.111	5156.75	466.844	692.961	11392.4
paad_qcmg_uq_2016	ICGC_0503	ICGC_0503	74	IIB	Pancreatic Cancer	Pancreatic Adenocarcinoma	United Kingdom	836	White/Caucasian	Pancreatic Ductal Adenocarcinoma	Head	30	PAAD	Tumour	1	Primary	Female	NA	Matched	NED	0	0.966667	2 - Moderately differentiated				107.986	416.996		3.63092	5282.71	162.171	105.927	1625.46
paad_qcmg_uq_2016	ICGC_0075	ICGC_0075	76	IIB	Pancreatic Cancer	Pancreatic Adenocarcinoma	Australia	482	White/Caucasian	Pancreatic Ductal Adenocarcinoma	Head	50	PAAD	Tumour	1	Primary	Female	Never Smoked	Matched	DOD	1	1.7	2 - Moderately differentiated				18.8381	0.250295		4229.35	13666.5	3877.61	916.276	4208.61
paad_qcmg_uq_2016	ICGC_0415	ICGC_0415	55	IIB	Pancreatic Cancer	Pancreatic Adenocarcinoma	Australia	313	Asian, White/Caucasian	Pancreatic Ductal Adenocarcinoma	Head	35	PAAD	Tumour	1	Primary	Female	Stopped Smoking	Matched	NED	0	1.16667	2 - Moderately differentiated				24.7802	1.99471e-07		10937.4	45034.8	2890.51	1178.84	2323.82

## Sheet: Sheet3
OStime	OS	A3B	A3B-GROUP	A3C	A3C-GROUP	A3D	A3D-GROUP	A3F	A3F-GROUP
456	0	0.0133355	low	372.771	low	12.2365	low	5.57574	low
315	1	160.36	high	1733.12	high	14.7433	low	100.798	high
912	1	0.498739	low	1916.98	high	14.7596	low	38.6038	high
547	0	4.43833e-05	low	610.911	high	15.2281	low	25.2132	low
730	0	3.36455	low	124.631	low	16.7539	low	11.3882	low
502	1	7.35719	low	598.155	high	18.5156	low	18.7326	low
208	1	196.719	high	724.115	high	18.7691	low	10.8784	low
807	1	23.5221	low	709.858	high	21.8686	low	11.6096	low
334	0	4.20882	low	437.915	high	25.211	low	8.64741	low
366	1	1.50178	low	429.189	high	26.6179	low	23.6716	low
1307	0	6.31219	low	114.51	low	26.8799	low	90.1916	high
198	1	1.62139	low	418.993	high	35.9092	low	11.7047	low
1091	1	708.5	high	848.77	high	37.7309	low	7.08584	low
429	1	3.78033	low	916.525	high	41.5394	low	49.8804	high
1034	0	0.948667	low	930.552	high	43.9552	low	42.6733	high
426	0	40.1045	low	154.559	low	49.996	low	19.6651	low
1155	0	131.399	high	45.2836	low	59.4681	low	137.517	high
1277	0	5.00377	low	184.47	low	61.2716	low	30.7553	low
724	1	25.9708	low	3953	high	61.7218	low	28.5595	low
851	0	6.88757	low	457.077	high	65.4004	low	25.6243	low
1429	0	382.601	high	743.598	high	69.3045	low	30.2557	low
353	1	568.751	high	1700.19	high	70.1263	high	33.7281	high
393	1	2.18952	low	258.437	low	72.2048	high	50.4995	high
27	1	2.70847	low	465.426	high	76.4211	high	37.894	high
618	1	122.072	high	1026.75	high	81.3524	high	64.6411	high
1003	0	16.2505	low	498.932	high	83.8949	high	21.1546	low
223	1	100.859	high	1491.16	high	88.0841	high	125.644	high
1277	0	8.95349	low	590.432	high	91.0919	high	11.7984	low
538	1	93.5816	high	779.448	high	94.1893	high	32.6787	high
1276	1	2.38075	low	1017.68	high	98.6181	high	11.7645	low
100	1	72.1533	low	1192.89	high	100.993	high	80.8291	high
506	1	168.934	high	1539.71	high	108.527	high	40.4194	high
274	1	166.041	high	460.022	high	112.486	high	43.5884	high
57	1	1.62701	low	266.792	low	116.754	high	18.0841	low
286	0	156.552	high	1983.19	high	118.668	high	23.2895	low
158	1	173.54	high	2706.05	high	123.402	high	33.3106	high
222	1	6.53141	low	506.103	high	131.082	high	73.3746	high
255	1	40.8815	low	385.369	high	138.858	high	19.917	low
912	0	30.263	low	1470.78	high	146.419	high	63.6458	high
730	0	69.4372	low	1102.11	high	147.347	high	63.0307	high
638	0	27.5302	low	1977.43	high	150.793	high	35.2681	high
669	0	41.4562	low	817.818	high	151.685	high	31.5978	low
331	1	14.2692	low	584.965	high	158.145	high	310.202	high
836	0	3.63092	low	5282.71	high	162.171	high	105.927	high
708	1	59.953	low	395.951	high	181.635	high	69.0012	high
237	1	107.218	high	627.298	high	192.469	high	91.0067	high
285	1	2.4827	low	587.108	high	193.773	high	57.1445	high
720	1	11.2941	low	1504.69	high	205.015	high	49.2292	high
8	1	209.014	high	4028.76	high	209.85	high	197.06	high
429	1	155.245	high	1024.97	high	216.215	high	67.0141	high
173	1	3.54787	low	1698.54	high	228.083	high	57.8662	high
1064	0	92.1096	low	3849.59	high	236.361	high	63.4436	high
264	1	0.00448983	low	579.789	high	271.727	high	81.3203	high
1	1	825.471	high	1962.8	high	293.884	high	245.489	high
778	1	133.923	high	526.381	high	301.752	high	162.008	high
851	0	356.608	high	1140.37	high	334.902	high	190.376	high
429	1	149.274	high	816.544	high	413.585	high	71.5178	high
395	0	32.3069	low	999.639	high	455.592	high	79.8295	high
401	1	100.111	high	5156.75	high	466.844	high	692.961	high
110	1	34.9032	low	1716.32	high	472.302	high	207.047	high
1532	1	32.596	low	2627.36	high	480.228	high	544.961	high
602	1	0.287765	low	885.142	high	485.458	high	33.547	high
456	1	32.1027	low	1672.52	high	597.207	high	279.909	high
1088	1	700.967	high	1612.75	high	642.374	high	39.8716	high
152	1	17.1446	low	1895.02	high	669.333	high	335.5	high
417	1	1189.54	high	1247.64	high	779.381	high	113.029	high
289	1	791.23	high	690.868	high	1093.9	high	42.4872	high
109	1	116.727	high	469.802	high	1125.92	high	99.1769	high
313	0	10937.4	high	45034.8	high	2890.51	high	1178.84	high
482	1	4229.35	high	13666.5	high	3877.61	high	916.276	high
