# Supplementary material for: Aberrant APOBEC3C expression induces characteristic genomic instability in pancreatic ductal adenocarcinoma
Source: Oncogenesis. 2022 Jun 24;11(1):35. doi: 10.1038/s41389-022-00411-9 (PMC9232547; doi:10.1038/s41389-022-00411-9)
Supplement: Supplementary file 26 — Cibersort and ESTIMATE output [file 41389_2022_411_MOESM26_ESM.xlsx]

## Sheet: Sheet1
Mixture		B cells naive	B cells memory	Plasma cells	T cells CD8	T cells CD4 naive	T cells CD4 memory resting	T cells CD4 memory activated	T cells follicular helper	T cells regulatory (Tregs)	T cells gamma delta	NK cells resting	NK cells activated	Monocytes	Macrophages M0	Macrophages M1	Macrophages M2	Dendritic cells resting	Dendritic cells activated	Mast cells resting	Mast cells activated	Eosinophils	Neutrophils		StromalScore	ImmuneScore	ESTIMATEScore	A3C
TCGA-HZ-7289-01		0.0662495	0	0.00154153	0.019467	0	0.308323	0	0	0.102989	0	0	0.160241	0.00532081	0.158898	0	0.0674162	0	0.00957908	0.0999744	0	0	0	TCGA-HZ-7289-01	-1108.54	-293.321	-1401.86	19.3365
TCGA-US-A776-01		0.0658144	0	0.178891	0.0268642	0	0.311265	0	0.00262815	0.0475835	0	0	0.0896612	0.00618629	0.055779	0.0364528	0.111557	0	0	0.0673169	0	0	0	TCGA-US-A776-01	-1118.58	-311.34	-1429.92	20.0829
TCGA-FB-AAQ2-01		0.127271	0	0.0614798	0.0734472	0	0.1548	0	0.0107899	0.0632653	0	0	0.0257622	0.00523486	0.265167	0.0150979	0.102971	0.0355108	0.0154544	0.0437489	0	0	0	TCGA-FB-AAQ2-01	-348.295	179.567	-168.727	82.8071
TCGA-HV-A7OP-01		0.09343	0	0.101743	0.0978077	0	0.223821	0.0095256	0	0.0922791	0	0.0390868	0.014225	0.0881967	0.075292	0.0196375	0.135127	0.00094243	0	0.00865691	0	0	0.000229099	TCGA-HV-A7OP-01	-1488.4	254.246	-1234.16	136.854
TCGA-IB-7654-01		0.0754824	0	0.00811664	0.00464285	0	0.186796	0	0	0.0446703	0.012623	0	0.0284401	0	0.197892	0.095773	0.218372	0.0417421	0	0.0854497	0	0	0	TCGA-IB-7654-01	1082.63	663.705	1746.33	154.848
TCGA-OE-A75W-01		0.0075441	0	0	0.158373	0	0.15073	0	0	0.00646807	0.0267358	0	0.0965082	0.012291	0.201858	0.0986201	0.122065	0.0296695	0	0.0891375	0	0	0	TCGA-OE-A75W-01	584.042	1409.7	1993.74	167.78
TCGA-FB-AAQ3-01		0.00297863	0	0	0.0619661	0	0.181718	0.00397038	0.0305124	0.036374	0.0372558	0	0.00563216	0.0202825	0.154792	0.0854187	0.264846	0.0398795	0.00923731	0.053895	0	0.0107076	0.000534251	TCGA-FB-AAQ3-01	677.54	1238.78	1916.32	171.925
TCGA-IB-A6UF-01		0	0.00258243	0.0225832	0.0562553	0	0.109873	0	0.0193964	0.0528062	0	0	0.0492432	0.08138	0.121306	0.0388319	0.210861	0.0241348	0	0.171621	0	0.0389962	0.000129953	TCGA-IB-A6UF-01	-58.1682	421.488	363.319	172.045
TCGA-HZ-A9TJ-01		0.0566277	0	0.064298	0.043174	0	0.188412	0	0.0138396	0.0722334	0	0	0.0589024	0.00116673	0.179824	0.068607	0.149649	0.0307096	0.00467229	0.0678838	0	0	0	TCGA-HZ-A9TJ-01	-98.8754	431.455	332.58	173.007
TCGA-FB-AAQ1-01		0	0.00795279	0	0.0591793	0	0.165986	0	0	0.0267856	0	0	0.0164017	0.0359637	0.338972	0.0169035	0.194254	0.0717012	0.00443267	0.0614681	0	0	0	TCGA-FB-AAQ1-01	212.489	1049.07	1261.56	176.91
TCGA-HZ-A8P0-01		0.0420967	0	0.0698107	0.0550182	0	0.139092	0	0.0109686	0.116906	0	0.0241683	0	0	0.35951	0.0221598	0.0712954	0.000367869	0	0	0.0707128	0	0.0178938	TCGA-HZ-A8P0-01	614.16	749.455	1363.61	180.9
TCGA-3A-A9IC-01		0.0165306	0	0.0286062	0.0682703	0	0.22361	0	0	0.0506567	0	0	0.0416158	9.43657e-06	0.107162	0.0155599	0.288507	0.0832041	0.00136095	0.0488617	0	0	0.0260458	TCGA-3A-A9IC-01	1141.11	968.144	2109.25	182.674
TCGA-IB-A5SP-01		0	0	0.0176077	0.0396736	0	0.227989	0	0	0.0424612	0	0.0169946	0.037427	0.00301251	0.201336	0.0343622	0.215007	0.0630169	0.00600791	0.0951051	0	0	0	TCGA-IB-A5SP-01	-459.124	700.77	241.646	186.793
TCGA-PZ-A5RE-01		0	0.0172478	0.0269028	0.021203	0	0.10349	0	0	0.0599767	0	0	0.00962192	0	0.271799	0.00809726	0.286442	0.107368	0.0117562	0.0623585	0	0.00386869	0.00986781	TCGA-PZ-A5RE-01	920.442	1521.26	2441.7	188.362
TCGA-2J-AABV-01		0	0.00344779	0.0368579	0.281179	0	0.0963777	0.0133587	0	0.0634201	0	0	0.0655046	0.117161	0.0125177	0.017001	0.105784	0.0784358	0.00269202	0.106263	0	0	0	TCGA-2J-AABV-01	-101.546	855.487	753.941	189.019
TCGA-2L-AAQL-01		0	0.000688114	0.0217031	0.130877	0	0.149608	0.00399258	0	0.0381011	0	0	0.0304129	0.0179824	0.195675	0.0675492	0.151211	0.0925696	0	0.0943562	0	0	0.00527343	TCGA-2L-AAQL-01	651.776	1312.39	1964.16	189.547
TCGA-FB-AAQ0-01		0.0125208	0	0	0.039306	0	0.252513	0	0.00751137	0.130307	0	0	0.0819598	0	0.326134	0.0132559	0.0950889	0	0.00448524	0.0361406	0	0	0.000777048	TCGA-FB-AAQ0-01	-319.254	37.7332	-281.521	190.076
TCGA-IB-AAUQ-01		0.0127554	0	0.09148	0.0167661	0	0.160744	0.00746971	0	0.0339071	0	0	0.0150029	0	0.379992	0.0143614	0.19145	0	0.0105106	0.0655612	0	0	0	TCGA-IB-AAUQ-01	899.175	761.593	1660.77	192.609
TCGA-HZ-8519-01		0.0137925	0	0	0.0723906	0	0.325506	0.00736443	0.0073957	0.0244208	0	0	0.000366241	0.0112818	0.192655	0.0954503	0.156349	0.0155293	0	0.0774984	0	0	0	TCGA-HZ-8519-01	1211.74	1452.57	2664.31	202.799
TCGA-3A-A9I5-01		0.184348	0	0.103622	0.0477853	0	0.0888142	0	0.0528547	0.0915961	0	0	0.0302297	0	0.245031	0.0102781	0.103251	0	0	0.0321129	0	0	0.0100773	TCGA-3A-A9I5-01	111.352	579.907	691.259	207.659
TCGA-HZ-7925-01		0.0314155	0	0	0.0271336	0	0.194635	0	0	0.0630838	0	0	0.0224488	0.000140842	0.22699	0.0225105	0.236026	0.00620919	0.0350583	0.045976	0	0.0282505	0.0601219	TCGA-HZ-7925-01	1877.91	1227.61	3105.52	209.547
TCGA-HV-A7OL-01		0.247196	0	0.0753995	0.0567547	0	0.0196659	0	0.0827215	0.0539153	0.0298021	0	0.0655317	0	0.103818	0.0424238	0.0987049	0.0164985	0.0102481	0.0791639	0	0	0.0181563	TCGA-HV-A7OL-01	378.301	1986.29	2364.59	210.132
TCGA-2J-AABH-01		0	0.0123668	0.0156885	0.0369968	0	0.14899	0	0.00530187	0.0319829	0	0	0.0190597	0.0570343	0.151727	0.0487912	0.200466	0.175427	0	0.0811324	0	0	0.015035	TCGA-2J-AABH-01	246.485	816.457	1062.94	210.425
TCGA-3A-A9I9-01		0.0112811	0	0.0139876	0.112742	0	0.13692	0	0	0.0525077	0	0	0.0614788	0.0302462	0.184029	0.052231	0.186561	0.0829541	0	0.0539552	0	0	0.0211067	TCGA-3A-A9I9-01	462.4	1175.93	1638.33	211.895
TCGA-2J-AAB6-01		0	0.00270052	0.0135679	0.0300765	0	0.148626	0	0.0180295	0.00776515	0	0.00167522	0.0237094	0.0175118	0.232296	0.0683403	0.320535	0.0165812	0.00220842	0.0853951	0	0	0.0109808	TCGA-2J-AAB6-01	790.593	800.532	1591.12	219.25
TCGA-US-A77E-01		0.0241224	0.0467945	0	0.0507693	0	0.178838	0	0.0175885	0.0900468	0	0	0.0504828	0	0.327338	0.0352285	0.147807	0	0	0.0236737	0	0	0.00731018	TCGA-US-A77E-01	617.982	549.554	1167.54	220.475
TCGA-FB-AAPQ-01		0.0178198	0	0.0345617	0	0	0.144413	0	0.00809735	0.0355694	0	0.061817	0	0	0.523255	0.0255193	0.0813145	0	0	0	0.0676327	0	0	TCGA-FB-AAPQ-01	60.5088	539.481	599.99	220.782
TCGA-2J-AAB8-01		0.0564034	0.00120114	0.0278429	0.0767773	0	0.167913	0	0.0311555	0.0455687	0	0	0.0253761	0	0.102595	0.0388227	0.228426	0.123014	0.0282987	0.0432911	0	0	0.0033134	TCGA-2J-AAB8-01	1073.62	874.231	1947.86	220.936
TCGA-LB-A8F3-01		0.0273203	0	0.0100384	0.0302069	0	0.229391	0	0.0172003	0.0809041	0	0	0.0502359	0.0287782	0.201263	0.0094782	0.131859	0	0	0.152375	0	0	0.0309499	TCGA-LB-A8F3-01	-28.4358	394.509	366.074	221.398
TCGA-HV-A5A6-01		0.0118072	0	0.01036	0.0115057	0	0.169735	0	0	0.0323096	0	0	0.0309631	0	0.605923	0.0286402	0.0964517	0	0	0.00230402	0	0	0	TCGA-HV-A5A6-01	309.004	344.707	653.711	225.914
TCGA-F2-A44H-01		0	0.00299541	0	0.0165558	0	0.104234	0	0	0.0159654	0	0.0053228	0	0.0366301	0.542928	0.0182916	0.165193	0.0386721	0.00484801	0.0343903	0	0	0.0139733	TCGA-F2-A44H-01	1513.55	1560.62	3074.18	225.914
TCGA-M8-A5N4-01		0	0	0	0.0561169	0	0.134569	0	0.000589596	0.0405563	0	0	0.068164	0.0367791	0.238229	0.0819398	0.213849	0.00132421	0.0129921	0.0688306	0	0	0.0460601	TCGA-M8-A5N4-01	907.285	1421.6	2328.88	229.72
TCGA-XD-AAUG-01		0.0399152	0	0.110515	0.0648355	0	0.307861	0.00813405	0	0.0126534	0	0	0	0.0783857	0.0135291	0.0206951	0.164008	0.0527137	0.0266357	0.100119	0	0	0	TCGA-XD-AAUG-01	1754.22	1105.76	2859.97	232.455
TCGA-F2-A44G-01		0.00325643	0.00354297	0	0.0648571	0	0.218414	0	0.0297465	0.0439665	0	0.00600634	0.00907338	0.0138957	0.194339	0.0786752	0.1565	0.0739299	0.00221174	0.0491114	0.00617069	0	0.0463023	TCGA-F2-A44G-01	663.314	966.68	1629.99	233.428
TCGA-Q3-AA2A-01		0	0.0323844	0.0152358	0.0127447	0	0.167575	0	0	0.0199332	0	0.0213966	0.0133018	0.00173605	0.430843	0.0165865	0.204308	0.0202083	0	0.0437474	0	0	0	TCGA-Q3-AA2A-01	211.702	1048.45	1260.15	234.242
TCGA-XD-AAUL-01		0	0.00111305	0	0.0446198	0	0.203898	0	0.00665144	0.083809	0	0	0.0381169	0.0106873	0.142846	0.0223608	0.223182	0.106943	0.00950381	0.0568876	0	0	0.0493818	TCGA-XD-AAUL-01	911.732	1225.53	2137.26	236.536
TCGA-RB-AA9M-01		0.0317708	0	0.083376	0.113252	0	0.23133	0	0.0341712	0.0313841	0	0	0.0134106	0.0517036	0.123785	0.0461234	0.111888	0.0956689	0	0.0273297	0	0	0.00480635	TCGA-RB-AA9M-01	400.575	666.174	1066.75	236.536
TCGA-IB-7887-01		0	0	0.049856	0.135754	0	0.225537	0	0	0.0704202	0	0	0.0475555	0	0.0674937	0.0740641	0.114145	0.0556735	0	0.0771401	0	0.00136406	0.0809973	TCGA-IB-7887-01	889.552	997.96	1887.51	237.526
TCGA-3A-A9IU-01		0.0293856	0.0138678	0.0589654	0.0363929	0	0.107595	0	0	0.032943	0	0	0.0371858	0	0.510159	0.0479733	0.0689265	0	0	0.0566055	0	0	0	TCGA-3A-A9IU-01	425.218	576.785	1002	241.695
TCGA-2J-AABK-01		0.0965314	0	0.0373365	0.119956	0	0.16545	0	0.0357762	0.03832	0	0	0.0404924	0	0.133118	0.0817633	0.139027	0.0253115	0	0.0869168	0	0	0	TCGA-2J-AABK-01	-561.621	589.863	28.242	242.032
TCGA-IB-A6UG-01		0.16501	0	0.102982	0.112967	0	0.133938	0	0.0344317	0.107951	0	0	0.035658	0.0115913	0.0666019	0.0250744	0.071389	0.0617966	0.0172022	0.0533182	0	6.87116e-05	2.03638e-05	TCGA-IB-A6UG-01	-189.727	796.556	606.829	248.518
TCGA-IB-AAUO-01		0	0.00605052	0.0163228	0.0561727	0	0.285234	0	0.00582673	0.0271521	0	0	0.107074	0.0345474	0.0624976	0.0475452	0.0809717	0.0260506	0.127659	0.109795	0	0	0.00710031	TCGA-IB-AAUO-01	53.5911	1133.07	1186.66	248.864
TCGA-FB-A78T-01		0	0.00329256	0	0.0700381	0	0.175472	0.00733142	0	0.06136	0	0.00776168	0.0079371	0.120912	0.214162	0.042963	0.126658	0.119289	0	0.0428229	0	0	0	TCGA-FB-A78T-01	32.6956	1165.58	1198.27	250.951
TCGA-F2-6880-01		0.0232004	0	0.0258801	0.143784	0	0.115792	0	0.00724495	0	0	0	0.0942203	0.0220341	0.0730369	0.0401913	0.143964	0.0344388	0	0.276213	0	0	0	TCGA-F2-6880-01	-638.409	-205.953	-844.361	251.651
TCGA-HZ-A49I-01		0.0411129	0	0	0.0405907	0	0.0992712	0	0.00790647	0.061692	0	0	0.0204106	0.342358	0.239044	0.00634073	0.0837126	0	0.0245767	0.0329849	0	0	0	TCGA-HZ-A49I-01	739.948	1727.57	2467.52	253.584
TCGA-3A-A9IZ-01		0	0.00379677	0	0.0347105	0	0.257325	0	0.0354116	0.066175	0	0.0318909	0.0631099	0.011376	0.210476	0.0716843	0.0840423	0	0	0.0410478	0	0.0205838	0.0683703	TCGA-3A-A9IZ-01	-9.41721	443.664	434.246	253.584
TCGA-FB-AAPP-01		0.0238173	0	0.121132	0	0	0.51271	0	0	0	0	0.0501199	0.059115	0.0065745	0	0.0134821	0.107709	0.0628131	0	0.0425268	0	0	0	TCGA-FB-AAPP-01	-1658.32	-602.442	-2260.76	257.317
TCGA-XD-AAUH-01		0.137309	0.126887	0.0112968	0.133222	0	0.252796	0	0	0.0613468	0	0	0.032787	0.00560424	0.0316462	0.0147302	0.135127	0.0245974	0	0.0301921	0	0	0.0024571	TCGA-XD-AAUH-01	1219.03	2027.5	3246.53	257.676
TCGA-HZ-A9TJ-06		0.016225	0	0.0231369	0.0790343	0	0.174496	0	0.0129142	0.0850949	0	0.0148074	0.023205	0.0186112	0.305099	0.0262024	0.221174	0	0	0	0	0	0	TCGA-HZ-A9TJ-06	-537.261	326.981	-210.28	260.742
TCGA-IB-AAUM-01		0.0774966	0	0.017479	0.136427	0	0.150639	0	0	0.0833045	0	0	0.00695094	0	0.266346	0.0274972	0.175858	0.00413304	0	0.0538683	0	0	0	TCGA-IB-AAUM-01	417.651	1203.59	1621.24	261.65
TCGA-FB-A545-01		0.0268279	0	0.0702077	0	0	0.165889	0	0	0.0408005	0	0	0.0355692	0	0.521789	0.0185988	0.0363307	0	0	0.0839876	0	0	0	TCGA-FB-A545-01	-43.4964	-257.091	-300.587	261.833
TCGA-HZ-A49H-01		0.0356573	0	0.096703	0.109582	0	0.286418	0.0150314	0	0.0210795	0.0257135	0	0	0.0186017	0	0.0635657	0.145296	0.072857	0.00685454	0.0575057	0.0243847	0	0.0207503	TCGA-HZ-A49H-01	1285.94	2061.24	3347.18	262.745
TCGA-HZ-A8P1-01		0	0.0128561	0	0	0	0.38104	0	0	0.0975513	0	0.0225876	0	0.000782136	0.145778	0.0429756	0.208397	0.0637457	0	0.0132116	0.011075	0	0	TCGA-HZ-A8P1-01	-260.287	237.551	-22.7359	262.928
TCGA-IB-7890-01		0.00257937	0.00443584	0.0455043	0	0	0.132358	0.00867145	0	0.0292859	0	0.00573329	0.00959037	0	0.412242	0	0.228506	0.0285928	0	0.0877951	0	0	0.00470527	TCGA-IB-7890-01	1703.67	1010.77	2714.45	275.666
TCGA-IB-AAUV-01		0.0868244	0	0	0.182684	0	0.192516	0.0228489	0	0.0252122	0.0286309	0	0	0.0330829	0.0587128	0.023562	0.220518	0.0973248	0	0.0253044	0	0	0.00277865	TCGA-IB-AAUV-01	2124.67	2231.37	4356.04	278.17
TCGA-HZ-8317-01		0.0341847	0	0	0.0707493	0	0.297977	0	0	0.0148963	0	0	0	0.0469486	0.143865	0.0182148	0.204876	0.0164147	0.00906131	0.0347548	0.0989908	0	0.00906669	TCGA-HZ-8317-01	1005.34	712.322	1717.66	279.333
TCGA-3A-A9IH-01		0.0235869	0.0122029	0.0307077	0.0173079	0	0.18759	0	0.0107665	0.0205455	0	0	0.0337146	0.00096294	0.103114	0.0959655	0.270149	0.0959358	0.0284444	0.0690059	0	0	0	TCGA-3A-A9IH-01	183.306	610.878	794.184	279.917
TCGA-FB-AAPS-01		0.086204	0.0229299	0	0.0916882	0	0.189177	0	0.0158547	0.0826019	0	0	0.0347399	0.00388661	0.178784	0.0403584	0.189679	0.00899308	0.00335573	0.0505532	0	0	0.00119479	TCGA-FB-AAPS-01	2002.16	2109.87	4112.04	279.917
TCGA-IB-A7M4-01		0.0510905	0	0.0483923	0.140618	0	0.181276	0	0.0224289	0.0700553	0	0	0.00279693	0	0.265898	0.0795349	0.0823406	0.0134143	0.0139597	0.0281942	0	0	0	TCGA-IB-A7M4-01	48.3824	1152.52	1200.91	279.917
TCGA-HZ-8636-01		0.00165053	0.00390083	0	0.048896	0	0.19893	0	0.00538367	0.0125594	0	0	0.00869441	0.0218972	0.196086	0.0303595	0.289092	0.111087	0.0168359	0.0279138	0.0202341	0	0.00648018	TCGA-HZ-8636-01	1330.67	1427.1	2757.77	281.479
TCGA-FB-AAPZ-01		0.0549055	0	0.0100647	0.12284	0	0.131502	0.0201621	0.0250029	0.0559601	0	0	0	0.00951229	0.312424	0.0426932	0.131139	0.0410046	0.00292812	0.0341657	0	0	0.00569601	TCGA-FB-AAPZ-01	625.417	1443.31	2068.73	283.05
TCGA-YY-A8LH-01		0.0549059	0	0	0.136159	0	0.258187	0	0.00810257	0.178517	0	0	0.0462941	0.0393875	0.102644	0.0152004	0.0490562	0	0.0400319	0.0713088	0.000206207	0	0	TCGA-YY-A8LH-01	-956.824	317.604	-639.22	288.817
TCGA-LB-A9Q5-01		0	0.0055151	0.00453198	0.0582018	0	0.167339	0	0.00313837	0.0311874	0	0	0.0376476	0.0354	0.190805	0.0401634	0.160749	0.105844	0	0.0672208	0	0	0.0922574	TCGA-LB-A9Q5-01	932.005	1594.2	2526.2	296.965
TCGA-3A-A9I7-01		0.0754001	0.0175116	0.0627613	0.107526	0	0.196648	0	0.00323082	0.095138	0	0	0.0294338	0.00314087	0.0745837	0.0631907	0.143784	0.0626218	0	0.0650291	0	0	0	TCGA-3A-A9I7-01	872.074	1389.89	2261.97	297.585
TCGA-HZ-A77O-01		0	0	0.0651109	0.0642854	0	0.0901744	0.00689439	0	0.0452678	0	0.0165593	0.0182148	0.00394663	0.207669	0.094033	0.238571	0.0617768	0	0.0695472	0	0.00108675	0.0168622	TCGA-HZ-A77O-01	209.171	828.327	1037.5	297.792
TCGA-HZ-8005-01		0.00195509	0	0.00381308	0.0248628	0	0.172065	0.00777793	0	0.0147042	0	0	0.0728723	0.00876947	0.111718	0.182608	0.247136	0.0115993	0	0.132015	0	0	0.00810491	TCGA-HZ-8005-01	1157.52	1175.7	2333.23	300.497
TCGA-H8-A6C1-01		0.0170143	0.0471567	0.0141497	0.0462091	0	0.210188	0	0	0.145329	0	0	0.0155496	0.00411395	0.0406397	0.0160398	0.150516	0.145842	0.0592711	0.056753	0	0	0.0312271	TCGA-H8-A6C1-01	433.905	1265.63	1699.54	303.437
TCGA-3A-A9IB-01		0	0.00173335	0	0.0296138	0	0.198135	0	0.00254978	0.0217807	0	0	0.0335485	0	0.23881	0.0664371	0.290349	0.014246	0	0.0916694	0	0	0.0111278	TCGA-3A-A9IB-01	1167.45	1135.69	2303.14	307.473
TCGA-IB-AAUU-01		0	0.00446225	0	0.0284905	0	0.199497	0	0	0.0541186	0	0	0.0300645	0.14368	0.112468	0.0129572	0.155185	0.151677	0.040348	0.0670522	0	0	0	TCGA-IB-AAUU-01	418.846	1249.42	1668.26	308.115
TCGA-S4-A8RO-01		0.0254272	0	0.0132873	0.0390994	0	0.0972541	0.00401613	0	0.00776393	0	0	0.00900528	0.0051515	0.388344	0.0253642	0.284432	0	0.0350041	0.0658511	0	0	0	TCGA-S4-A8RO-01	175.5	894.448	1069.95	311.562
TCGA-HZ-7920-01		0.088642	0	0	0.0774393	0	0.335233	0.0128154	0	0.00733904	0	0.026887	0	0.0821959	0	0.050158	0.158831	0.0429787	0	0.108063	0	0	0.00941734	TCGA-HZ-7920-01	1351.33	1893.59	3244.92	311.779
TCGA-HV-A5A5-01		0	0.00249017	0.0294044	0.0248124	0	0.298471	0	0.0326411	0.0837262	0	0.00815215	0	0.0106784	0.177099	0.0551543	0.18078	0.0339031	0.00361045	0.0447358	0	0	0.0143415	TCGA-HV-A5A5-01	825.42	1403.59	2229.01	311.996
TCGA-3E-AAAY-01		0.0378204	0	0	0.105008	0	0.213439	0	0.0159971	0.0315519	0	0	0.0212698	0	0.100965	0.0461257	0.207347	0.127124	0.000377089	0.0434738	0	0	0.0495008	TCGA-3E-AAAY-01	1146.93	1878.12	3025.05	314.392
TCGA-YB-A89D-01		0.0122765	0	0.0186621	0.0373193	0	0.183569	0	0.00195971	0.0567935	0	0	0.0135186	0.0344597	0.0824891	0.0145686	0.265571	0.123716	0.0825812	0	0.0645105	0	0.00800587	TCGA-YB-A89D-01	1476.35	1477.95	2954.31	316.585
TCGA-HV-A5A3-01		0	0.0163871	0.00348117	0.0285276	0	0.241912	0	0	0.0946099	0	0.0252525	0.0113445	0	0.235399	0.0300217	0.246421	0.0418702	0.00630102	0.0125567	0	0	0.00591563	TCGA-HV-A5A3-01	-173.525	486.609	313.083	317.688
TCGA-L1-A7W4-01		0.0754045	0	0.0482711	0.00670249	0	0.162867	0	0.044298	0.0623503	0	0	0.0139017	0	0.310589	0.0340242	0.162302	0	0.0574891	0.0173023	0	0	0.00449883	TCGA-L1-A7W4-01	118.727	-111.696	7.0306	318.794
TCGA-IB-AAUS-01		0.0227915	0	0	0.0679341	0	0.120701	0.00170566	0	0.0576819	0	0	0.0266219	0.0319193	0.282961	0.0135682	0.232329	0.050759	0.0112355	0.0670251	0	0	0.012767	TCGA-IB-AAUS-01	2171.03	2662.36	4833.39	321.019
TCGA-2J-AAB4-01		0	0	0	0.12158	0	0.235379	0	0	0.0584728	0	0	0.0238632	0.0383291	0.0647749	0.115057	0.152174	0.131849	0.00571118	0.0528101	0	0	0	TCGA-2J-AAB4-01	320.908	1299.32	1620.23	323.708
TCGA-XD-AAUI-01		0.220844	0	0.0425379	0.0524642	0	0.0868173	0.00832516	0.00525188	0.118593	0	0	0	0	0.238413	0.023732	0.113851	0.0441342	0.0099938	0.0350427	0	0	0	TCGA-XD-AAUI-01	638.783	1353.18	1991.96	323.933
TCGA-RL-AAAS-01		0.135014	0	0.0273904	0.167422	0	0.121239	0	0.00254925	0.0466654	0	0	0.0536231	0.0131391	0.0557038	0.0497267	0.0638708	0.166294	0	0.0973626	0	0	0	TCGA-RL-AAAS-01	1355.56	2119.62	3475.18	324.836
TCGA-HV-AA8X-01		0	0.00647776	0.0679371	0	0	0.21833	0	0	0.0888481	0	0	0.0753262	0.0100446	0.0801813	0.0292063	0.096994	0.127975	0.0102652	0.188415	0	0	0	TCGA-HV-AA8X-01	-337.684	208.73	-128.955	325.061
TCGA-2J-AABF-01		0.018856	0	0	0.0908565	0	0.157213	0	0.0046596	0.0367812	0	0	0.00413398	0.089512	0.0615829	0.148063	0.171881	0.127508	0	0.0535636	0	0	0.0353891	TCGA-2J-AABF-01	985.903	1905.65	2891.55	325.967
TCGA-2J-AABU-01		0.0362927	0	0.0336102	0.078498	0	0.203987	0.0232435	0	0.0919067	0	0.0047085	0.00742214	0	0.201151	0.0356595	0.113201	0.0964024	0	0.0739174	0	0	0	TCGA-2J-AABU-01	621.078	892.474	1513.55	326.42
TCGA-2J-AABT-01		0.0109401	0	0	0.0882205	0	0.24014	0.00958578	0	0.0458025	0	0.0171447	0	0.0591529	0.12253	0.0288258	0.30408	0.0191286	0.0262882	0.0242005	0	0	0.00396003	TCGA-2J-AABT-01	1218	1618.67	2836.67	327.785
TCGA-HZ-A77Q-01		0.152077	0	0	0.0984199	0	0.102404	0	0	0.0852164	0	0	0.0228001	0.0322996	0.183088	0.00483835	0.19282	0.0163968	0.0220137	0.0568308	0	0.0077373	0.0230578	TCGA-HZ-A77Q-01	1902.82	2147.03	4049.86	329.613
TCGA-IB-8127-01		0	0	0.0349261	0.116742	0	0.153715	0.0163359	0	0.0351472	0.0151015	0	0	0.026098	0.226622	0.0462692	0.249149	0.0236963	0	0.0561983	0	0	0	TCGA-IB-8127-01	1021.66	1385.16	2406.82	331.221
TCGA-IB-8126-01		0.100506	0	0	0.213232	0	0.220626	0.02275	0	8.69227e-05	0.088606	0	0.0185425	0	0.0263882	0.0564415	0.138178	0.017361	0.0068381	0.0848658	0	0	0.00557822	TCGA-IB-8126-01	1319.01	2080.12	3399.13	332.144
TCGA-S4-A8RP-01		0.014698	2.05603e-05	0.00774764	0.100719	0	0.187176	0.0113637	0	0.0250933	0	0.00421455	0.00620958	0.027846	0.14551	0.112776	0.200318	0.0746848	0.00372044	0.0709793	0	0	0.00692246	TCGA-S4-A8RP-01	814.376	1138.19	1952.56	342.937
TCGA-HZ-A4BK-01		0.0205629	0	0.0356554	0.13501	0	0.132015	0	0	0.0699624	0	0	0.0187309	0.0555072	0.259792	0.0356061	0.115302	0.0398426	0	0.0820139	0	0	0	TCGA-HZ-A4BK-01	538.796	1604.14	2142.94	343.653
TCGA-2J-AAB9-01		0.019241	0	0.0338085	0.136468	0	0.166789	0.0300556	0	0.0694756	0	0	0.0103488	0.0527258	0.106186	0.0351108	0.185811	0.0958668	0.00196787	0.0561446	0	0	0	TCGA-2J-AAB9-01	913.334	1197.04	2110.37	344.131
TCGA-XN-A8T3-01		0.0507363	0	0.0116596	0.196755	0	0.149472	0.0315178	0.0017869	0.02912	0	0.02313	0	0.00217318	0.133699	0.0847858	0.204973	0.0639124	0	0.016279	0	0	0	TCGA-XN-A8T3-01	844.841	989.18	1834.02	346.532
TCGA-HZ-A49G-01		0.0140656	0	0	0	0	0.123846	0.00718468	0.00779361	0.0651417	0	0.00712914	0	0.0607516	0.482734	0.024936	0.13689	0.0146821	0	0.0548459	0	0	0	TCGA-HZ-A49G-01	1324.55	1939.46	3264.01	351.139
TCGA-2L-AAQE-01		0.050201	0.074166	0.00123262	0.0844685	0	0.178618	0.00639434	0.0154833	0.100502	0.0206219	0	0.0323681	0	0.23082	0	0.106267	0	0.0531098	0.0457471	0	0	0	TCGA-2L-AAQE-01	145.977	767.327	913.304	352.606
TCGA-HZ-A4BH-01		0.0245549	0.0288169	0	0.0788577	0	0.232911	0	0.0246476	0.0690946	0	0	0.00712746	0.00158107	0.173596	0.115694	0.103286	0.0687689	0.0260103	0.0450538	0	0	0	TCGA-HZ-A4BH-01	1071.25	1658.49	2729.74	353.342
TCGA-US-A77G-01		0	0.00422052	0	0.0551028	0	0.389433	0	0	0.0322314	0	0	0.0303445	0.0265943	0.0877496	0.0444934	0.158292	0.0628417	0.0334164	0.0752799	0	0	0	TCGA-US-A77G-01	-888.231	309.506	-578.724	357.294
TCGA-IB-A5SS-01		0.0264064	0	0	0.0469451	0	0.124229	0.00262783	0	0.0257531	0	0.000469631	0.0133021	0.0245015	0.205337	0.0246502	0.403666	0.00248085	0.0264474	0.0513156	0	0	0.0218685	TCGA-IB-A5SS-01	1348.76	1208.99	2557.75	359.786
TCGA-IB-7645-01		0.0668234	0	0.00347242	0.129564	0	0.224398	0.0201238	0	0.0227801	0	0	0	0.0274547	0.143424	0.0524157	0.19224	0.0776445	0	0.0240811	0	0	0.015578	TCGA-IB-7645-01	1961.97	2388.19	4350.17	363.81
TCGA-2L-AAQJ-01		0.169762	0	0.0459304	0.0905621	0	0.126497	0	0.0307059	0.0490892	0	0	0.0266333	0	0.278614	0.0651203	0.0850135	0.0179628	0	0.0141093	0	0	0	TCGA-2L-AAQJ-01	371.121	1137.84	1508.96	364.316
TCGA-F2-6879-01		0.0385124	0	0	0.04575	0	0.306363	0	0.00498605	0.0413034	0	0	0.00853815	0.0019128	0.224108	0.0684279	0.110748	0.0716792	0	0.0706988	0	0	0.00697235	TCGA-F2-6879-01	676.005	700.403	1376.41	367.622
TCGA-HZ-7926-01		0.195074	0	0.0255939	0.162819	0	0.149618	0.050295	0	0.055936	0	0.0114818	0	0.0143847	0.0415269	0.000853316	0.0800136	0.0856354	0.0694165	0.0362741	0	0.0164406	0.00463773	TCGA-HZ-7926-01	308.252	1110.67	1418.92	368.902
TCGA-F2-7273-01		0.00834508	0.000770783	0.0196842	0.0442496	0	0.321278	0.0192512	0	0	0	0.0640198	0	0.0660272	0.0124682	0.0187852	0.256065	0.0494132	0.0171889	0.0807304	0	0.00200923	0.0197136	TCGA-F2-7273-01	1767.83	2003.51	3771.35	370.444
TCGA-IB-A5SO-01		0.0516877	0.0647867	0.0281993	0.0911516	0	0.151828	0	0.00747282	0.0379777	0.00612054	0	0.00415537	0	0.300297	0.0272728	0.139044	0.0345008	0.0197055	0.0357997	0	0	0	TCGA-IB-A5SO-01	1503.97	1745.64	3249.61	370.444
TCGA-IB-A5ST-01		0.289649	0	0.0702477	0.0673054	0	0.0889477	0.0122503	0	0.0669072	0	0	0.00500521	0	0.237467	0.0131515	0.113242	0	0	0.0168892	0	0	0.0189379	TCGA-IB-A5ST-01	1515	2481.75	3996.75	371.217
TCGA-2L-AAQA-01		0.0388309	0	0.00404567	0.0146151	0	0.19005	0	0	0.0586866	0	0.020891	0	0	0.438867	0.0241507	0.155778	0.0154202	0	0	0.0386654	0	0	TCGA-2L-AAQA-01	24.1994	372.007	396.207	374.847
TCGA-IB-7885-01		0.031454	0	0.0661828	0.0765071	0	0.168863	0	0	0.0613654	0	0	0.0395606	0.0159455	0.145664	0.0438522	0.151642	0.0991356	0	0.052131	0	0	0.0476975	TCGA-IB-7885-01	1426.45	1739.83	3166.28	375.89
TCGA-IB-AAUN-01		0.0819743	0	0.159825	0.0471381	0	0.110295	0.037319	0.0124494	0.0187386	0	0	0.0308821	0.0110828	0.0591535	0.127351	0.134517	0.0569447	0.0196881	0.0844805	0	0.00816055	0	TCGA-IB-AAUN-01	384.805	738.196	1123	378.775
TCGA-F2-7276-01		0.101166	0	0.014076	0.0570273	0	0.219319	0.0010943	0	0.00734466	0.0069937	0	0	0	0.285623	0.0831993	0.163102	0	0	0.033769	0	0	0.0272857	TCGA-F2-7276-01	1450.19	1931.94	3382.13	383.01
TCGA-IB-AAUW-01		0.117758	0	0.040358	0.106777	0	0.228831	0	0	0.0341039	0	0	0.0455625	0.0432373	0	0.0799233	0.145158	0.0571623	0	0.0902313	0	0	0.0108976	TCGA-IB-AAUW-01	829.848	1375.07	2204.92	383.01
TCGA-FB-AAPY-01		0.0960199	0	0.0156128	0.108898	0	0.168293	0	0	0.142714	0	0	0.012114	0.00518906	0.0975671	0.0413685	0.15869	0.0896526	0.0219178	0.0367976	0	0	0.00516593	TCGA-FB-AAPY-01	808.721	1962.58	2771.3	384.076
TCGA-HZ-7919-01		0.0382469	0	0.0301622	0.0669743	0	0.307117	0.0173105	0	0.0285848	0	0	0.0102675	0.00997046	0.0510013	0.100564	0.168323	0.0589374	0	0.112541	0	0	0	TCGA-HZ-7919-01	750.244	1116.49	1866.73	384.343
TCGA-HZ-8315-01		0.0360317	0	0.0436001	0.0581817	0	0.207492	0.00358509	0	0.00487386	0	0	0.0190502	0.00460176	0.0826704	0.181968	0.163972	0.0808908	0	0.104031	0	0	0.0090518	TCGA-HZ-8315-01	1323.78	1548.77	2872.56	385.413
TCGA-3E-AAAZ-01		0.0702557	0	0.109123	0.0941966	0	0.200258	0	0.00212773	0.0517237	0	0	0.0217315	0.0149283	0.113018	0.014712	0.194353	0.0453086	0.00574127	0.0625231	0	0	0	TCGA-3E-AAAZ-01	589.4	406.643	996.042	385.681
TCGA-HV-A5A4-01		0	0.00617717	0.0143533	0.0441755	0	0.190113	0	0	0.0270309	0	0.000719139	0.0236348	0	0.382826	0.0705183	0.133832	0.0527112	0	0.0535264	0	0	0.000382339	TCGA-HV-A5A4-01	716.228	953.019	1669.25	386.755
TCGA-LB-A7SX-01		0	0	0.294076	0.0829763	0	0.22012	0	0.027775	0.0541695	0	0	0.0708124	0.00204638	0.0911276	0.00947493	0.0699527	0	0.000884613	0.0318652	0	0.0307045	0.0140153	TCGA-LB-A7SX-01	-532.977	462.678	-70.299	392.44
TCGA-FB-A4P6-01		0.00992337	0.00609874	0	0.106115	0	0.303044	0.00324571	0	0.0733677	0	0.0479349	0	0.0291716	0.00867806	0.0279377	0.167754	0.06294	0	0.150334	0	0	0.00345544	TCGA-FB-A4P6-01	714.082	1374.49	2088.57	396.552
TCGA-FB-A5VM-01		0.0509461	0	0.0261584	0.118287	0	0.0652827	0	0.0457293	0.0177263	0.014059	0	0.00324952	0	0.324551	0.0295419	0.18627	0.0444433	0.0342598	0.0387507	0	0	0.000744522	TCGA-FB-A5VM-01	788.361	1715.98	2504.34	399.595
TCGA-HV-AA8V-01		0	0.00553903	0.0558009	0.0513611	0	0.146179	0	0	0.0552972	0	0	0.0253196	0	0.342123	0.0154348	0.190519	0.0288019	0.00393297	0.0601992	0	0	0.0194926	TCGA-HV-AA8V-01	1401.84	1079.08	2480.92	402.102
TCGA-IB-7646-01		0.0474698	0	0.00672922	0.0535452	0	0.188671	0.0295417	0.00732678	0	0	0.0132122	0	0.00377723	0.037517	0.153416	0.215034	0.0626163	0.0558337	0.0576141	0	0	0.0676959	TCGA-IB-7646-01	1483.7	1552.58	3036.28	402.941
TCGA-US-A774-01		0.0538683	0	0.112028	0.0930309	0	0.0791244	0	0.00442143	0.0568942	0	0.00265632	0.0102768	0	0.154001	0.0980223	0.146297	0.0685108	0.00383626	0.0989967	0	0	0.0180358	TCGA-US-A774-01	1273.73	1530.99	2804.72	402.941
TCGA-3A-A9J0-01		0	0.0276767	0.125764	0	0	0.113119	0	0.0276697	0.0117932	0.0155054	0	0.0302141	0	0.437027	0.0274413	0.173383	0	0	0	0.00887773	0	0.00152775	TCGA-3A-A9J0-01	755.286	847.747	1603.03	404.062
TCGA-2J-AABO-01		0.0493515	0	0	0.0835282	0	0.286388	0.0259407	0	0.0647123	0	0.0021929	0	0.00154689	0.190071	0.0397221	0.160916	0.0243152	0.0113752	0.0599394	0	0	0	TCGA-2J-AABO-01	656.785	668.824	1325.61	404.624
TCGA-FB-AAQ6-01		0.0174992	0.0122736	0.0830703	0.00260818	0	0.337914	0	0	0.0581994	0	0	0.0475149	0	0.204202	0.072783	0.0877616	0.0103803	0	0.0657929	0	0	0	TCGA-FB-AAQ6-01	-174.417	349.006	174.589	405.75
TCGA-HZ-7922-01		0.0420665	0	0.0343908	0.0656358	0	0.246975	0	0	0.0360735	0	0	0.0427831	0.0573033	0.0351452	0.0818518	0.109931	0.122393	0.00629291	0.0847298	0	0	0.0344292	TCGA-HZ-7922-01	1423.56	1188.44	2612.01	408.58
TCGA-HZ-8638-01		0.0529091	0	0.116322	0.155452	0	0.186591	0.0285849	0.000824058	0.000675089	0.057844	0	0.0324308	0.00562101	0	0.0877162	0.0820542	0.0191976	0.0113349	0.105082	0	0	0.0573611	TCGA-HZ-8638-01	19.7667	875.511	895.277	409.717
TCGA-FB-AAPU-01		0.0657618	0	0.0958067	0.0960364	0	0.282689	0	0	0.127027	0	0	0	0.00545671	0.00245132	0.0122215	0.0957638	0.157976	0.0508521	0.00726735	0.000690625	0	0	TCGA-FB-AAPU-01	-737.038	162.249	-574.789	412.86
TCGA-US-A779-01		0.00821747	0	0.0516052	0.033437	0	0.198545	0	0	0.042035	0	0	0.0634823	0	0.291466	0.0157474	0.198866	0.0139409	0	0.0826585	0	0	0	TCGA-US-A779-01	-791.596	124.675	-666.921	417.766
TCGA-IB-7891-01		0.0116902	0	0.106295	0.060417	0	0.182706	0	0	0.0330324	0	0	0.0338513	0.0208364	0.0817189	0.11654	0.142217	0.0762199	0	0.128066	0	0	0.00640979	TCGA-IB-7891-01	1593.41	2015.78	3609.19	418.056
TCGA-US-A77J-01		0.331138	0	0.0874535	0.108472	0	0	0.0126998	0.0232486	0.138379	0.0196381	0	0.00147983	0	0.115018	0.0279189	0.0594576	0.0556216	0	0.0191894	0	0	0.000286036	TCGA-US-A77J-01	1361.33	2701.21	4062.55	433.737
TCGA-HZ-7923-01		0.0240025	0.0027608	0.0455516	0.061114	0	0.295867	0.0223287	0	0.0355561	0	0.021032	0	0.044494	0	0	0.221091	0.0949234	0.0493268	0.0523585	0.00160267	0	0.027991	TCGA-HZ-7923-01	1913.05	2498.88	4411.93	435.852
TCGA-F2-A8YN-01		0.0152755	0	0.0296291	0.0290565	0	0.186212	0	0	0.0357196	0	0	0.0301029	0.037032	0.247915	0.0013406	0.196663	0.0919577	0.0183798	0.0487562	0	0	0.03196	TCGA-F2-A8YN-01	516.406	795.413	1311.82	435.852
TCGA-H6-8124-01		0.0948423	0	0.0183674	0	0	0.248271	0	0.00230245	0.0972171	0	0.0652728	0.00337124	0.0128644	0.369924	0.00551501	0.067648	0	0	0	0.0108391	0.00356467	0	TCGA-H6-8124-01	278.129	146.865	424.993	437.368
TCGA-2L-AAQI-01		0	0.0164186	0.0339734	0.0434335	0	0.204406	0	0	0.0313149	0	0	0.043937	0.0101317	0.374588	0.0379597	0.149069	0	0	0.049112	0	0	0.00565605	TCGA-2L-AAQI-01	169.947	570.583	740.53	441.643
TCGA-F2-A7TX-01		0.0552803	0	0.0347593	0.166409	0	0.150054	0.0944206	0.0243574	0.0128171	0	0	0.0339053	0.00423352	0.0676718	0.12286	0.14838	0.00157962	0.00648097	0.0740498	0	0	0.00273986	TCGA-F2-A7TX-01	507.832	1736	2243.84	442.872
TCGA-IB-A5SQ-01		0.0702205	0	0.00487737	0.0484688	0	0.112268	0.00649326	0.0106131	0.0659516	0	0	0.000144951	0	0.358508	0.0401775	0.119402	0.122336	0	0.0405388	0	0	0	TCGA-IB-A5SQ-01	1421.74	1462.46	2884.2	443.488
TCGA-IB-7897-01		0.0182054	0	0	0.0504886	0	0.464889	0.0132047	0	0	0.0572256	0	0	0.0337132	0	0.052875	0.147687	0.0663002	0	0.0783555	0	0	0.0170556	TCGA-IB-7897-01	1791.36	2227.25	4018.6	444.413
TCGA-HZ-A77P-01		0.01743	0	0	0.124675	0	0.175731	0.0103482	0	0.0277048	0	0.0145774	0	0.0333082	0.0438156	0.0365987	0.329806	0.0806895	0	0.105316	0	0	0	TCGA-HZ-A77P-01	1216.76	1215.54	2432.3	446.269
TCGA-2J-AABE-01		0	0.0144983	0	0.0127646	0	0.130625	0	0.000674363	0.0787322	0	0	0.0245216	0.109599	0.21826	0.000155699	0.237855	0.0719694	0.0284571	0.0460703	0	0	0.0258177	TCGA-2J-AABE-01	839.519	1117.07	1956.58	450.005
TCGA-IB-7886-01		0	0.0109921	0	0.0255516	0	0.233003	0	0	0	0	0	0.0517244	0.00411389	0.163033	0.0749098	0.289007	0.0218967	0	0.123522	0	0	0.00224709	TCGA-IB-7886-01	1208.23	1275.51	2483.74	454.403
TCGA-IB-7651-01		0.0183995	0	0.0823025	0.107073	0	0.159644	0.0853774	0	0.00701855	0	0.0137512	0.00402873	0.00156233	0.0918814	0.109551	0.208117	0.024071	0	0.0833865	0	0	0.00383692	TCGA-IB-7651-01	1263.1	1685.33	2948.43	455.351
TCGA-IB-7652-01		0	0.00365218	0.0149886	0.0171555	0	0.116562	0	0.00107795	0.014021	0	0	0.0248617	0.181844	0.180745	0.0121498	0.24766	0.0812104	0	0.0937454	0	0.00208635	0.00824055	TCGA-IB-7652-01	1193.23	1584.29	2777.52	457.889
TCGA-IB-7888-01		0.0772851	0.00778677	0.0915539	0.0719723	0	0.211851	0.0315221	0	0.0435435	0	0	0.00574699	0.0789352	0	0.0302493	0.167479	0.0917179	0	0.0526859	0	0	0.0376715	TCGA-IB-7888-01	1794.71	2353.62	4148.33	458.844
TCGA-3A-A9IX-01		0.0546385	0.0483705	0.0215001	0.136498	0	0.151845	0.0019733	0.0095651	0.065115	0.00148541	0	0.00837762	0.0718048	0.0264566	0.0114143	0.12638	0.150904	0.0477444	0.0608625	0	0	0.00506388	TCGA-3A-A9IX-01	1309.02	2075.5	3384.52	462.363
TCGA-FB-A4P5-01		0.191233	0	0.07132	0.203293	0	0.131195	0.0150962	0.0437129	0.0442081	0.031242	0	0	0	0.0634931	0.0407685	0.0972938	0.0388861	0.00967983	0.0185771	0	0	0	TCGA-FB-A4P5-01	1423.07	2512.19	3935.26	462.685
TCGA-HZ-7924-01		0.0352798	0	0.0611864	0.0488313	0	0.355188	0.0035597	0	0.0164762	0	0.0149708	0.00107837	0.00903928	0	0.0162891	0.16865	0.054322	0.0169851	0.155848	0	0.0332387	0.00905767	TCGA-HZ-7924-01	77.0501	1017.73	1094.78	467.856
TCGA-S4-A8RM-01		0.0433446	0	0.0371868	0.092749	0	0.417035	0.022112	0	0.0166386	0	0.00084999	0	0.00167271	0.0527895	0.0415542	0.131957	0.107524	0.0015916	0.032996	0	0	0	TCGA-S4-A8RM-01	-203.396	798.763	595.367	473.084
TCGA-HZ-8003-01		0.0398096	0	0.0482662	0.028075	0	0.244065	0.0171651	0	0.0158631	0	0.00485244	0.0220425	0.0230498	0.155794	0.091919	0.174713	0.0256446	0	0.100632	0	0.00630283	0.00180623	TCGA-HZ-8003-01	1541.97	2273.22	3815.19	485.063
TCGA-2J-AABA-01		0.0509818	0	0.112258	0.051387	0	0.392831	0	0	0.010173	0	0	0.0309938	0.00671606	0.157831	0	0.064014	0.019138	0.0320337	0.071643	0	0	0	TCGA-2J-AABA-01	837.928	831.733	1669.66	495.276
TCGA-IB-A7LX-01		0.0485336	0	0.0283797	0.136993	0	0.260817	0	0.0422355	0.0545997	0	0.0314729	0	0.00800611	0.1832	0.06507	0.0970816	0	0	0.0436112	0	0	0	TCGA-IB-A7LX-01	-184.081	231.079	46.998	499.768
TCGA-IB-7889-01		0.0498517	0.0296404	0.0566846	0.144594	0	0.107513	0.00652362	0	0.0341467	0	0	0.0085415	0.0479425	0.226861	0.0431077	0.104834	0.0740923	0	0.0611931	0	0	0.00447467	TCGA-IB-7889-01	916.695	2001.66	2918.35	505.704
TCGA-2J-AABR-01		0.0113855	0	0.0234635	0.187369	0	0.229923	0.0399399	0.00734153	0.032618	0	0	0.0180316	0.0259093	0.0683676	0.0715322	0.112738	0.103349	0.0103476	0.0576847	0	0	0	TCGA-2J-AABR-01	1015.82	1987.72	3003.54	508.522
TCGA-HZ-8002-01		0.0178056	0	0	0.106691	0	0.256016	0.0148274	0	0	0	0	0.0234231	0.0614906	0.0837518	0.0292731	0.249304	0.0533197	0	0.0928023	0	0	0.0112959	TCGA-HZ-8002-01	1591.45	1697.85	3289.3	533.854
TCGA-IB-7644-01		0	0	0	0.0749086	0	0.305546	0	0	0.0552716	0	0	0.0499163	0.0146958	0.0456054	0.0223619	0.141795	0.147393	0.0261836	0.101016	0	0	0.0153061	TCGA-IB-7644-01	640.838	836.168	1477.01	536.455
TCGA-IB-7649-01		0	0	0.0346961	0.0943096	0	0.147209	0.0202512	0	0.0304802	0	0	0.0219993	0.168879	0.0957774	0.0303287	0.0359764	0.159524	0.00723749	0.153332	0	0	0	TCGA-IB-7649-01	1388.07	2043.85	3431.92	540.568
TCGA-IB-AAUP-01		0.231028	0.162227	0.0379237	0.0885706	0	0.191143	0	0.00853456	0.0545098	0	0	0.0143726	0	0.099443	0.016517	0.0662203	0	0.00885493	0.0206564	0	0	0	TCGA-IB-AAUP-01	1486.93	2861.14	4348.07	561.224
TCGA-HZ-8637-01		0.0366104	0	0.0109904	0.0857651	0	0.102945	0.0169321	0.0190682	0.046727	0	0	0.0225693	0.00131485	0.18958	0.170364	0.159047	0.0459043	0	0.0784811	0	0	0.0137008	TCGA-HZ-8637-01	1474.63	3044.4	4519.03	567.1
TCGA-IB-7893-01		0.026976	0	0.0154019	0.0143256	0	0.20716	0.00803395	0	0	0	0.00932739	0	0	0.427429	0.010287	0.20079	0	0.0198346	0.0604359	0	0	0	TCGA-IB-7893-01	1983.06	1076.98	3060.04	575.03
TCGA-2J-AAB1-01		0	0.00616675	0.00790763	0.110411	0	0.337833	0	0.0128642	0.0263404	0	0	0	0.0281768	0.03007	0.145601	0.120477	0.0726341	0.0300882	0.0714293	0	0	0	TCGA-2J-AAB1-01	501.614	1265.65	1767.27	589.175
TCGA-Q3-A5QY-01		0.0705639	0.195	0.044812	0.14085	0.0600668	0.0709342	0.0157667	0.0263321	0.143419	0	0	0.00885016	0.0146042	0.0919658	0.0020938	0.0739871	0.00489365	0.0272021	0.00865862	0	0	0	TCGA-Q3-A5QY-01	1376.34	3244.39	4620.73	595.757
TCGA-IB-AAUR-01		0.345517	0.0188911	0.00513141	0.120782	0	0.138563	0.0336016	0	0.0901289	0	0	0.000721086	0.00351496	0.111111	0.00562649	0.0607887	0.00218342	0.024694	0.0376813	0	0	0.0010639	TCGA-IB-AAUR-01	1539.87	3023.15	4563.02	624.992
TCGA-HZ-7918-01		0.0254547	0	0.0833412	0.155957	0	0.18952	0.0226491	0.00233517	0.0108325	0.0293685	0	0	0	0.0767832	0.110864	0.184509	0.0522204	0	0.0453899	0	0	0.0107751	TCGA-HZ-7918-01	1563.3	2501.53	4064.83	628.473
TCGA-HZ-8001-01		0.0540981	0	0.0823071	0.128091	0	0.0764263	0.0228828	0.00696055	0.0566511	0	0	0.0370997	0.0356491	0.103842	0.0175635	0.150521	0.0815792	0	0.0867534	0	0.0283836	0.0311917	TCGA-HZ-8001-01	1726.39	2138.28	3864.67	631.096
TCGA-Z5-AAPL-01		0.199565	0.209638	0.035601	0.179779	0.0181947	0.00798576	0.0543881	0.0690852	0.0871144	0	0	0	0	0.0585389	0.0200578	0.0306694	0	0.0293824	0	0	0	0	TCGA-Z5-AAPL-01	786.064	3282.85	4068.92	721.573

## Sheet: Sheet2
	Project	Corelation	P value	N	Abs	Positive	-Log10 (P value)
1	ESTIMATE Score	0.415	0.001	162	0.415	1	3
2	Immune Score	0.404	0.001	162	0.404	1	3
3	Stromal Score	0.364	0.001	162	0.364	1	3
4	CD4 T cells (activated)	0.397	0.001	162	0.397	1	3
5	NK cells (activated)	-0.309	0.001	162	0.309	0	3
6	Macrophages (M0)	-0.251	0.001	162	0.251	0	3
7	CD8 T cells	0.23	0.003	162	0.23	1	2.52288
8	CD4 T cells (naive)	0.188	0.017	162	0.188	1	1.76955
9	B cells (naive)	0.162	0.039	162	0.162	1	1.40894
10	Tregs	-0.16	0.043	162	0.16	0	1.36653
11	Plasma cells	0.141	0.073	162	0.141	1	1.13668
12	Dendritic cells (resting)	0.136	0.085	162	0.136	1	1.07058
13	Dendritic cells (activated)	0.098	0.215	162	0.098	1	0.667562
14	Macrophages (M2)	-0.095	0.231	162	0.095	0	0.636388
15	Tfh	-0.076	0.339	162	0.076	0	0.4698
16	γδT cells	0.056	0.478	162	0.056	1	0.320572
17	CD4 T cells (resting)	0.055	0.486	162	0.055	1	0.313364
18	Mast cells (activated)	-0.055	0.489	162	0.055	0	0.310691
19	B cells (memory)	0.034	0.666	162	0.034	1	0.176526
20	Monocytes	0.033	0.681	162	0.033	1	0.166853
21	Macrophages (M1)	0.031	0.693	162	0.031	1	0.159267
22	Neutrophils	0.028	0.725	162	0.028	1	0.139662
23	NK cells (resting)	0.019	0.81	162	0.019	1	0.091515
24	Mast cells (resting)	0.018	0.823	162	0.018	1	0.0846002
25	Eosinophils	0.002	0.979	162	0.002	1	0.00921731
