# Supplementary material for: Aberrant APOBEC3C expression induces characteristic genomic instability in pancreatic ductal adenocarcinoma
Source: Oncogenesis. 2022 Jun 24;11(1):35. doi: 10.1038/s41389-022-00411-9 (PMC9232547; doi:10.1038/s41389-022-00411-9)
Supplement: Supplementary file 27 — Motif enrichment analysis [file 41389_2022_411_MOESM27_ESM.xlsx]

## Sheet: FUSCC cohort A
Patient.ID	MutAC	MutC	MutCC	MutCG	MutRTCA	MutTC	MutTCA	MutTCW	MutYTCA	ConAC	ConC	ConCC	ConCG	ConRTCA	ConTC	ConTCA	ConTCW	ConYTCA	E-AC	E-CC	E-CG	E-RTCY	E-TC	E-TCA	E-TCW	E-YTCA
354287	2844	10631	3285	5022	135	1902	321	748	186	88614	485462	113119	67096	11885	112216	29358	59332	16451	0.0322633	0.0291932	0.0752423	0.0114187	0.0170388	0.0109916	0.0126734	0.0113659
355614	2847	10481	3202	4962	128	1924	313	757	185	87755	478279	111603	65534	11708	110995	29021	58826	16298	0.0325014	0.028743	0.0758537	0.0109525	0.0173655	0.0108048	0.0128918	0.0113717
355903	2785	10379	3174	4909	133	1916	317	751	184	87157	474481	110586	64978	11686	110159	28958	58516	16263	0.0316245	0.0284058	0.07477	0.0112638	0.0172138	0.0108341	0.0127018	0.0111974
357201	2840	10579	3272	4970	139	1938	318	755	179	88213	480182	111920	66308	11799	111178	29111	58814	16308	0.0321234	0.0291704	0.0747871	0.0117545	0.0173929	0.0108995	0.0128086	0.0109519
357725	2784	10456	3239	4908	141	1926	312	753	171	87335	480957	112734	66286	11763	111083	28998	58721	16233	0.036111	0.0325472	0.0838766	0.0135787	0.0196411	0.0121883	0.0145265	0.0119332
379890	2905	10694	3262	4987	148	1965	345	777	197	88861	486361	113489	66666	11911	112788	29520	59767	16635	0.0328784	0.0289072	0.0752334	0.0124965	0.0175217	0.0117538	0.0130748	0.0119102
381208	2809	10400	3158	4919	133	1902	320	728	187	86589	472454	109844	65200	11677	109646	28847	58222	16160	0.0332698	0.0294847	0.0773731	0.011681	0.0177901	0.0113765	0.0128235	0.0118675
381888	2792	10430	3199	4878	129	1892	325	755	196	86789	474673	110708	65356	11621	110227	28881	58414	16306	0.032255	0.0289722	0.0748346	0.0111299	0.0172099	0.0112828	0.0129591	0.0120519
383374	2775	10350	3191	4871	125	1893	310	745	185	86529	474626	110728	65688	11664	109840	28811	58172	16135	0.03051	0.0274164	0.0705461	0.0101954	0.0163957	0.0102363	0.0121838	0.010908
386166	2801	10365	3176	4928	136	1919	322	751	186	86855	474488	110658	65140	11662	110030	28859	58387	16160	0.0317887	0.0282912	0.0745722	0.0114953	0.0171917	0.0109984	0.0126788	0.0113456
392211	2862	10500	3169	4951	145	1935	321	759	176	86502	474484	110631	65616	11635	109761	28821	58192	16201	0.0328234	0.0284175	0.0748555	0.0123635	0.0174893	0.0110493	0.0129395	0.0107773
393057	2734	10358	3219	4890	136	1889	310	731	174	86186	472073	110098	65182	11661	109707	28696	58118	16050	0.0314458	0.0289829	0.0743673	0.0115612	0.0170686	0.0107088	0.0124683	0.0107467
394028	2815	10364	3155	4860	133	1934	316	761	183	86111	472663	110370	65002	11560	109208	28551	57629	16022	0.0327313	0.0286214	0.0748605	0.0115196	0.0177315	0.0110818	0.0132217	0.0114361
398253	2724	10275	3144	4864	149	1942	341	768	192	85522	468807	109408	64702	11405	108755	28295	57333	15900	0.0316529	0.0285573	0.0747067	0.012983	0.0177453	0.0119765	0.0133119	0.0120002
402252	2760	10312	3194	4842	130	1871	299	712	169	86613	476516	111193	65468	11690	110303	28734	58410	16076	0.0315116	0.0284055	0.0731375	0.010997	0.0167738	0.0102901	0.0120542	0.0103957
403953	2758	10309	3127	4855	150	1896	330	750	180	85854	471016	110072	65542	11438	108666	28247	57326	15835	0.0319029	0.0282129	0.0735641	0.0130238	0.0173277	0.0116021	0.0129929	0.0112889
404604	2792	10226	3103	4847	135	1905	337	756	202	85574	467598	108901	64498	11560	108299	28477	57496	15934	0.0322751	0.0281867	0.0743397	0.0115523	0.0174006	0.0117066	0.013007	0.0125407
406293	2834	10427	3193	4880	133	1919	319	761	186	87338	476971	111284	65442	11790	110853	29126	58764	16299	0.0322555	0.0285216	0.074126	0.0112136	0.0172082	0.0108872	0.012873	0.0113438
406516	2764	10394	3189	4939	141	1942	320	752	179	86835	473825	110488	65194	11582	109887	28642	58263	16084	0.0321458	0.0291488	0.0765091	0.0122947	0.0178478	0.0112831	0.0130349	0.0112393
407306	2836	10452	3186	4941	139	1916	334	761	195	87036	475452	110477	65338	11755	110815	28994	58868	16235	0.0322152	0.028512	0.0747657	0.0116908	0.0170943	0.0113892	0.0127808	0.0118751
410837	2770	10414	3207	4977	138	1912	334	751	196	86823	477428	111480	65764	11653	110102	28956	58267	16306	0.0314841	0.0283889	0.0746838	0.0116866	0.0171372	0.0113829	0.0127193	0.0118619
413017	2794	10351	3202	4872	135	1867	305	719	170	86651	473408	110807	65290	11571	109714	28657	57995	16071	0.0363983	0.0326199	0.0842342	0.0131702	0.0192092	0.0120143	0.0139948	0.0119408
421092	2801	10345	3155	4866	138	1895	313	749	175	86377	472720	110098	64740	11721	109685	28879	58360	16160	0.0326588	0.0288606	0.075698	0.0118577	0.0173999	0.0109156	0.0129256	0.0109064
422115	2775	10466	3166	4977	147	1988	332	784	185	87277	479613	111994	66296	11707	110956	28921	58623	16251	0.0325148	0.0289091	0.0767711	0.0128407	0.0183224	0.0117393	0.0136762	0.0116415
430477	2770	10227	3181	4823	127	1872	305	717	178	85077	468069	109567	64614	11424	108208	28297	57169	15896	0.0326793	0.02914	0.0749197	0.0111581	0.0173641	0.0108185	0.0125882	0.0112393
432194	2779	10323	3176	4912	132	1879	317	743	185	85955	471703	110090	64992	11565	109328	28641	57923	16059	0.0306411	0.0273413	0.0716285	0.0108172	0.0162886	0.0104896	0.012157	0.0109179
442043	2866	10496	3240	4967	135	1867	318	731	183	87368	476917	111309	65642	11724	110692	29024	58636	16333	#DIV/0!	#DIV/0!	#DIV/0!	#DIV/0!	#DIV/0!	#DIV/0!	#DIV/0!	#DIV/0!
446356	2810	10464	3179	4914	128	1921	320	736	192	86614	475907	111216	65978	11646	110096	28725	58139	16085	#DIV/0!	#DIV/0!	#DIV/0!	#DIV/0!	#DIV/0!	#DIV/0!	#DIV/0!	#DIV/0!
448565	2705	10186	3175	4728	129	1875	318	737	189	85102	464983	108347	63956	11440	107898	28356	57194	15952	#DIV/0!	#DIV/0!	#DIV/0!	#DIV/0!	#DIV/0!	#DIV/0!	#DIV/0!	#DIV/0!
449697	2758	10266	3164	4884	124	1865	313	734	189	85953	470539	109712	65200	11535	108815	28592	57804	16104	#DIV/0!	#DIV/0!	#DIV/0!	#DIV/0!	#DIV/0!	#DIV/0!	#DIV/0!	#DIV/0!
450458	2863	10525	3192	4975	128	1934	317	763	189	88209	481297	112436	66072	11783	111470	29094	59064	16299	#DIV/0!	#DIV/0!	#DIV/0!	#DIV/0!	#DIV/0!	#DIV/0!	#DIV/0!	#DIV/0!
451811	2705	10134	3096	4777	134	1868	313	732	179	85113	466262	108599	64464	11410	107716	28279	57064	15887	#DIV/0!	#DIV/0!	#DIV/0!	#DIV/0!	#DIV/0!	#DIV/0!	#DIV/0!	#DIV/0!
453143	2798	10386	3164	4905	136	1915	328	757	192	86986	475225	110557	65630	11574	110081	28818	58259	16240	#DIV/0!	#DIV/0!	#DIV/0!	#DIV/0!	#DIV/0!	#DIV/0!	#DIV/0!	#DIV/0!
454638	2820	10333	3138	4885	135	1919	326	756	191	86296	472550	110358	64724	11619	110009	28812	58206	16210	#DIV/0!	#DIV/0!	#DIV/0!	#DIV/0!	#DIV/0!	#DIV/0!	#DIV/0!	#DIV/0!
457042	2773	10225	3185	4812	123	1831	298	726	175	85158	467266	109242	64114	11485	108137	28384	57315	15943	#DIV/0!	#DIV/0!	#DIV/0!	#DIV/0!	#DIV/0!	#DIV/0!	#DIV/0!	#DIV/0!
463774	2793	10160	3101	4819	124	1839	302	723	178	84948	464243	108029	64136	11397	107505	28101	56883	15760	#DIV/0!	#DIV/0!	#DIV/0!	#DIV/0!	#DIV/0!	#DIV/0!	#DIV/0!	#DIV/0!
464094	2839	10402	3153	4897	129	1905	316	749	187	87264	476678	111147	65810	11779	110424	28903	58410	16107	#DIV/0!	#DIV/0!	#DIV/0!	#DIV/0!	#DIV/0!	#DIV/0!	#DIV/0!	#DIV/0!
464651	2785	10196	3098	4854	138	1876	317	739	179	85168	465901	108615	64500	11529	107671	28179	57074	15667	#DIV/0!	#DIV/0!	#DIV/0!	#DIV/0!	#DIV/0!	#DIV/0!	#DIV/0!	#DIV/0!
465576	2713	10088	3136	4763	127	1822	314	722	187	84207	461314	107768	63228	11435	107136	28094	56913	15712	#DIV/0!	#DIV/0!	#DIV/0!	#DIV/0!	#DIV/0!	#DIV/0!	#DIV/0!	#DIV/0!
466472	2747	10294	3147	4836	131	1862	312	716	181	85907	469962	109802	64272	11592	108988	28565	57729	16000	#DIV/0!	#DIV/0!	#DIV/0!	#DIV/0!	#DIV/0!	#DIV/0!	#DIV/0!	#DIV/0!
467998	2772	10395	3210	4885	145	1903	336	763	191	87365	477535	111561	65848	11770	110908	29118	58713	16341	#DIV/0!	#DIV/0!	#DIV/0!	#DIV/0!	#DIV/0!	#DIV/0!	#DIV/0!	#DIV/0!
469469	2727	10204	3153	4851	138	1885	327	744	189	84977	466433	108973	64658	11494	107537	28160	56898	15692	#DIV/0!	#DIV/0!	#DIV/0!	#DIV/0!	#DIV/0!	#DIV/0!	#DIV/0!	#DIV/0!
469840	2790	10397	3198	4906	128	1909	310	745	182	86374	472214	109776	65034	11688	109871	28743	58541	16079	#DIV/0!	#DIV/0!	#DIV/0!	#DIV/0!	#DIV/0!	#DIV/0!	#DIV/0!	#DIV/0!
470505	2820	10342	3178	4834	141	1873	326	744	185	86384	471325	109887	64838	11576	108732	28573	57894	16051	#DIV/0!	#DIV/0!	#DIV/0!	#DIV/0!	#DIV/0!	#DIV/0!	#DIV/0!	#DIV/0!
471413	2737	10275	3183	4854	136	1895	311	758	175	84974	468840	109689	64998	11516	108347	28229	57166	15761	#DIV/0!	#DIV/0!	#DIV/0!	#DIV/0!	#DIV/0!	#DIV/0!	#DIV/0!	#DIV/0!
472286	2718	10181	3123	4832	138	1897	320	722	182	84802	466061	108608	64444	11402	108099	28316	57241	15910	#DIV/0!	#DIV/0!	#DIV/0!	#DIV/0!	#DIV/0!	#DIV/0!	#DIV/0!	#DIV/0!
473358	2806	10305	3182	4931	127	1850	295	696	168	85890	469048	109176	64438	11588	109058	28551	57865	15997	#DIV/0!	#DIV/0!	#DIV/0!	#DIV/0!	#DIV/0!	#DIV/0!	#DIV/0!	#DIV/0!
480268	2849	10537	3243	4973	140	1921	312	752	172	86794	475824	111089	65646	11729	110287	29018	58528	16283	#DIV/0!	#DIV/0!	#DIV/0!	#DIV/0!	#DIV/0!	#DIV/0!	#DIV/0!	#DIV/0!
480501	2824	10392	3195	4915	130	1884	304	734	174	86998	476018	111058	65614	11717	110248	28830	58516	16105	#DIV/0!	#DIV/0!	#DIV/0!	#DIV/0!	#DIV/0!	#DIV/0!	#DIV/0!	#DIV/0!
480850	2821	10490	3209	4953	134	1924	326	733	192	87152	476907	111312	65448	11675	110687	29016	58550	16369	#DIV/0!	#DIV/0!	#DIV/0!	#DIV/0!	#DIV/0!	#DIV/0!	#DIV/0!	#DIV/0!
481025	2809	10357	3119	4840	133	1890	319	745	186	86680	474884	110568	65148	11618	110636	28857	58570	16231	#DIV/0!	#DIV/0!	#DIV/0!	#DIV/0!	#DIV/0!	#DIV/0!	#DIV/0!	#DIV/0!
481301	2828	10399	3127	4877	135	1916	313	742	178	87567	477837	111329	65774	11716	110666	29023	58549	16309	#DIV/0!	#DIV/0!	#DIV/0!	#DIV/0!	#DIV/0!	#DIV/0!	#DIV/0!	#DIV/0!
481670	2820	10376	3184	4890	140	1889	324	758	184	86133	472498	110514	65578	11515	109292	28321	57580	15851	#DIV/0!	#DIV/0!	#DIV/0!	#DIV/0!	#DIV/0!	#DIV/0!	#DIV/0!	#DIV/0!
481813	2771	10318	3145	4879	138	1923	330	750	192	86335	472738	110423	65450	11542	109053	28617	57588	16082	#DIV/0!	#DIV/0!	#DIV/0!	#DIV/0!	#DIV/0!	#DIV/0!	#DIV/0!	#DIV/0!
482217	2846	10360	3077	4913	146	1919	342	786	196	86460	474226	110461	65304	11806	110005	28883	58357	16107	#DIV/0!	#DIV/0!	#DIV/0!	#DIV/0!	#DIV/0!	#DIV/0!	#DIV/0!	#DIV/0!
485342	2802	10353	3180	4865	134	1906	320	737	186	86606	474028	110651	65510	11606	110067	28550	57996	15971	#DIV/0!	#DIV/0!	#DIV/0!	#DIV/0!	#DIV/0!	#DIV/0!	#DIV/0!	#DIV/0!
486334	2753	10304	3222	4830	129	1871	314	731	185	85812	471023	110073	64900	11568	109300	28595	57885	16072	#DIV/0!	#DIV/0!	#DIV/0!	#DIV/0!	#DIV/0!	#DIV/0!	#DIV/0!	#DIV/0!
486502	2793	10344	3168	4927	140	1921	323	747	183	86361	471654	109817	64732	11714	109415	28668	57891	15982	#DIV/0!	#DIV/0!	#DIV/0!	#DIV/0!	#DIV/0!	#DIV/0!	#DIV/0!	#DIV/0!
486541	2822	10532	3206	4966	147	1932	335	766	188	87538	479419	111766	65830	11761	111096	29162	58896	16400	#DIV/0!	#DIV/0!	#DIV/0!	#DIV/0!	#DIV/0!	#DIV/0!	#DIV/0!	#DIV/0!
486566	2783	10452	3219	4965	139	1918	325	767	186	87368	477809	111689	65936	11761	110998	29092	58718	16324	#DIV/0!	#DIV/0!	#DIV/0!	#DIV/0!	#DIV/0!	#DIV/0!	#DIV/0!	#DIV/0!
487160	2805	10453	3172	4861	134	1967	315	754	181	86851	476315	111310	65140	11705	110452	28863	58566	16188	#DIV/0!	#DIV/0!	#DIV/0!	#DIV/0!	#DIV/0!	#DIV/0!	#DIV/0!	#DIV/0!
488333	2832	10462	3233	4945	141	1867	328	747	187	86808	474857	110872	65306	11642	110422	28944	58578	16300	#DIV/0!	#DIV/0!	#DIV/0!	#DIV/0!	#DIV/0!	#DIV/0!	#DIV/0!	#DIV/0!
489705	2753	10376	3215	4920	136	1917	313	766	177	85966	471683	110041	65348	11620	109054	28541	57591	15948	#DIV/0!	#DIV/0!	#DIV/0!	#DIV/0!	#DIV/0!	#DIV/0!	#DIV/0!	#DIV/0!
491318	2816	10507	3218	4919	158	1938	356	777	198	87530	477844	111522	66096	11702	110633	28964	58446	16282	#DIV/0!	#DIV/0!	#DIV/0!	#DIV/0!	#DIV/0!	#DIV/0!	#DIV/0!	#DIV/0!
491915	2853	10448	3203	4927	137	1925	333	763	196	87943	479835	111928	65948	11808	111561	29200	59064	16390	#DIV/0!	#DIV/0!	#DIV/0!	#DIV/0!	#DIV/0!	#DIV/0!	#DIV/0!	#DIV/0!
492485	2801	10372	3136	4852	137	1906	341	777	204	86191	473329	110528	65418	11702	109142	28779	57889	16081	#DIV/0!	#DIV/0!	#DIV/0!	#DIV/0!	#DIV/0!	#DIV/0!	#DIV/0!	#DIV/0!
492794	2813	10367	3129	4887	127	1904	314	742	187	86530	474045	110674	65310	11550	109510	28587	57875	16046	#DIV/0!	#DIV/0!	#DIV/0!	#DIV/0!	#DIV/0!	#DIV/0!	#DIV/0!	#DIV/0!
492884	2759	10262	3077	4838	138	1902	327	760	189	85456	468631	109318	64526	11542	108600	28393	57504	15856	#DIV/0!	#DIV/0!	#DIV/0!	#DIV/0!	#DIV/0!	#DIV/0!	#DIV/0!	#DIV/0!
493359	2852	10449	3145	4889	128	1928	323	767	195	87281	477005	111266	65602	11797	110710	29158	58690	16352	#DIV/0!	#DIV/0!	#DIV/0!	#DIV/0!	#DIV/0!	#DIV/0!	#DIV/0!	#DIV/0!
493467	2871	10388	3149	4890	128	1875	320	729	192	86836	474076	110641	64872	11605	110083	28708	58193	16113	#DIV/0!	#DIV/0!	#DIV/0!	#DIV/0!	#DIV/0!	#DIV/0!	#DIV/0!	#DIV/0!
493748	2799	10541	3261	4989	138	1966	321	757	183	87240	478281	111675	65664	11752	111008	29123	58860	16346	#DIV/0!	#DIV/0!	#DIV/0!	#DIV/0!	#DIV/0!	#DIV/0!	#DIV/0!	#DIV/0!
494208	2778	10424	3210	4874	133	1920	321	743	188	86709	474538	110946	65036	11641	109865	28768	58188	16135	#DIV/0!	#DIV/0!	#DIV/0!	#DIV/0!	#DIV/0!	#DIV/0!	#DIV/0!	#DIV/0!
494565	2825	10428	3213	4937	132	1901	316	754	184	86781	476589	111125	66138	11680	109980	28680	58015	16029	#DIV/0!	#DIV/0!	#DIV/0!	#DIV/0!	#DIV/0!	#DIV/0!	#DIV/0!	#DIV/0!
494728	2719	9996	3075	4726	131	1834	307	738	176	83719	458905	106894	63126	11412	106580	27964	56619	15591	#DIV/0!	#DIV/0!	#DIV/0!	#DIV/0!	#DIV/0!	#DIV/0!	#DIV/0!	#DIV/0!
495469	2691	9942	3033	4712	124	1818	299	713	175	83821	455859	107351	62950	11161	106057	27790	56175	15680	#DIV/0!	#DIV/0!	#DIV/0!	#DIV/0!	#DIV/0!	#DIV/0!	#DIV/0!	#DIV/0!
495930	2782	10457	3251	4892	130	1888	304	721	174	86582	475259	110802	65962	11615	109720	28567	57936	15942	#DIV/0!	#DIV/0!	#DIV/0!	#DIV/0!	#DIV/0!	#DIV/0!	#DIV/0!	#DIV/0!
495995	2811	10435	3184	4938	137	1903	329	754	192	87668	480806	112334	65942	11723	111376	29162	59121	16445	#DIV/0!	#DIV/0!	#DIV/0!	#DIV/0!	#DIV/0!	#DIV/0!	#DIV/0!	#DIV/0!
496527	2765	10330	3229	4862	126	1847	300	732	174	86274	471902	110239	65248	11584	109372	28562	57840	16011	#DIV/0!	#DIV/0!	#DIV/0!	#DIV/0!	#DIV/0!	#DIV/0!	#DIV/0!	#DIV/0!
497356	2898	10552	3254	4992	138	1910	328	748	190	87916	480343	112078	66330	11762	111154	29242	58824	16468	#DIV/0!	#DIV/0!	#DIV/0!	#DIV/0!	#DIV/0!	#DIV/0!	#DIV/0!	#DIV/0!
501796	2799	10391	3170	4956	141	1896	327	758	186	86758	475706	110919	65742	11620	109956	28784	58219	16168	#DIV/0!	#DIV/0!	#DIV/0!	#DIV/0!	#DIV/0!	#DIV/0!	#DIV/0!	#DIV/0!
501919	2829	10446	3228	4889	134	1895	315	744	181	86735	476687	111439	65450	11578	110371	28688	58329	16110	#DIV/0!	#DIV/0!	#DIV/0!	#DIV/0!	#DIV/0!	#DIV/0!	#DIV/0!	#DIV/0!
502448	2792	10414	3215	4933	140	1880	316	739	176	86761	475514	110927	65318	11664	110161	28884	58385	16204	#DIV/0!	#DIV/0!	#DIV/0!	#DIV/0!	#DIV/0!	#DIV/0!	#DIV/0!	#DIV/0!
502828	2816	10412	3207	4881	129	1933	322	746	193	86681	474323	110862	65344	11592	109607	28761	58076	16163	#DIV/0!	#DIV/0!	#DIV/0!	#DIV/0!	#DIV/0!	#DIV/0!	#DIV/0!	#DIV/0!
503050	2755	10343	3182	4887	133	1887	316	743	183	86429	473878	110803	65464	11617	109435	28543	57768	15967	#DIV/0!	#DIV/0!	#DIV/0!	#DIV/0!	#DIV/0!	#DIV/0!	#DIV/0!	#DIV/0!
504198	2822	10407	3176	4904	134	1937	318	766	184	86063	470183	109546	64562	11716	109263	28785	57900	16098	#DIV/0!	#DIV/0!	#DIV/0!	#DIV/0!	#DIV/0!	#DIV/0!	#DIV/0!	#DIV/0!
506263	2839	10427	3178	4948	135	1911	321	736	186	86882	475020	110639	65646	11600	109948	28620	58111	16058	#DIV/0!	#DIV/0!	#DIV/0!	#DIV/0!	#DIV/0!	#DIV/0!	#DIV/0!	#DIV/0!
506616	2801	10330	3132	4847	137	1901	326	755	189	86340	472598	110140	64708	11577	109332	28638	58045	16086	#DIV/0!	#DIV/0!	#DIV/0!	#DIV/0!	#DIV/0!	#DIV/0!	#DIV/0!	#DIV/0!
506820	2802	10360	3203	4924	138	1891	328	736	190	86412	473951	110760	65342	11626	109751	28771	58062	16166	#DIV/0!	#DIV/0!	#DIV/0!	#DIV/0!	#DIV/0!	#DIV/0!	#DIV/0!	#DIV/0!
507045	2794	10502	3251	4955	131	1912	323	759	192	87291	478350	111655	66410	11655	110295	28828	58293	16206	#DIV/0!	#DIV/0!	#DIV/0!	#DIV/0!	#DIV/0!	#DIV/0!	#DIV/0!	#DIV/0!
507111	2770	10214	3091	4850	135	1872	324	732	189	85163	466136	108707	64092	11465	108263	28379	57387	15960	#DIV/0!	#DIV/0!	#DIV/0!	#DIV/0!	#DIV/0!	#DIV/0!	#DIV/0!	#DIV/0!
507427	2843	10382	3209	4878	125	1846	300	709	175	86090	472538	110429	65290	11631	109021	28427	57667	15819	#DIV/0!	#DIV/0!	#DIV/0!	#DIV/0!	#DIV/0!	#DIV/0!	#DIV/0!	#DIV/0!
507544	2814	10502	3166	4931	144	1945	330	778	186	86933	476617	111078	65828	11715	110417	28911	58480	16214	#DIV/0!	#DIV/0!	#DIV/0!	#DIV/0!	#DIV/0!	#DIV/0!	#DIV/0!	#DIV/0!
507694	2858	10484	3196	5004	119	1904	307	742	188	87358	479255	112104	66526	11602	110536	28777	58200	16175	#DIV/0!	#DIV/0!	#DIV/0!	#DIV/0!	#DIV/0!	#DIV/0!	#DIV/0!	#DIV/0!
508046	2802	10405	3179	4914	134	1897	318	757	184	86063	471772	109972	64068	11610	109886	28799	58394	16176	#DIV/0!	#DIV/0!	#DIV/0!	#DIV/0!	#DIV/0!	#DIV/0!	#DIV/0!	#DIV/0!
508496	2829	10617	3234	4962	151	1996	363	818	212	88273	482837	112878	66206	11921	111655	29307	59119	16389	#DIV/0!	#DIV/0!	#DIV/0!	#DIV/0!	#DIV/0!	#DIV/0!	#DIV/0!	#DIV/0!
509559	2825	10341	3179	4805	123	1855	308	746	185	86629	472450	110004	64444	11736	109621	28811	58337	16070	#DIV/0!	#DIV/0!	#DIV/0!	#DIV/0!	#DIV/0!	#DIV/0!	#DIV/0!	#DIV/0!
510286	2848	10461	3199	4921	131	1916	326	741	195	87755	478820	111568	65962	11752	111246	29260	58978	16526	#DIV/0!	#DIV/0!	#DIV/0!	#DIV/0!	#DIV/0!	#DIV/0!	#DIV/0!	#DIV/0!
510590	2767	10313	3171	4839	131	1885	303	724	172	85435	468813	109607	64586	11453	108629	28328	57341	15905	#DIV/0!	#DIV/0!	#DIV/0!	#DIV/0!	#DIV/0!	#DIV/0!	#DIV/0!	#DIV/0!
511534	2823	10511	3245	4934	132	1944	325	760	193	87078	477520	111600	65762	11783	110617	28978	58569	16200	#DIV/0!	#DIV/0!	#DIV/0!	#DIV/0!	#DIV/0!	#DIV/0!	#DIV/0!	#DIV/0!
512636	2786	10379	3213	4942	140	1899	320	759	180	86974	474369	110636	65232	11775	110055	28945	58421	16179	#DIV/0!	#DIV/0!	#DIV/0!	#DIV/0!	#DIV/0!	#DIV/0!	#DIV/0!	#DIV/0!
512965	2801	10355	3176	4916	136	1892	307	723	171	86900	474590	110932	65242	11749	109702	28746	58095	16014	#DIV/0!	#DIV/0!	#DIV/0!	#DIV/0!	#DIV/0!	#DIV/0!	#DIV/0!	#DIV/0!
513003	2872	10476	3189	4929	131	1907	307	730	176	87844	478768	111682	65378	11728	111047	29153	58808	16418	#DIV/0!	#DIV/0!	#DIV/0!	#DIV/0!	#DIV/0!	#DIV/0!	#DIV/0!	#DIV/0!
513866	2781	10298	3135	4853	130	1868	312	743	182	86173	470692	109775	64346	11497	109436	28722	58130	16234	#DIV/0!	#DIV/0!	#DIV/0!	#DIV/0!	#DIV/0!	#DIV/0!	#DIV/0!	#DIV/0!
513886	2812	10333	3196	4871	123	1865	305	725	182	86808	474301	110816	64950	11592	109889	28751	58183	16163	#DIV/0!	#DIV/0!	#DIV/0!	#DIV/0!	#DIV/0!	#DIV/0!	#DIV/0!	#DIV/0!
513944	2811	10453	3193	4969	140	1907	337	762	197	86559	473182	110335	64768	11698	109939	28913	58374	16204	#DIV/0!	#DIV/0!	#DIV/0!	#DIV/0!	#DIV/0!	#DIV/0!	#DIV/0!	#DIV/0!
514442	2795	10329	3183	4893	136	1893	319	733	183	86333	470266	109387	64486	11722	109351	28752	58017	16045	#DIV/0!	#DIV/0!	#DIV/0!	#DIV/0!	#DIV/0!	#DIV/0!	#DIV/0!	#DIV/0!
514970	2782	10338	3110	4853	132	1918	329	761	197	86266	471222	109800	64804	11692	109316	28860	58024	16155	#DIV/0!	#DIV/0!	#DIV/0!	#DIV/0!	#DIV/0!	#DIV/0!	#DIV/0!	#DIV/0!
515125	2822	10422	3179	4974	129	1916	305	727	176	86068	472250	110404	65306	11459	108979	28482	57530	16029	#DIV/0!	#DIV/0!	#DIV/0!	#DIV/0!	#DIV/0!	#DIV/0!	#DIV/0!	#DIV/0!
517353	2823	10372	3179	4866	132	1876	325	744	193	86685	475214	110966	65150	11691	109729	28872	58188	16190	#DIV/0!	#DIV/0!	#DIV/0!	#DIV/0!	#DIV/0!	#DIV/0!	#DIV/0!	#DIV/0!
517514	2829	10387	3218	4916	134	1862	326	730	192	87142	476823	111145	65150	11826	110945	29066	58863	16256	#DIV/0!	#DIV/0!	#DIV/0!	#DIV/0!	#DIV/0!	#DIV/0!	#DIV/0!	#DIV/0!
519684	2758	10332	3228	4822	138	1864	315	743	177	86645	474333	110694	64978	11768	110147	28848	58396	16077	#DIV/0!	#DIV/0!	#DIV/0!	#DIV/0!	#DIV/0!	#DIV/0!	#DIV/0!	#DIV/0!
527571	2864	10668	3293	5030	140	1959	339	785	199	88742	485463	113222	66622	11993	112950	29676	60082	16678	#DIV/0!	#DIV/0!	#DIV/0!	#DIV/0!	#DIV/0!	#DIV/0!	#DIV/0!	#DIV/0!
528372	2756	10490	3246	4924	145	1944	333	764	188	87332	477387	111497	65324	11633	110594	28904	58578	16265	#DIV/0!	#DIV/0!	#DIV/0!	#DIV/0!	#DIV/0!	#DIV/0!	#DIV/0!	#DIV/0!
605279	2723	10195	3109	4766	135	1876	311	748	176	85031	466343	108781	64748	11446	107460	28228	56819	15844	#DIV/0!	#DIV/0!	#DIV/0!	#DIV/0!	#DIV/0!	#DIV/0!	#DIV/0!	#DIV/0!
609014	2709	10143	3101	4784	135	1852	311	725	176	84421	462408	108075	63966	11339	106776	27919	56510	15618	#DIV/0!	#DIV/0!	#DIV/0!	#DIV/0!	#DIV/0!	#DIV/0!	#DIV/0!	#DIV/0!
609548	2720	10174	3108	4749	130	1851	316	731	186	85412	466352	108795	64400	11500	107999	28304	57165	15820	#DIV/0!	#DIV/0!	#DIV/0!	#DIV/0!	#DIV/0!	#DIV/0!	#DIV/0!	#DIV/0!
611358	2756	10310	3207	4826	124	1852	312	757	188	85631	468967	109284	64408	11567	108640	28424	57609	15867	#DIV/0!	#DIV/0!	#DIV/0!	#DIV/0!	#DIV/0!	#DIV/0!	#DIV/0!	#DIV/0!
611773	2828	10250	3134	4838	128	1861	304	721	176	84947	465590	108559	64208	11473	107494	28109	56985	15667	#DIV/0!	#DIV/0!	#DIV/0!	#DIV/0!	#DIV/0!	#DIV/0!	#DIV/0!	#DIV/0!
617572	2737	10176	3136	4865	145	1855	315	740	170	84850	466005	108801	64432	11542	107704	28251	57115	15732	#DIV/0!	#DIV/0!	#DIV/0!	#DIV/0!	#DIV/0!	#DIV/0!	#DIV/0!	#DIV/0!
618520	2780	10344	3139	4875	143	1893	321	736	178	86539	473609	110608	64792	11771	109594	28773	58131	16021	#DIV/0!	#DIV/0!	#DIV/0!	#DIV/0!	#DIV/0!	#DIV/0!	#DIV/0!	#DIV/0!
619096	2804	10328	3178	4818	130	1876	317	738	187	85920	470607	109636	64582	11684	109048	28702	57907	16035	#DIV/0!	#DIV/0!	#DIV/0!	#DIV/0!	#DIV/0!	#DIV/0!	#DIV/0!	#DIV/0!
621478	2674	9860	2978	4677	117	1802	283	713	166	82590	451953	105301	62116	11095	104413	27186	55339	15196	#DIV/0!	#DIV/0!	#DIV/0!	#DIV/0!	#DIV/0!	#DIV/0!	#DIV/0!	#DIV/0!
622156	2799	10287	3090	4825	123	1844	295	711	172	86057	471038	109945	65366	11495	109090	28372	57627	15939	#DIV/0!	#DIV/0!	#DIV/0!	#DIV/0!	#DIV/0!	#DIV/0!	#DIV/0!	#DIV/0!
624549	2724	10051	3090	4785	124	1808	304	719	180	84176	461004	107511	63646	11469	106493	28034	56586	15596	#DIV/0!	#DIV/0!	#DIV/0!	#DIV/0!	#DIV/0!	#DIV/0!	#DIV/0!	#DIV/0!

## Sheet: TCGA
Patient.ID	MutC	MutTC	MutTCA	MutTCW	ConC	ConTC	ConTCA	ConTCW	E-TC	E-TCA	E-TCW
6879	38	7	1	3	1548	394	102	213	0.723751	0.399381	0.573758
7644	29	9	2	3	1067	265	60	137	1.24958	1.22644	0.805688
7645	65	11	2	5	1990	466	124	232	0.722681	0.493797	0.659814
7646	58	16	3	7	1996	497	143	282	1.10789	0.721968	0.854243
7647	56	21	4	5	1752	406	109	227	1.61823	1.1481	0.689113
7649	61	12	1	3	2513	606	151	308	0.815777	0.272826	0.401267
7651	12501	2636	166	818	441579	108793	29289	59536	0.855871	0.200201	0.48533
7652	80	23	2	6	2975	647	169	342	1.32197	0.440089	0.652412
7885	37	11	2	4	1445	366	90	190	1.17376	0.867868	0.822191
7886	117	21	3	9	4661	1108	291	607	0.755045	0.410697	0.590673
7887	28	5	1	2	1412	301	63	149	0.837684	0.800454	0.676894
7888	42	5	2	2	1283	319	89	182	0.478803	0.686463	0.335688
7889	69	15	1	5	2534	671	182	374	0.820968	0.201784	0.490971
7890	76	13	1	2	2486	524	140	263	0.811521	0.233647	0.248749
7891	56	14	3	5	1777	408	105	210	1.08885	0.906633	0.755527
7893	52	7	2	2	1723	410	114	212	0.565713	0.581309	0.312591
7897	18	4	1	3	839	205	31	93	0.909485	1.50358	1.50358
7919	65	31	9	22	1868	447	121	250	1.99305	2.13757	2.52898
7922	44	7	2	3	1728	432	117	251	0.636364	0.671329	0.469395
7925	129	25	4	9	5405	1241	318	663	0.844062	0.527034	0.568768
7926	142	26	4	9	5589	1316	323	659	0.777612	0.48742	0.53753
8001	55	12	3	5	2077	462	123	243	0.980874	0.921064	0.77703
8002	28	7	0	0	999	245	63	130	1.01939	0	0
8003	36	14	3	10	1250	292	65	161	1.66476	1.60256	2.15666
8005	91	22	4	6	3745	810	194	405	1.11776	0.848533	0.609687
8124	40	11	0	3	1474	307	74	151	1.32036	0	0.732119
8126	30	4	0	2	1265	269	69	137	0.627014	0	0.615572
8127	45	8	1	4	1401	320	75	161	0.778333	0.415111	0.773499
8315	54	29	8	15	1608	393	120	206	2.19734	1.98519	2.16828
8317	31	7	1	2	1059	249	74	151	0.960358	0.461639	0.452467
8519	712	143	22	59	29132	7350	2016	4037	0.796048	0.446501	0.597976
8636	62	16	1	5	2026	432	116	230	1.21027	0.281702	0.710379
8637	52	13	3	6	1661	378	96	186	1.09854	0.998197	1.0304
A44G	38	11	3	5	1192	285	76	152	1.21071	1.23823	1.03186
A44H	23	1	0	0	981	252	57	142	0.169255	0	0
A49G	36	5	2	4	1508	334	75	168	0.627079	1.11704	0.997354
A49H	22	4	0	0	715	150	41	84	0.866667	0	0
A49I	52	9	1	3	1711	378	96	201	0.783425	0.342748	0.491102
A4BH	70	25	6	11	2381	517	125	263	1.64479	1.63269	1.42265
A4BK	55	13	2	6	1816	408	94	218	1.05205	0.702515	0.908757
A4P5	26	3	0	0	793	183	52	87	0.5	0	0
A4P6	36	9	3	6	1257	297	83	169	1.05808	1.26205	1.23964
A545	32	7	4	7	1227	269	65	136	0.997793	2.35962	1.97358
A5A3	44	5	1	1	1646	399	117	222	0.468786	0.319736	0.168509
A5A4	50	10	1	2	1782	402	91	186	0.886567	0.391648	0.383226
A5A5	24	5	2	2	915	199	69	122	0.957915	1.10507	0.625
A5A6	46	4	0	0	1511	365	87	180	0.359976	0	0
A5N4	50	6	2	3	1547	349	108	188	0.53192	0.572963	0.493723
A5QY	7	1	0	0	274	61	10	29	0.641686	0	0
A5RE	28	6	1	1	1046	237	61	127	0.94575	0.612412	0.294151
A5SO	30	7	3	5	1035	251	70	132	0.962151	1.47857	1.30682
A5SP	48	16	2	7	1800	436	112	229	1.37615	0.669643	1.14629
A5SQ	46	8	2	5	1454	343	81	178	0.737229	0.780462	0.887885
A5SS	34	5	1	1	1119	236	71	118	0.697283	0.463546	0.278913
A5ST	22	3	0	1	692	126	29	52	0.748918	0	0.604895
A5VM	49	20	7	13	1675	441	112	242	1.55028	2.13648	1.83631
A6UF	47	12	1	2	1407	337	97	175	1.06598	0.30862	0.342128
A6UG	64	11	0	3	2061	484	118	243	0.731889	0	0.397569
A75W	74	24	6	15	2329	541	138	286	1.39621	1.36839	1.65068
A774	21	6	1	1	872	219	64	121	1.13764	0.64881	0.343172
A776	86	12	3	7	2993	674	186	345	0.619626	0.561328	0.706134
A779	27	2	0	0	1026	228	68	133	0.333333	0	0
A77E	66	15	3	5	2085	470	115	235	1.00822	0.824111	0.672147
A77G	30	3	0	1	1010	205	49	97	0.492683	0	0.347079
A77O	29	9	0	3	1050	239	65	128	1.36344	0	0.848599
A77P	38	9	1	4	1387	311	78	170	1.05627	0.467949	0.858824
A77Q	40	9	1	3	2157	536	138	270	0.905457	0.390761	0.599167
A78T	41	14	2	5	1550	341	82	162	1.55211	0.92207	1.16682
A7LX	36	10	3	6	22304	7048	2072	3817	0.879052	0.89704	0.973889
A7M4	53	13	3	4	2655	696	213	399	0.93567	0.705554	0.502199
A7OL	40	13	1	4	1365	347	101	191	1.27846	0.337871	0.71466
A7SX	118	72	20	39	3277	876	240	497	2.28256	2.31427	2.17923
A7TX	45	12	1	7	1388	310	89	162	1.19398	0.346567	1.33278
A89D	28	10	2	4	5925	1845	462	913	1.14692	0.916048	0.927085
A8F3	35	9	2	2	1178	298	80	166	1.01649	0.841429	0.405508
A8LH	72	17	3	8	2411	589	152	314	0.966492	0.66091	0.853149
A8P0	35	6	0	1	1243	266	72	136	0.801074	0	0.261134
A8P1	47	18	6	7	1458	400	121	239	1.39596	1.53825	0.908573
A8RM	46	4	1	1	1680	373	98	202	0.391654	0.372671	0.180801
A8RO	59	7	0	2	1853	438	119	233	0.501935	0	0.269586
A8RP	27	7	0	1	3053	828	214	404	0.95594	0	0.279886
A8T3	44	5	2	2	23307	7363	2085	3908	0.359707	0.50811	0.271087
A8YN	54	13	2	3	1839	412	129	247	1.07457	0.527993	0.41363
A9I5	25	5	1	3	955	209	53	117	0.913876	0.720755	0.979487
A9I7	21	2	0	1	761	173	31	76	0.418938	0	0.476817
A9I9	88	29	4	15	2800	612	164	334	1.50772	0.776053	1.42896
A9IB	34	13	3	8	1172	272	63	148	1.64749	1.64146	1.86328
A9IC	38	10	0	3	1193	279	75	145	1.12526	0	0.649546
A9IH	47	4	0	0	1458	311	78	162	0.398987	0	0
A9IU	44	10	3	5	1242	295	73	158	0.956857	1.16002	0.893268
A9IU	25	5	1	3	874	209	49	114	0.836364	0.713469	0.92
A9IZ	52	21	4	8	1772	471	133	265	1.51935	1.02487	1.02874
A9J0	91	26	2	7	2692	644	166	343	1.19432	0.356415	0.603723
A9Q5	32	8	3	4	957	236	65	122	1.01377	1.38029	0.980533
A9TJ	87	21	4	7	3265	722	192	385	1.09156	0.781849	0.682341
AA2A	26	8	1	5	957	193	56	114	1.52571	0.65728	1.61437
AA8V	24	6	0	1	916	235	70	132	0.974468	0	0.289141
AA8X	53	12	0	3	1631	370	96	204	0.998062	0	0.452553
AA9M	29	8	1	2	959	211	63	121	1.2538	0.524904	0.546594
AAAY	37	5	0	2	1095	257	62	141	0.57577	0	0.419781
AAAZ	42	9	3	3	1402	350	116	199	0.858367	0.8633	0.50323
AAB1	63	12	2	4	2062	470	140	264	0.835664	0.467574	0.495911
AAB4	25	5	0	2	973	252	63	137	0.772222	0	0.568175
AAB6	55	10	4	6	1776	430	102	215	0.750951	1.26631	0.901142
AAB8	49	13	5	6	1256	302	85	164	1.10339	1.5078	0.93778
AAB9	27	3	0	1	838	193	56	104	0.482441	0	0.298433
AABA	28	7	2	3	854	209	50	108	1.02153	1.22	0.847222
AABE	35	10	0	2	1251	287	79	160	1.2454	0	0.446786
AABF	54	15	5	9	1546	342	85	175	1.25569	1.6841	1.47238
AABH	33	6	3	4	1316	277	72	146	0.8638	1.66162	1.09257
AABK	35	11	1	7	1205	299	84	174	1.2666	0.409864	1.38506
AABO	66	12	1	3	1919	431	102	222	0.809534	0.285056	0.392916
AABR	19	3	0	2	763	169	38	93	0.712862	0	0.863611
AABU	24	4	0	1	972	224	57	112	0.723214	0	0.361607
AABV	20	8	0	2	642	147	43	82	1.74694	0	0.782927
AAPL	11	1	0	0	501	91	20	40	0.5005	0	0
AAPS	40	8	1	3	1154	268	82	145	0.861194	0.351829	0.596897
AAPU	59	21	7	14	2394	572	147	319	1.48969	1.9322	1.78078
AAPY	36	4	0	1	1047	268	59	136	0.43408	0	0.213848
AAPZ	37	6	1	2	1362	330	90	183	0.669287	0.409009	0.402304
AAQ0	48	8	2	4	1456	337	99	175	0.720079	0.612795	0.693333
AAQ1	38	6	0	1	1153	304	86	165	0.598857	0	0.183892
AAQ2	39	7	1	4	1178	289	75	160	0.731612	0.402735	0.755128
AAQ3	34	11	1	4	1057	244	61	128	1.40152	0.509643	0.971507
AAQA	61	13	2	3	2009	459	112	250	0.932783	0.588115	0.395213
AAQE	35	8	1	4	1076	212	51	109	1.16011	0.602801	1.12818
AAQI	36	11	1	4	1070	240	57	134	1.36227	0.521442	0.887231
AAQJ	80	12	2	5	2554	603	159	324	C	0.401572	0.49267
AAQL	51	9	2	4	1637	419	116	219	0.689457	0.553414	0.586266
AAUG	21	6	0	1	854	208	39	98	1.17308	0	0.414966
AAUH	24	1	0	1	881	194	56	99	0.189218	0	0.370791
AAUI	37	9	0	3	1300	306	73	165	1.03339	0	0.638821
AAUL	34	9	2	5	1070	265	77	156	1.06881	0.817418	1.00867
AAUM	26	5	2	2	938	218	54	109	0.827452	1.33618	0.661962
AAUN	27	3	0	1	793	182	42	96	0.484127	0	0.305941
AAUO	43	9	0	3	1340	335	99	187	0.837209	0	0.499938
AAUP	56	12	2	6	1689	393	102	215	0.920938	0.591387	0.841694
AAUQ	62	18	4	7	1667	409	101	206	1.1833	1.06484	0.913639
AAUR	17	2	0	0	513	113	31	57	0.534097	0	0
AAUS	12	2	0	0	462	104	27	55	0.740385	0	0
AAUU	40	10	2	5	1239	319	96	190	0.971003	0.645312	0.815132
