# Supplementary material for: Aberrant APOBEC3C expression induces characteristic genomic instability in pancreatic ductal adenocarcinoma
Source: Oncogenesis. 2022 Jun 24;11(1):35. doi: 10.1038/s41389-022-00411-9 (PMC9232547; doi:10.1038/s41389-022-00411-9)
Supplement: Supplementary file 28 — Sanger sequencing results. [file 41389_2022_411_MOESM28_ESM.zip]

Archive with 14 entries (14 files):
- Capan-1-A3C-F.ab1
- __MACOSX/._Capan-1-A3C-F.ab1
- Capan-1-A3C-R.ab1
- __MACOSX/._Capan-1-A3C-R.ab1
- H6c7-A3C-F.ab1
- __MACOSX/._H6c7-A3C-F.ab1
- H6c7-A3C-R.ab1
- __MACOSX/._H6c7-A3C-R.ab1
- pCDH.A3C.CMV.ab1
- __MACOSX/._pCDH.A3C.CMV.ab1
- SU.86.86-A3C-F.ab1
- __MACOSX/._SU.86.86-A3C-F.ab1
- SU.86.86-A3C-R.ab1
- __MACOSX/._SU.86.86-A3C-R.ab1
