# Supplementary material for: Aberrant APOBEC3C expression induces characteristic genomic instability in pancreatic ductal adenocarcinoma
Source: Oncogenesis. 2022 Jun 24;11(1):35. doi: 10.1038/s41389-022-00411-9 (PMC9232547; doi:10.1038/s41389-022-00411-9)
Supplement: Supplementary file 29 — Capan-1 A3C newly occured SNVs [file 41389_2022_411_MOESM29_ESM.txt]

Func	Gene	Exonic|Biotype	Impact	Chr	Start	End	Ref	Obs	Otherinfo
missense_variant	PRAMEF11	MISSENSE	MODERATE	chr1	12888629	12888629	A	G	het
synonymous_variant	HNRNPCL4	SILENT	LOW	chr1	12907507	12907507	C	T	het
missense_variant	HNRNPCL4	MISSENSE	MODERATE	chr1	12907508	12907508	T	C	het
synonymous_variant	HNRNPCL4	SILENT	LOW	chr1	12907513	12907513	T	C	het
missense_variant	HNRNPCL4	MISSENSE	MODERATE	chr1	12907518	12907518	T	A	het
missense_variant	HNRNPCL4	MISSENSE	MODERATE	chr1	12907519	12907519	C	A	het
missense_variant	PRAMEF2	MISSENSE	MODERATE	chr1	12921539	12921539	T	G	het
missense_variant	HNRNPCL2	MISSENSE	MODERATE	chr1	13183109	13183109	T	C	het
missense_variant	HNRNPCL2	MISSENSE	MODERATE	chr1	13183110	13183110	C	A	het
missense_variant	HNRNPCL2	MISSENSE	MODERATE	chr1	13183115	13183115	G	A	het
missense_variant	FAM131C	MISSENSE	MODERATE	chr1	16389026	16389026	T	C	het
missense_variant	RBMXL1	MISSENSE	MODERATE	chr1	89449390	89449390	T	C	het
missense_variant	BRDT	MISSENSE	MODERATE	chr1	92442858	92442858	T	C	het
missense_variant	GFI1	MISSENSE	MODERATE	chr1	92946177	92946177	T	C	het
missense_variant	CDC14A	MISSENSE	MODERATE	chr1	100818551	100818551	T	C	het
missense_variant	NBPF9	MISSENSE	MODERATE	chr1	144619401	144619401	A	G	het
synonymous_variant	SEC22B	SILENT	LOW	chr1	145115820	145115820	T	C	het
synonymous_variant	LYSMD1	SILENT	LOW	chr1	151137633	151137633	T	C	het
missense_variant	C1orf106	MISSENSE	MODERATE	chr1	200880978	200880978	C	T	hom
missense_variant	GCFC2	MISSENSE	MODERATE	chr2	75937801	75937801	C	T	het
missense_variant	ANKRD36	MISSENSE	MODERATE	chr2	97827839	97827839	G	A	het
synonymous_variant	LONRF2	SILENT	LOW	chr2	100938328	100938328	T	C	het
missense_variant	FOXD4L1	MISSENSE	MODERATE	chr2	114257369	114257369	C	A	het
synonymous_variant	TTN	SILENT	LOW	chr2	179499273	179499273	G	T	het
synonymous_variant	PDE1A	SILENT	LOW	chr2	183095850	183095850	A	G	hom
synonymous_variant	COL4A4	SILENT	LOW	chr2	227895247	227895247	A	G	hom
missense_variant+splice_region_variant	BHLHE40	MISSENSE	MODERATE	chr3	5021648	5021648	A	G	het
missense_variant	STT3B	MISSENSE	MODERATE	chr3	31674542	31674542	G	A	het
synonymous_variant	STT3B	SILENT	LOW	chr3	31674543	31674543	G	A	het
missense_variant	RPP14	MISSENSE	MODERATE	chr3	58303218	58303218	G	A	het
missense_variant	ZNF717	MISSENSE	MODERATE	chr3	75786681	75786681	G	A	het
missense_variant	ZNF717	MISSENSE	MODERATE	chr3	75786684	75786684	G	T	het
missense_variant	ZNF717	MISSENSE	MODERATE	chr3	75786737	75786737	A	T	het
missense_variant	ZNF717	MISSENSE	MODERATE	chr3	75786748	75786748	C	T	het
synonymous_variant	CBLB	SILENT	LOW	chr3	105452970	105452970	T	C	het
missense_variant	HTR3D	MISSENSE	MODERATE	chr3	183753777	183753777	G	A	hom
synonymous_variant	CHRD	SILENT	LOW	chr3	184098193	184098193	A	C	hom
synonymous_variant	MUC20	SILENT	LOW	chr3	195453310	195453310	G	A	hom
missense_variant	MUC4	MISSENSE	MODERATE	chr3	195506227	195506227	C	G	het
missense_variant	MUC4	MISSENSE	MODERATE	chr3	195506245	195506245	C	A	het
missense_variant	MUC4	MISSENSE	MODERATE	chr3	195506267	195506267	C	T	het
synonymous_variant	MUC4	SILENT	LOW	chr3	195506271	195506271	A	T	het
missense_variant	MUC4	MISSENSE	MODERATE	chr3	195514324	195514324	G	A	het
missense_variant	MUC4	MISSENSE	MODERATE	chr3	195514379	195514379	T	C	het
missense_variant+splice_region_variant	UVSSA	MISSENSE	MODERATE	chr4	1374774	1374774	C	T	hom
missense_variant	CRIPAK	MISSENSE	MODERATE	chr4	1388631	1388631	C	G	hom
missense_variant	CRMP1	MISSENSE	MODERATE	chr4	5823573	5823573	G	T	het
synonymous_variant	FRG1	SILENT	LOW	chr4	190876195	190876195	C	T	het
missense_variant	FRG1	MISSENSE	MODERATE	chr4	190876256	190876256	C	T	het
missense_variant	FRG1	MISSENSE	MODERATE	chr4	190876278	190876278	G	A	het
missense_variant	FRG1	MISSENSE	MODERATE	chr4	190876293	190876293	C	A	het
missense_variant	FRG1	MISSENSE	MODERATE	chr4	190878563	190878563	C	A	het
synonymous_variant	FRG1	SILENT	LOW	chr4	190878597	190878597	C	T	het
missense_variant	FRG1	MISSENSE	MODERATE	chr4	190878654	190878654	C	G	het
missense_variant	RICTOR	MISSENSE	MODERATE	chr5	39021207	39021207	T	G	het
missense_variant	PCDHB10	MISSENSE	MODERATE	chr5	140573434	140573434	A	C	het
synonymous_variant	DIAPH1	SILENT	LOW	chr5	140905624	140905624	T	C	het
missense_variant	TCERG1	MISSENSE	MODERATE	chr5	145834698	145834698	A	T	het
missense_variant	SLC36A2	MISSENSE	MODERATE	chr5	150723824	150723824	A	C	het
missense_variant	GABRA6	MISSENSE	MODERATE	chr5	161113312	161113312	T	A	het
missense_variant+splice_region_variant	FAM153A	MISSENSE	MODERATE	chr5	177164044	177164044	G	A	hom
stop_gained+splice_region_variant	RIPK1	NONSENSE	HIGH	chr6	3104547	3104547	C	A	het
synonymous_variant	GVQW2	SILENT	LOW	chr6	139071334	139071334	A	C	het
missense_variant	PNLDC1	MISSENSE	MODERATE	chr6	160230146	160230146	A	G	het
missense_variant	SDK1	MISSENSE	MODERATE	chr7	3341390	3341390	T	C	hom
missense_variant	CCZ1B	MISSENSE	MODERATE	chr7	6844574	6844574	C	G	hom
missense_variant	CPVL	MISSENSE	MODERATE	chr7	29070209	29070209	G	A	het
synonymous_variant	SEMA3D	SILENT	LOW	chr7	84644500	84644500	C	T	het
synonymous_variant	DYNC1I1	SILENT	LOW	chr7	95499234	95499234	A	G	het
synonymous_variant	TECPR1	SILENT	LOW	chr7	97873994	97873994	G	A	het
missense_variant	BAIAP2L1	MISSENSE	MODERATE	chr7	97933588	97933588	C	T	het
synonymous_variant	MUC3A	SILENT	LOW	chr7	100550079	100550079	A	G,C
synonymous_variant	MUC3A	SILENT	LOW	chr7	100550424	100550424	C	A	het
missense_variant	MUC3A	MISSENSE	MODERATE	chr7	100550431	100550431	A	G	het
missense_variant	MUC3A	MISSENSE	MODERATE	chr7	100550485	100550485	A	G	het
missense_variant	MUC3A	MISSENSE	MODERATE	chr7	100550486	100550486	G	T	het
missense_variant	MUC3A	MISSENSE	MODERATE	chr7	100550488	100550488	A	T	het
synonymous_variant	MUC3A	SILENT	LOW	chr7	100550508	100550508	A	T	het
missense_variant	MUC3A	MISSENSE	MODERATE	chr7	100550510	100550510	A	T	het
missense_variant	MUC3A	MISSENSE	MODERATE	chr7	100550511	100550511	G	C	het
missense_variant	MUC3A	MISSENSE	MODERATE	chr7	100550571	100550571	G	A	het
synonymous_variant	MUC3A	SILENT	LOW	chr7	100550607	100550607	C	A	het
synonymous_variant	MUC3A	SILENT	LOW	chr7	100550619	100550619	C	T	het
missense_variant	MUC12	MISSENSE	MODERATE	chr7	100644411	100644411	C	A	het
synonymous_variant	AGAP3	SILENT	LOW	chr7	150783903	150783903	T	G	hom
synonymous_variant	AGAP3	SILENT	LOW	chr7	150783906	150783906	C	G	hom
missense_variant	AGAP3	MISSENSE	MODERATE	chr7	150783911	150783911	A	G	hom
missense_variant	AGAP3	MISSENSE	MODERATE	chr7	150783917	150783917	T	G	hom
synonymous_variant	USP17L2	SILENT	LOW	chr8	11996096	11996096	C	T	hom
missense_variant	USP17L2	MISSENSE	MODERATE	chr8	11996136	11996136	G	C	hom
missense_variant	TMEM64	MISSENSE	MODERATE	chr8	91657952	91657952	G	C	het
missense_variant	AQP7	MISSENSE	MODERATE	chr9	33385852	33385852	C	T	het
missense_variant	C9orf129	MISSENSE	MODERATE	chr9	96097747	96097747	C	T	hom
missense_variant	SAPCD2	MISSENSE	MODERATE	chr9	139964447	139964447	G	C	het
missense_variant	SAPCD2	MISSENSE	MODERATE	chr9	139964450	139964450	C	T	het
missense_variant	TUBAL3	MISSENSE	MODERATE	chr10	5436187	5436187	C	A	het
missense_variant	GPR158	MISSENSE	MODERATE	chr10	25886885	25886885	C	A	het
synonymous_variant	ARMC4	SILENT	LOW	chr10	28142245	28142245	A	G	het
missense_variant	SVIL	MISSENSE	MODERATE	chr10	29784072	29784072	G	C	hom
missense_variant	LYZL2	MISSENSE	MODERATE	chr10	30918549	30918549	G	C	het
synonymous_variant	NKX2-3	SILENT	LOW	chr10	101295259	101295259	C	T	hom
missense_variant	MUC6	MISSENSE	MODERATE	chr11	1016833	1016833	G	T	het
missense_variant	MUC6	MISSENSE	MODERATE	chr11	1016869	1016869	A	C	het
synonymous_variant	MUC6	SILENT	LOW	chr11	1016954	1016954	G	T	het
missense_variant	MUC6	MISSENSE	MODERATE	chr11	1016961	1016961	G	C	het
missense_variant	MUC6	MISSENSE	MODERATE	chr11	1016967	1016967	G	A	het
synonymous_variant	MUC6	SILENT	LOW	chr11	1016978	1016978	T	C	het
missense_variant	MUC6	MISSENSE	MODERATE	chr11	1017012	1017012	A	G	het
missense_variant	MUC6	MISSENSE	MODERATE	chr11	1017013	1017013	C	T	het
missense_variant	MUC6	MISSENSE	MODERATE	chr11	1017211	1017211	C	A	het
synonymous_variant	MUC6	SILENT	LOW	chr11	1017221	1017221	G	A	het
missense_variant	MUC6	MISSENSE	MODERATE	chr11	1017273	1017273	A	G	het
missense_variant	MUC6	MISSENSE	MODERATE	chr11	1017277	1017277	A	G	het
missense_variant	MUC6	MISSENSE	MODERATE	chr11	1017307	1017307	G	A	het
missense_variant	MUC6	MISSENSE	MODERATE	chr11	1017381	1017381	G	C	het
synonymous_variant	MUC6	SILENT	LOW	chr11	1017386	1017386	C	T	het
missense_variant	MUC6	MISSENSE	MODERATE	chr11	1017421	1017421	G	T	het
synonymous_variant	MUC6	SILENT	LOW	chr11	1017440	1017440	C	T	het
synonymous_variant	MUC6	SILENT	LOW	chr11	1017461	1017461	G	T	het
synonymous_variant	MUC6	SILENT	LOW	chr11	1017464	1017464	T	C	het
missense_variant	MUC6	MISSENSE	MODERATE	chr11	1017466	1017466	T	C	het
synonymous_variant	MUC6	SILENT	LOW	chr11	1017467	1017467	G	A	het
synonymous_variant	MUC6	SILENT	LOW	chr11	1017470	1017470	G	T	het
missense_variant	MUC6	MISSENSE	MODERATE	chr11	1017483	1017483	T	G	het
synonymous_variant	MUC6	SILENT	LOW	chr11	1017833	1017833	C	T	het
missense_variant	MUC6	MISSENSE	MODERATE	chr11	1017844	1017844	T	C	het
missense_variant	MUC6	MISSENSE	MODERATE	chr11	1017979	1017979	G	A	het
synonymous_variant	MUC6	SILENT	LOW	chr11	1018187	1018187	G	T	het
missense_variant	MUC6	MISSENSE	MODERATE	chr11	1018191	1018191	A	G	het
missense_variant	MUC6	MISSENSE	MODERATE	chr11	1018248	1018248	G	A	het
missense_variant	MUC6	MISSENSE	MODERATE	chr11	1018299	1018299	G	A	het
synonymous_variant	MUC2	SILENT	LOW	chr11	1093323	1093323	C	T	het
synonymous_variant	MUC2	SILENT	LOW	chr11	1093512	1093512	C	A	het
synonymous_variant	MUC5B	SILENT	LOW	chr11	1253969	1253969	A	G	het
synonymous_variant	MUC5B	SILENT	LOW	chr11	1260157	1260157	G	C	het
splice_donor_variant+intron_variant	OVCH2	protein_coding	HIGH	chr11	7717219	7717219	A	T	hom
missense_variant	MICALCL	MISSENSE	MODERATE	chr11	12316389	12316389	A	C	het
synonymous_variant	CCDC73	SILENT	LOW	chr11	32636187	32636187	A	G	het
synonymous_variant	OR8U1	SILENT	LOW	chr11	56143198	56143198	C	T	het
synonymous_variant	OR8U1	SILENT	LOW	chr11	56143204	56143204	C	T	het
synonymous_variant	OR8U1	SILENT	LOW	chr11	56143207	56143207	C	T	het
synonymous_variant	LTBP3	SILENT	LOW	chr11	65325362	65325362	C	G	het
missense_variant	TRIM64B	MISSENSE	MODERATE	chr11	89608153	89608153	G	C	het
missense_variant	TRIM49C	MISSENSE	MODERATE	chr11	89774252	89774252	G	A	hom
missense_variant	CNTN5	MISSENSE	MODERATE	chr11	100064354	100064354	G	T	het
missense_variant	CEP126	MISSENSE	MODERATE	chr11	101857657	101857657	G	C	het
missense_variant	KLRC2	MISSENSE	MODERATE	chr12	10588530	10588530	C	G	het
missense_variant	TAS2R19	MISSENSE	MODERATE	chr12	11174476	11174476	G	A	het
missense_variant	MUC19	MISSENSE	MODERATE	chr12	40881245	40881245	A	G	het
missense_variant	MUC19	MISSENSE	MODERATE	chr12	40881962	40881962	A	G	het
synonymous_variant	MUC19	SILENT	LOW	chr12	40881964	40881964	G	A	hom
synonymous_variant	GXYLT1	SILENT	LOW	chr12	42538371	42538371	G	C	het
synonymous_variant	LIMA1	SILENT	LOW	chr12	50575698	50575698	G	A	het
missense_variant	FAM186A	MISSENSE	MODERATE	chr12	50746098	50746098	A	G	hom
synonymous_variant	KRT76	SILENT	LOW	chr12	53162773	53162773	A	G	hom
missense_variant	INHBC	MISSENSE	MODERATE	chr12	57843329	57843329	C	G	het
synonymous_variant	TAOK3	SILENT	LOW	chr12	118599773	118599773	G	A	het
missense_variant	PABPC3	MISSENSE	MODERATE	chr13	25670851	25670851	A	G	het
missense_variant	PABPC3	MISSENSE	MODERATE	chr13	25670868	25670868	G	A	het
synonymous_variant	PABPC3	SILENT	LOW	chr13	25670873	25670873	A	G	het
missense_variant	PABPC3	MISSENSE	MODERATE	chr13	25670877	25670877	G	A	het
missense_variant	PABPC3	MISSENSE	MODERATE	chr13	25670907	25670907	C	A	het
missense_variant	PABPC3	MISSENSE	MODERATE	chr13	25670919	25670919	A	G	het
missense_variant	ALOX5AP	MISSENSE	MODERATE	chr13	31330104	31330104	A	G	het
missense_variant	SOX21	MISSENSE	MODERATE	chr13	95363652	95363652	C	G	het
missense_variant	SOX21	MISSENSE	MODERATE	chr13	95363655	95363655	C	G	het
missense_variant	SOX21	MISSENSE	MODERATE	chr13	95363658	95363658	C	G	het
synonymous_variant	TDRD9	SILENT	LOW	chr14	104497459	104497459	T	C	het
missense_variant	AHNAK2	MISSENSE	MODERATE	chr14	105415346	105415346	T	C	hom
missense_variant	AHNAK2	MISSENSE	MODERATE	chr14	105415352	105415352	G	C	hom
missense_variant	AHNAK2	MISSENSE	MODERATE	chr14	105415361	105415361	T	C	hom
synonymous_variant	AHNAK2	SILENT	LOW	chr14	105415362	105415362	G	A	hom
missense_variant	AHNAK2	MISSENSE	MODERATE	chr14	105415370	105415370	T	A	hom
missense_variant	GOLGA6L6	MISSENSE	MODERATE	chr15	20739885	20739885	T	C	hom
synonymous_variant	GOLGA6L22	SILENT	LOW	chr15	23572400	23572400	C	T	het
missense_variant	GOLGA8K	MISSENSE	MODERATE	chr15	32686365	32686365	A	G	het
splice_acceptor_variant+intron_variant	CATSPER2	protein_coding	HIGH	chr15	43925134	43925134	T	A	het
synonymous_variant	SPG11	SILENT	LOW	chr15	44900675	44900675	C	T	het
synonymous_variant	GOLGA6L4	SILENT	LOW	chr15	84909342	84909342	T	C	het
missense_variant	GOLGA6L4	MISSENSE	MODERATE	chr15	84909385	84909385	G	A	het
missense_variant	MEF2A	MISSENSE	MODERATE	chr15	100185892	100185892	G	T	het
synonymous_variant	TPSB2	SILENT	LOW	chr16	1279382	1279382	C	T	hom
synonymous_variant	TPSAB1	SILENT	LOW	chr16	1291639	1291639	A	G	het
missense_variant	ITGAD	MISSENSE	MODERATE	chr16	31419104	31419104	G	T	het
synonymous_variant	HYDIN	SILENT	LOW	chr16	70866760	70866760	C	T	het
missense_variant	ADAMTS18	MISSENSE	MODERATE	chr16	77468347	77468347	T	A	het
missense_variant	USP6	MISSENSE	MODERATE	chr17	5036823	5036823	T	C	het
missense_variant	USP6	MISSENSE	MODERATE	chr17	5036838	5036838	G	A	het
missense_variant+splice_region_variant	USP6	MISSENSE	MODERATE	chr17	5036843	5036843	C	A	het
missense_variant	C1QBP	MISSENSE	MODERATE	chr17	5342201	5342201	A	C	het
missense_variant	CDRT1	MISSENSE	MODERATE	chr17	15492426	15492426	C	T	hom
synonymous_variant	KCNJ12	SILENT	LOW	chr17	21319908	21319908	C	T	het
missense_variant	KRTAP2-2	MISSENSE	MODERATE	chr17	39211165	39211165	T	C	het
missense_variant	KRTAP2-3	MISSENSE	MODERATE	chr17	39216085	39216085	C	T	het
missense_variant	KRTAP9-2	MISSENSE	MODERATE	chr17	39383012	39383012	C	T	hom
missense_variant	KRT14	MISSENSE	MODERATE	chr17	39742807	39742807	C	T	het
missense_variant	SP2	MISSENSE	MODERATE	chr17	46000406	46000406	T	C	het
missense_variant	PRAC2	MISSENSE	MODERATE	chr17	46801724	46801724	T	G	het
missense_variant	CCDC40	MISSENSE	MODERATE	chr17	78063996	78063996	A	G	het
missense_variant	CCDC40	MISSENSE	MODERATE	chr17	78064064	78064064	G	A	het
missense_variant	SLC35G4	MISSENSE	MODERATE	chr18	11610468	11610468	A	G	het
missense_variant	MUC16	MISSENSE	MODERATE	chr19	9000205	9000205	C	A	het
synonymous_variant	MUC16	SILENT	LOW	chr19	9000206	9000206	A	G	het
synonymous_variant	MUC16	SILENT	LOW	chr19	9025604	9025604	A	G	het
synonymous_variant	WTIP	SILENT	LOW	chr19	34972892	34972892	A	C	hom
missense_variant	WDR87	MISSENSE	MODERATE	chr19	38377409	38377409	A	T	het
missense_variant	FCGBP	MISSENSE	MODERATE	chr19	40368330	40368330	C	T	het
missense_variant	CYP2A7	MISSENSE	MODERATE	chr19	41384781	41384781	T	G	het
missense_variant	CYP2B6	MISSENSE	MODERATE	chr19	41515263	41515263	A	G	het
missense_variant	NAT14	MISSENSE	MODERATE	chr19	55998262	55998262	C	T	het
missense_variant	RFPL4AL1	MISSENSE	MODERATE	chr19	56283289	56283289	A	G	het
synonymous_variant	USP29	SILENT	LOW	chr19	57642098	57642098	G	A	het
missense_variant	ZIM3	MISSENSE	MODERATE	chr19	57648277	57648277	A	T	het
synonymous_variant	ZNF544	SILENT	LOW	chr19	58755419	58755419	C	A	het
missense_variant	FAM83C	MISSENSE	MODERATE	chr20	33875045	33875045	G	T	het
missense_variant	RALGAPB	MISSENSE	MODERATE	chr20	37168525	37168525	T	A	het
synonymous_variant	CDH4	SILENT	LOW	chr20	60509209	60509209	C	T	het
synonymous_variant	TAF4	SILENT	LOW	chr20	60639883	60639883	T	C	hom
synonymous_variant	RTEL1	SILENT	LOW	chr20	62309514	62309514	G	A	het
missense_variant	KRTAP10-6	MISSENSE	MODERATE	chr21	46012160	46012160	G	C	het
missense_variant	KRTAP10-7	MISSENSE	MODERATE	chr21	46020720	46020720	C	T	het
missense_variant	KRTAP10-7	MISSENSE	MODERATE	chr21	46020721	46020721	G	A	het
missense_variant	PRODH	MISSENSE	MODERATE	chr22	18923745	18923745	G	T	het
missense_variant+splice_region_variant	CACNA1I	MISSENSE	MODERATE	chr22	40043828	40043828	T	A	het
missense_variant	VCX	MISSENSE	MODERATE	chrX	7812017	7812017	C	T	hom
missense_variant	TLR7	MISSENSE	MODERATE	chrX	12905271	12905271	C	G	hom
missense_variant	ARMCX4	MISSENSE	MODERATE	chrX	100749127	100749127	A	G	hom
