# Supplementary material for: Aberrant APOBEC3C expression induces characteristic genomic instability in pancreatic ductal adenocarcinoma
Source: Oncogenesis. 2022 Jun 24;11(1):35. doi: 10.1038/s41389-022-00411-9 (PMC9232547; doi:10.1038/s41389-022-00411-9)
Supplement: Supplementary file 30 — H6c7 A3C newly occured SNVs [file 41389_2022_411_MOESM30_ESM.txt]

Func	Gene	Exonic|Biotype	Impact	Chr	Start	End	Ref	Obs	Otherinfo
missense_variant	OR4F5	MISSENSE	MODERATE	chr1	69511	69511	A	G	hom
synonymous_variant	PLCH2	SILENT	LOW	chr1	2436331	2436331	G	A	het
synonymous_variant	PRAMEF1	SILENT	LOW	chr1	12854544	12854544	T	C	het
missense_variant	HNRNPCL4	MISSENSE	MODERATE	chr1	12907400	12907400	G	A	het
synonymous_variant	HNRNPCL4	SILENT	LOW	chr1	12907465	12907465	A	G	het
missense_variant	HNRNPCL4	MISSENSE	MODERATE	chr1	12907469	12907469	C	G	het
synonymous_variant	HNRNPCL4	SILENT	LOW	chr1	12907483	12907483	T	A	het
synonymous_variant	HNRNPCL4	SILENT	LOW	chr1	12907495	12907495	T	C	het
synonymous_variant	HNRNPCL4	SILENT	LOW	chr1	12907498	12907498	C	T	het
missense_variant	PRAMEF4	MISSENSE	MODERATE	chr1	12939535	12939535	C	T	het
missense_variant	PRAMEF9	MISSENSE	MODERATE	chr1	13001186	13001186	C	T	het
missense_variant	HNRNPCL2	MISSENSE	MODERATE	chr1	13183176	13183176	C	T	het
synonymous_variant	HNRNPCL2	SILENT	LOW	chr1	13183180	13183180	T	C	het
missense_variant	HNRNPCL2	MISSENSE	MODERATE	chr1	13183511	13183511	T	C	het
synonymous_variant	HNRNPCL2	SILENT	LOW	chr1	13183615	13183615	T	C	het
missense_variant	CSMD2	MISSENSE	MODERATE	chr1	33988997	33988997	A	C	het
missense_variant	BMP8B	MISSENSE	MODERATE	chr1	40230336	40230336	C	G	het
missense_variant	FOXO6	MISSENSE	MODERATE	chr1	41847886	41847886	C	G	hom
synonymous_variant	FOXO6	SILENT	LOW	chr1	41847887	41847887	C	A	hom
missense_variant	PTPRF	MISSENSE	MODERATE	chr1	44044573	44044573	G	A	het
missense_variant	RBMXL1	MISSENSE	MODERATE	chr1	89449298	89449298	C	G	het
missense_variant	NBPF9	MISSENSE	MODERATE	chr1	144618144	144618144	A	G	hom
splice_acceptor_variant+intron_variant	NBPF9	protein_coding	HIGH	chr1	144619346	144619346	G	A	het
missense_variant	NBPF9	MISSENSE	MODERATE	chr1	144619389	144619389	A	C	het
missense_variant	NBPF9	MISSENSE	MODERATE	chr1	144619401	144619401	A	G	het
missense_variant	PDE4DIP	MISSENSE	MODERATE	chr1	144912153	144912153	A	G	het
synonymous_variant	PDE4DIP	SILENT	LOW	chr1	144921924	144921924	G	A	het
missense_variant	NBPF10	MISSENSE	MODERATE	chr1	145293498	145293498	G	C	het
synonymous_variant	NBPF10	SILENT	LOW	chr1	145301802	145301802	C	G	het
missense_variant	NBPF12	MISSENSE	MODERATE	chr1	146395447	146395447	A	G	het
missense_variant	HRNR	MISSENSE	MODERATE	chr1	152185762	152185762	C	G	hom
synonymous_variant	HRNR	SILENT	LOW	chr1	152185768	152185768	T	G	hom
synonymous_variant	HRNR	SILENT	LOW	chr1	152185774	152185774	A	G	hom
synonymous_variant	HRNR	SILENT	LOW	chr1	152185780	152185780	G	A	hom
missense_variant	HRNR	MISSENSE	MODERATE	chr1	152185790	152185790	T	C	hom
synonymous_variant	HRNR	SILENT	LOW	chr1	152185792	152185792	G	A	hom
missense_variant	HRNR	MISSENSE	MODERATE	chr1	152185796	152185796	A	G	hom
missense_variant	HRNR	MISSENSE	MODERATE	chr1	152185823	152185823	C	T	hom
missense_variant	HRNR	MISSENSE	MODERATE	chr1	152190003	152190003	C	A	hom
missense_variant	HRNR	MISSENSE	MODERATE	chr1	152192114	152192114	C	T	hom
missense_variant	KCNJ9	MISSENSE	MODERATE	chr1	160057522	160057522	C	T	het
synonymous_variant	IGFN1	SILENT	LOW	chr1	201178977	201178977	C	T	het
missense_variant	IGFN1	MISSENSE	MODERATE	chr1	201178984	201178984	G	A	het
missense_variant	IGFN1	MISSENSE	MODERATE	chr1	201179068	201179068	G	A	het
synonymous_variant	IGFN1	SILENT	LOW	chr1	201179082	201179082	G	A	het
missense_variant	IGFN1	MISSENSE	MODERATE	chr1	201180145	201180145	G	A	het
missense_variant	IGFN1	MISSENSE	MODERATE	chr1	201180148	201180148	A	G	het
missense_variant	IGFN1	MISSENSE	MODERATE	chr1	201180153	201180153	A	G	het
synonymous_variant	IGFN1	SILENT	LOW	chr1	201180162	201180162	A	C	het
synonymous_variant	RNF187	SILENT	LOW	chr1	228675570	228675570	G	C	het
synonymous_variant	OR2T33	SILENT	LOW	chr1	248436811	248436811	G	C	het
synonymous_variant	RGPD2	SILENT	LOW	chr2	88125234	88125234	T	C	het
missense_variant	ANKRD36C	MISSENSE	MODERATE	chr2	96594840	96594840	T	C	het
missense_variant	ANKRD36C	MISSENSE	MODERATE	chr2	96594858	96594858	A	G	het
missense_variant	ANKRD36C	MISSENSE	MODERATE	chr2	96594874	96594874	C	A	het
missense_variant	ANKRD36C	MISSENSE	MODERATE	chr2	96594878	96594878	G	C	het
synonymous_variant	ANKRD36C	SILENT	LOW	chr2	96594881	96594881	G	A	het
missense_variant	ANKRD36C	MISSENSE	MODERATE	chr2	96594883	96594883	C	T	het
missense_variant+splice_region_variant	ANKRD36C	MISSENSE	MODERATE	chr2	96610921	96610921	T	G	het
missense_variant+splice_region_variant	ANKRD36C	MISSENSE	MODERATE	chr2	96626292	96626292	C	T	hom
missense_variant	ANKRD36	MISSENSE	MODERATE	chr2	97817647	97817647	A	G	het
synonymous_variant	ANKRD36	SILENT	LOW	chr2	97851069	97851069	A	G	het
missense_variant	RGPD3	MISSENSE	MODERATE	chr2	107040372	107040372	C	G	het
synonymous_variant	RGPD3	SILENT	LOW	chr2	107084739	107084739	A	G	het
missense_variant	ST6GAL2	MISSENSE	MODERATE	chr2	107450525	107450525	T	C	het
synonymous_variant	ST6GAL2	SILENT	LOW	chr2	107450589	107450589	C	T	het
missense_variant	ST6GAL2	MISSENSE	MODERATE	chr2	107459974	107459974	C	T	het
synonymous_variant	SOWAHC	SILENT	LOW	chr2	110373197	110373197	G	A	het
synonymous_variant	NPHP1	SILENT	LOW	chr2	110922703	110922703	C	T	het
missense_variant	ANAPC1	MISSENSE	MODERATE	chr2	112619981	112619981	G	A	het
synonymous_variant	TTL	SILENT	LOW	chr2	113277949	113277949	T	C	het
synonymous_variant	POLR1B	SILENT	LOW	chr2	113308516	113308516	T	A	het
missense_variant	POLR1B	MISSENSE	MODERATE	chr2	113309473	113309473	C	T	het
missense_variant	CKAP2L	MISSENSE	MODERATE	chr2	113496554	113496554	C	T	het
synonymous_variant	IL1A	SILENT	LOW	chr2	113535567	113535567	C	A	het
missense_variant	IL1A	MISSENSE	MODERATE	chr2	113537223	113537223	C	A	het
synonymous_variant	IL1RN	SILENT	LOW	chr2	113887207	113887207	T	C	het
synonymous_variant	IL1RN	SILENT	LOW	chr2	113890304	113890304	T	C	het
missense_variant	PSD4	MISSENSE	MODERATE	chr2	113940839	113940839	G	C	het
synonymous_variant	PSD4	SILENT	LOW	chr2	113943470	113943470	A	G	het
synonymous_variant	FOXD4L1	SILENT	LOW	chr2	114257388	114257388	C	T	het
synonymous_variant	DPP10	SILENT	LOW	chr2	116447277	116447277	G	A	het
missense_variant	DPP10	MISSENSE	MODERATE	chr2	116503671	116503671	G	A	het
missense_variant	DPP10	MISSENSE	MODERATE	chr2	116510817	116510817	G	C	het
synonymous_variant	C1QL2	SILENT	LOW	chr2	119915249	119915249	T	C	het
synonymous_variant	STEAP3	SILENT	LOW	chr2	120012412	120012412	C	T	het
synonymous_variant	STEAP3	SILENT	LOW	chr2	120015164	120015164	A	G	het
missense_variant	CFAP221	MISSENSE	MODERATE	chr2	120366140	120366140	G	T	het
missense_variant	INHBB	MISSENSE	MODERATE	chr2	121103903	121103903	T	G	het
synonymous_variant	CYP27C1	SILENT	LOW	chr2	127953054	127953054	A	C	het
missense_variant	MYO7B	MISSENSE	MODERATE	chr2	128321770	128321770	G	A	het
synonymous_variant	MYO7B	SILENT	LOW	chr2	128367092	128367092	G	A	het
synonymous_variant	MYO7B	SILENT	LOW	chr2	128388790	128388790	G	A	het
missense_variant	MYO7B	MISSENSE	MODERATE	chr2	128388862	128388862	G	C	het
synonymous_variant	MYO7B	SILENT	LOW	chr2	128393800	128393800	T	C	het
missense_variant	MYO7B	MISSENSE	MODERATE	chr2	128394955	128394955	A	G	het
missense_variant	LIMS2	MISSENSE	MODERATE	chr2	128400622	128400622	G	A	het
missense_variant	WDR33	MISSENSE	MODERATE	chr2	128477084	128477084	G	C	het
missense_variant	WDR33	MISSENSE	MODERATE	chr2	128522207	128522207	C	T	het
synonymous_variant	WDR33	SILENT	LOW	chr2	128522383	128522383	T	C	het
synonymous_variant	POLR2D	SILENT	LOW	chr2	128610648	128610648	T	C	het
synonymous_variant	UGGT1	SILENT	LOW	chr2	128934400	128934400	T	C	het
synonymous_variant	UGGT1	SILENT	LOW	chr2	128939799	128939799	C	T	het
synonymous_variant	UGGT1	SILENT	LOW	chr2	128939817	128939817	G	A	het
missense_variant	RAB6C	MISSENSE	MODERATE	chr2	130738163	130738163	G	A	het
synonymous_variant	POTEF	SILENT	LOW	chr2	130832531	130832531	A	G	het
synonymous_variant	CCDC74B	SILENT	LOW	chr2	130897218	130897218	T	C	het
synonymous_variant	CCDC74B	SILENT	LOW	chr2	130898757	130898757	C	T	het
synonymous_variant	CCDC74B	SILENT	LOW	chr2	130902549	130902549	C	T	het
synonymous_variant	SMPD4	SILENT	LOW	chr2	130925088	130925088	C	T	het
missense_variant	MZT2B	MISSENSE	MODERATE	chr2	130948087	130948087	C	T	het
missense_variant	TUBA3E	MISSENSE	MODERATE	chr2	130949411	130949411	G	T	het
missense_variant	TUBA3E	MISSENSE	MODERATE	chr2	130951754	130951754	G	T	het
missense_variant	TUBA3E	MISSENSE	MODERATE	chr2	130951949	130951949	G	A	het
missense_variant+splice_region_variant	MZT2A	MISSENSE	MODERATE	chr2	132249449	132249449	C	G	het
synonymous_variant	NCKAP5	SILENT	LOW	chr2	133489401	133489401	A	G	het
missense_variant	NCKAP5	MISSENSE	MODERATE	chr2	133540605	133540605	G	T	het
missense_variant	NCKAP5	MISSENSE	MODERATE	chr2	133541107	133541107	T	A	het
synonymous_variant	NCKAP5	SILENT	LOW	chr2	133542545	133542545	G	A	het
missense_variant	NCKAP5	MISSENSE	MODERATE	chr2	133542574	133542574	C	T	het
missense_variant	NCKAP5	MISSENSE	MODERATE	chr2	133542585	133542585	C	G	het
synonymous_variant	MGAT5	SILENT	LOW	chr2	135107400	135107400	A	G	het
synonymous_variant	CCNT2	SILENT	LOW	chr2	135711516	135711516	C	T	het
synonymous_variant	CCNT2	SILENT	LOW	chr2	135711657	135711657	G	A	het
missense_variant	MAP3K19	MISSENSE	MODERATE	chr2	135740876	135740876	A	G	het
synonymous_variant	MAP3K19	SILENT	LOW	chr2	135745392	135745392	G	A	het
synonymous_variant	MAP3K19	SILENT	LOW	chr2	135745545	135745545	C	T	het
synonymous_variant	MAP3K19	SILENT	LOW	chr2	135745722	135745722	A	G	het
synonymous_variant	RAB3GAP1	SILENT	LOW	chr2	135911422	135911422	T	C	het
missense_variant+splice_region_variant	R3HDM1	MISSENSE	MODERATE	chr2	136393658	136393658	A	G	het
synonymous_variant	UBXN4	SILENT	LOW	chr2	136511817	136511817	A	G	het
synonymous_variant	LCT	SILENT	LOW	chr2	136546110	136546110	A	G	het
missense_variant	LCT	MISSENSE	MODERATE	chr2	136555659	136555659	T	C	het
synonymous_variant	LCT	SILENT	LOW	chr2	136561557	136561557	G	A	het
synonymous_variant	LCT	SILENT	LOW	chr2	136575199	136575199	G	T	het
synonymous_variant	LCT	SILENT	LOW	chr2	136594158	136594158	G	A	het
synonymous_variant	THSD7B	SILENT	LOW	chr2	137814138	137814138	T	C	het
missense_variant	THSD7B	MISSENSE	MODERATE	chr2	138420996	138420996	A	G	het
synonymous_variant	NXPH2	SILENT	LOW	chr2	139429068	139429068	G	A	het
synonymous_variant	LRP1B	SILENT	LOW	chr2	141751592	141751592	G	A	het
synonymous_variant	NMI	SILENT	LOW	chr2	152135415	152135415	C	T	het
splice_acceptor_variant+intron_variant	RIF1	protein_coding	HIGH	chr2	152301851	152301851	G	T	het
missense_variant	RIF1	MISSENSE	MODERATE	chr2	152311570	152311570	G	A	het
missense_variant	RIF1	MISSENSE	MODERATE	chr2	152320118	152320118	G	A	het
missense_variant	RIF1	MISSENSE	MODERATE	chr2	152322095	152322095	A	T	het
missense_variant	RIF1	MISSENSE	MODERATE	chr2	152331418	152331418	C	G	het
missense_variant	NEB	MISSENSE	MODERATE	chr2	152346979	152346979	T	C	het
missense_variant	NEB	MISSENSE	MODERATE	chr2	152352843	152352843	C	G	het
synonymous_variant	NEB	SILENT	LOW	chr2	152387553	152387553	T	C	het
missense_variant	NEB	MISSENSE	MODERATE	chr2	152422076	152422076	C	G	het
missense_variant	NEB	MISSENSE	MODERATE	chr2	152476028	152476028	C	G	het
synonymous_variant	NEB	SILENT	LOW	chr2	152490219	152490219	A	G	het
missense_variant	GPD2	MISSENSE	MODERATE	chr2	157406249	157406249	G	A	het
synonymous_variant	ACVR1C	SILENT	LOW	chr2	158443889	158443889	G	A	het
missense_variant	CCDC148	MISSENSE	MODERATE	chr2	159166069	159166069	T	C	het
synonymous_variant	CCDC148	SILENT	LOW	chr2	159195282	159195282	C	T	het
missense_variant	CCDC148	MISSENSE	MODERATE	chr2	159196771	159196771	T	C	het
missense_variant	TANC1	MISSENSE	MODERATE	chr2	159954175	159954175	C	T	het
synonymous_variant	TANC1	SILENT	LOW	chr2	160042380	160042380	C	T	het
synonymous_variant	MARCH7	SILENT	LOW	chr2	160604452	160604452	C	T	het
synonymous_variant	MARCH7	SILENT	LOW	chr2	160604812	160604812	C	T	het
synonymous_variant	LY75-CD302	SILENT	LOW	chr2	160737621	160737621	C	T	het
synonymous_variant	LY75-CD302	SILENT	LOW	chr2	160738677	160738677	G	A	het
missense_variant	PLA2R1	MISSENSE	MODERATE	chr2	160808075	160808075	C	T	het
synonymous_variant	ITGB6	SILENT	LOW	chr2	160968628	160968628	A	G	het
synonymous_variant	SLC4A10	SILENT	LOW	chr2	162696414	162696414	C	T	het
splice_acceptor_variant+intron_variant	COBLL1	protein_coding	HIGH	chr2	165657066	165657066	T	C	het
synonymous_variant	SCN3A	SILENT	LOW	chr2	165987772	165987772	T	G	het
synonymous_variant	SCN3A	SILENT	LOW	chr2	165996107	165996107	T	A	het
missense_variant	CSRNP3	MISSENSE	MODERATE	chr2	166535883	166535883	G	C	het
synonymous_variant	CSRNP3	SILENT	LOW	chr2	166535918	166535918	C	T	het
synonymous_variant	TTC21B	SILENT	LOW	chr2	166770120	166770120	A	G	het
synonymous_variant	TTC21B	SILENT	LOW	chr2	166773971	166773971	G	A	het
synonymous_variant	SCN9A	SILENT	LOW	chr2	167163043	167163043	T	C	het
synonymous_variant	SCN9A	SILENT	LOW	chr2	167168093	167168093	C	T	het
missense_variant	SCN7A	MISSENSE	MODERATE	chr2	167279922	167279922	C	A	het
synonymous_variant	DHRS9	SILENT	LOW	chr2	169952233	169952233	T	C	het
synonymous_variant	LRP2	SILENT	LOW	chr2	169997051	169997051	G	A	het
missense_variant	LRP2	MISSENSE	MODERATE	chr2	170053505	170053505	C	T	het
synonymous_variant	LRP2	SILENT	LOW	chr2	170070348	170070348	T	C	het
synonymous_variant	LRP2	SILENT	LOW	chr2	170092395	170092395	A	G	het
synonymous_variant	LRP2	SILENT	LOW	chr2	170115588	170115588	T	C	het
synonymous_variant	LRP2	SILENT	LOW	chr2	170115672	170115672	A	G	het
synonymous_variant	LRP2	SILENT	LOW	chr2	170129528	170129528	G	A	het
synonymous_variant	LRP2	SILENT	LOW	chr2	170150671	170150671	G	A	het
missense_variant	LRP2	MISSENSE	MODERATE	chr2	170175334	170175334	T	C	het
synonymous_variant	UBR3	SILENT	LOW	chr2	170684224	170684224	C	T	het
synonymous_variant	UBR3	SILENT	LOW	chr2	170762566	170762566	A	T	het
missense_variant	MYO3B	MISSENSE	MODERATE	chr2	171225841	171225841	A	G	het
missense_variant	MYO3B	MISSENSE	MODERATE	chr2	171260787	171260787	G	A	het
synonymous_variant	MYO3B	SILENT	LOW	chr2	171260820	171260820	T	C	het
missense_variant	SP5	MISSENSE	MODERATE	chr2	171572940	171572940	G	A	het
synonymous_variant	SP5	SILENT	LOW	chr2	171573185	171573185	G	T	het
missense_variant	ERICH2	MISSENSE	MODERATE	chr2	171638798	171638798	C	A	het
synonymous_variant	ERICH2	SILENT	LOW	chr2	171649402	171649402	C	T	het
synonymous_variant	TLK1	SILENT	LOW	chr2	171910313	171910313	C	T	het
missense_variant	CYBRD1	MISSENSE	MODERATE	chr2	172411273	172411273	G	A	het
missense_variant	OLA1	MISSENSE	MODERATE	chr2	174946760	174946760	T	C	het
synonymous_variant	SP9	SILENT	LOW	chr2	175200903	175200903	G	C	het
missense_variant	SCRN3	MISSENSE	MODERATE	chr2	175263063	175263063	G	A	het
missense_variant	WIPF1	MISSENSE	MODERATE	chr2	175436503	175436503	A	G	het
synonymous_variant	EVX2	SILENT	LOW	chr2	176945012	176945012	G	A	het
synonymous_variant	HOXD13	SILENT	LOW	chr2	176957822	176957822	G	A	het
synonymous_variant	HOXD12	SILENT	LOW	chr2	176964904	176964904	G	A	het
missense_variant	HOXD12	MISSENSE	MODERATE	chr2	176965086	176965086	G	A	het
missense_variant	HOXD4	MISSENSE	MODERATE	chr2	177016728	177016728	T	C	het
synonymous_variant	HOXD3	SILENT	LOW	chr2	177034121	177034121	G	T	het
missense_variant	TTC30B	MISSENSE	MODERATE	chr2	178417142	178417142	C	T	het
synonymous_variant	TTC30B	SILENT	LOW	chr2	178417225	178417225	C	T	het
synonymous_variant	TTC30A	SILENT	LOW	chr2	178481818	178481818	G	T	het
synonymous_variant	PDE11A	SILENT	LOW	chr2	178762824	178762824	T	C	het
synonymous_variant	PDE11A	SILENT	LOW	chr2	178936373	178936373	T	G	het
missense_variant	DFNB59	MISSENSE	MODERATE	chr2	179325735	179325735	C	T	het
synonymous_variant	TTN	SILENT	LOW	chr2	179395958	179395958	T	C	het
synonymous_variant	TTN	SILENT	LOW	chr2	179396354	179396354	G	A	het
missense_variant	TTN	MISSENSE	MODERATE	chr2	179396766	179396766	C	T	het
missense_variant	TTN	MISSENSE	MODERATE	chr2	179397561	179397561	C	T	het
synonymous_variant	TTN	SILENT	LOW	chr2	179398823	179398823	G	A	het
missense_variant	TTN	MISSENSE	MODERATE	chr2	179406191	179406191	C	T	het
synonymous_variant	TTN	SILENT	LOW	chr2	179413110	179413110	G	A	het
missense_variant	TTN	MISSENSE	MODERATE	chr2	179421694	179421694	A	G	het
synonymous_variant	TTN	SILENT	LOW	chr2	179427186	179427186	A	G	het
missense_variant	TTN	MISSENSE	MODERATE	chr2	179427536	179427536	T	C	het
missense_variant	TTN	MISSENSE	MODERATE	chr2	179430997	179430997	G	A	het
missense_variant	TTN	MISSENSE	MODERATE	chr2	179436020	179436020	G	A	het
missense_variant	TTN	MISSENSE	MODERATE	chr2	179444939	179444939	C	T	het
synonymous_variant	TTN	SILENT	LOW	chr2	179447848	179447848	T	C	het
missense_variant	TTN	MISSENSE	MODERATE	chr2	179451420	179451420	G	A	het
synonymous_variant	TTN	SILENT	LOW	chr2	179454394	179454394	A	G	het
synonymous_variant	TTN	SILENT	LOW	chr2	179455207	179455207	T	C	het
missense_variant	TTN	MISSENSE	MODERATE	chr2	179457147	179457147	G	A	het
missense_variant	TTN	MISSENSE	MODERATE	chr2	179458591	179458591	C	T	het
missense_variant	TTN	MISSENSE	MODERATE	chr2	179464527	179464527	T	C	het
synonymous_variant	TTN	SILENT	LOW	chr2	179467100	179467100	C	T	het
synonymous_variant	TTN	SILENT	LOW	chr2	179543217	179543217	C	T	het
missense_variant	TTN	MISSENSE	MODERATE	chr2	179558366	179558366	T	C	het
synonymous_variant	TTN	SILENT	LOW	chr2	179578730	179578730	G	A	het
missense_variant	TTN	MISSENSE	MODERATE	chr2	179579093	179579093	T	C	het
synonymous_variant	TTN	SILENT	LOW	chr2	179579212	179579212	T	C	het
synonymous_variant	TTN	SILENT	LOW	chr2	179579822	179579822	T	A	het
missense_variant	TTN	MISSENSE	MODERATE	chr2	179582327	179582327	C	T	het
missense_variant+splice_region_variant	TTN	MISSENSE	MODERATE	chr2	179582537	179582537	G	T	het
missense_variant	TTN	MISSENSE	MODERATE	chr2	179583496	179583496	T	G	het
missense_variant	TTN	MISSENSE	MODERATE	chr2	179587130	179587130	C	G	het
missense_variant	TTN	MISSENSE	MODERATE	chr2	179594935	179594935	G	T	het
synonymous_variant	TTN	SILENT	LOW	chr2	179598228	179598228	A	G	het
synonymous_variant	TTN	SILENT	LOW	chr2	179605180	179605180	C	T	het
synonymous_variant	TTN	SILENT	LOW	chr2	179650701	179650701	C	T	het
missense_variant	CCDC141	MISSENSE	MODERATE	chr2	179721046	179721046	G	A	het
synonymous_variant	SESTD1	SILENT	LOW	chr2	180047908	180047908	T	C	het
missense_variant	SSFA2	MISSENSE	MODERATE	chr2	182756900	182756900	C	G	het
synonymous_variant	PPP1R1C	SILENT	LOW	chr2	182981968	182981968	A	G	het
missense_variant	DNAJC10	MISSENSE	MODERATE	chr2	183584755	183584755	G	A	het
missense_variant	DNAJC10	MISSENSE	MODERATE	chr2	183622547	183622547	T	G	het
synonymous_variant	NCKAP1	SILENT	LOW	chr2	183853889	183853889	G	A	het
synonymous_variant	FSIP2	SILENT	LOW	chr2	186656840	186656840	T	C	het
missense_variant	FSIP2	MISSENSE	MODERATE	chr2	186672527	186672527	T	A	het
missense_variant	FSIP2	MISSENSE	MODERATE	chr2	186673830	186673830	G	C	het
synonymous_variant	ZSWIM2	SILENT	LOW	chr2	187698751	187698751	G	A	het
missense_variant	TFPI	MISSENSE	MODERATE	chr2	188343497	188343497	T	C	het
synonymous_variant	COL3A1	SILENT	LOW	chr2	189864582	189864582	T	C	het
synonymous_variant	WDR75	SILENT	LOW	chr2	190323530	190323530	A	G	het
synonymous_variant	SLC40A1	SILENT	LOW	chr2	190430177	190430177	A	G	het
synonymous_variant	OSGEPL1	SILENT	LOW	chr2	190617700	190617700	T	C	het
missense_variant	OSGEPL1	MISSENSE	MODERATE	chr2	190620216	190620216	C	T	het
synonymous_variant	INPP1	SILENT	LOW	chr2	191235901	191235901	A	C	het
synonymous_variant	MFSD6	SILENT	LOW	chr2	191300953	191300953	C	T	het
synonymous_variant	STAT4	SILENT	LOW	chr2	191927613	191927613	C	T	het
synonymous_variant	MYO1B	SILENT	LOW	chr2	192160875	192160875	C	T	het
synonymous_variant	SDPR	SILENT	LOW	chr2	192701393	192701393	A	G	het
missense_variant	DNAH7	MISSENSE	MODERATE	chr2	196825238	196825238	C	A	het
synonymous_variant	HECW2	SILENT	LOW	chr2	197184321	197184321	C	T	het
synonymous_variant	ANKRD44	SILENT	LOW	chr2	197946392	197946392	C	T	het
synonymous_variant	ANKRD44	SILENT	LOW	chr2	198001319	198001319	A	G	het
synonymous_variant	SF3B1	SILENT	LOW	chr2	198283305	198283305	T	C	het
synonymous_variant	RFTN2	SILENT	LOW	chr2	198508951	198508951	G	A	het
synonymous_variant	PLCL1	SILENT	LOW	chr2	198669871	198669871	G	C	het
missense_variant	PLCL1	MISSENSE	MODERATE	chr2	198950240	198950240	G	A	het
missense_variant	C2orf69	MISSENSE	MODERATE	chr2	200776353	200776353	T	G	het
synonymous_variant	C2orf69	SILENT	LOW	chr2	200790216	200790216	C	T	het
missense_variant	SPATS2L	MISSENSE	MODERATE	chr2	201253956	201253956	A	G	het
synonymous_variant	SPATS2L	SILENT	LOW	chr2	201337667	201337667	A	C	het
missense_variant	KCTD18	MISSENSE	MODERATE	chr2	201354935	201354935	C	G	het
missense_variant	KCTD18	MISSENSE	MODERATE	chr2	201355106	201355106	G	A	het
missense_variant	SGO2	MISSENSE	MODERATE	chr2	201397724	201397724	G	A	het
missense_variant	NIF3L1	MISSENSE	MODERATE	chr2	201768238	201768238	C	T	het
splice_acceptor_variant+intron_variant	CFLAR	protein_coding	HIGH	chr2	202006096	202006096	G	A	het
missense_variant	CASP10	MISSENSE	MODERATE	chr2	202082459	202082459	T	A	het
missense_variant	TRAK2	MISSENSE	MODERATE	chr2	202245423	202245423	A	T	het
missense_variant	TRAK2	MISSENSE	MODERATE	chr2	202252539	202252539	G	A	het
missense_variant	TRAK2	MISSENSE	MODERATE	chr2	202264156	202264156	C	T	het
synonymous_variant	STRADB	SILENT	LOW	chr2	202337730	202337730	A	G	het
missense_variant	TMEM237	MISSENSE	MODERATE	chr2	202494554	202494554	C	T	het
missense_variant	ALS2	MISSENSE	MODERATE	chr2	202575734	202575734	T	A	het
missense_variant	ALS2	MISSENSE	MODERATE	chr2	202626437	202626437	T	C	het
synonymous_variant	KIAA2012	SILENT	LOW	chr2	202964380	202964380	G	A	het
missense_variant+splice_region_variant	KIAA2012	MISSENSE	MODERATE	chr2	202964517	202964517	G	C	het
missense_variant	KIAA2012	MISSENSE	MODERATE	chr2	203052947	203052947	G	A	het
missense_variant	CTLA4	MISSENSE	MODERATE	chr2	204732714	204732714	A	G	het
synonymous_variant	PARD3B	SILENT	LOW	chr2	205990353	205990353	C	T	het
synonymous_variant	PARD3B	SILENT	LOW	chr2	206364737	206364737	T	C	het
synonymous_variant	PARD3B	SILENT	LOW	chr2	206480393	206480393	C	T	het
synonymous_variant	NRP2	SILENT	LOW	chr2	206581049	206581049	C	T	het
synonymous_variant	NRP2	SILENT	LOW	chr2	206590686	206590686	T	C	het
synonymous_variant	INO80D	SILENT	LOW	chr2	206874339	206874339	G	A	het
missense_variant+splice_region_variant	INO80D	MISSENSE	MODERATE	chr2	206911228	206911228	G	A	het
missense_variant	ZDBF2	MISSENSE	MODERATE	chr2	207169731	207169731	G	A	het
missense_variant	MDH1B	MISSENSE	MODERATE	chr2	207603221	207603221	T	C	het
missense_variant	FASTKD2	MISSENSE	MODERATE	chr2	207634825	207634825	A	G	het
missense_variant	CPO	MISSENSE	MODERATE	chr2	207827220	207827220	G	A	het
synonymous_variant	KLF7	SILENT	LOW	chr2	207998800	207998800	C	T	het
synonymous_variant	PLEKHM3	SILENT	LOW	chr2	208811097	208811097	C	T	het
synonymous_variant	PTH2R	SILENT	LOW	chr2	209358027	209358027	C	T	het
missense_variant	ACADL	MISSENSE	MODERATE	chr2	211060050	211060050	T	G	het
missense_variant	CPS1	MISSENSE	MODERATE	chr2	211456637	211456637	A	G	het
synonymous_variant	CPS1	SILENT	LOW	chr2	211456639	211456639	C	T	het
synonymous_variant	CPS1	SILENT	LOW	chr2	211481257	211481257	C	G	het
synonymous_variant	ERBB4	SILENT	LOW	chr2	212251864	212251864	T	C	het
missense_variant	SPAG16	MISSENSE	MODERATE	chr2	214727221	214727221	A	C	het
synonymous_variant	BARD1	SILENT	LOW	chr2	215632256	215632256	A	G	het
synonymous_variant	BARD1	SILENT	LOW	chr2	215645545	215645545	C	G	het
missense_variant	ABCA12	MISSENSE	MODERATE	chr2	215813331	215813331	C	T	het
synonymous_variant	ABCA12	SILENT	LOW	chr2	215865575	215865575	T	C	het
synonymous_variant	FN1	SILENT	LOW	chr2	216242917	216242917	T	A	het
synonymous_variant	FN1	SILENT	LOW	chr2	216272907	216272907	A	T	het
synonymous_variant	FN1	SILENT	LOW	chr2	216298084	216298084	G	A	het
synonymous_variant	MARCH4	SILENT	LOW	chr2	217148417	217148417	C	A	het
synonymous_variant	TNS1	SILENT	LOW	chr2	218674614	218674614	C	T	het
missense_variant	TNS1	MISSENSE	MODERATE	chr2	218674697	218674697	C	T	het
synonymous_variant	TNS1	SILENT	LOW	chr2	218682474	218682474	A	G	het
synonymous_variant	TNS1	SILENT	LOW	chr2	218682771	218682771	A	G	het
missense_variant	TNS1	MISSENSE	MODERATE	chr2	218683139	218683139	G	A	het
missense_variant	TNS1	MISSENSE	MODERATE	chr2	218683154	218683154	A	G	het
synonymous_variant	TNS1	SILENT	LOW	chr2	218683257	218683257	A	G	het
missense_variant	TNS1	MISSENSE	MODERATE	chr2	218695102	218695102	G	A	het
synonymous_variant	TNS1	SILENT	LOW	chr2	218712306	218712306	C	T	het
synonymous_variant	TNS1	SILENT	LOW	chr2	218712606	218712606	G	A	het
synonymous_variant	TNS1	SILENT	LOW	chr2	218712726	218712726	A	G	het
synonymous_variant	TNS1	SILENT	LOW	chr2	218712918	218712918	C	T	het
synonymous_variant	TNS1	SILENT	LOW	chr2	218712936	218712936	C	T	het
missense_variant	TNS1	MISSENSE	MODERATE	chr2	218713282	218713282	G	A	het
synonymous_variant	CXCR2	SILENT	LOW	chr2	219000310	219000310	C	T	het
synonymous_variant	CATIP	SILENT	LOW	chr2	219221846	219221846	G	A	het
synonymous_variant	CTDSP1	SILENT	LOW	chr2	219266423	219266423	C	A	het
synonymous_variant	CTDSP1	SILENT	LOW	chr2	219267781	219267781	C	T	het
missense_variant	ZNF142	MISSENSE	MODERATE	chr2	219513985	219513985	C	T	het
synonymous_variant	PRKAG3	SILENT	LOW	chr2	219695073	219695073	G	A	het
missense_variant	CFAP65	MISSENSE	MODERATE	chr2	219903258	219903258	T	G	het
synonymous_variant	CFAP65	SILENT	LOW	chr2	219903723	219903723	C	T	het
synonymous_variant	IHH	SILENT	LOW	chr2	219920037	219920037	A	G	het
synonymous_variant	IHH	SILENT	LOW	chr2	219920412	219920412	A	G	het
missense_variant	CNPPD1	MISSENSE	MODERATE	chr2	220037608	220037608	A	C	het
synonymous_variant	FAM134A	SILENT	LOW	chr2	220045902	220045902	C	T	het
missense_variant	FAM134A	MISSENSE	MODERATE	chr2	220046975	220046975	C	A	het
missense_variant	ZFAND2B	MISSENSE	MODERATE	chr2	220072431	220072431	C	A	het
missense_variant	SPEG	MISSENSE	MODERATE	chr2	220342646	220342646	C	T	het
synonymous_variant	CHPF	SILENT	LOW	chr2	220404648	220404648	C	T	het
synonymous_variant	CHPF	SILENT	LOW	chr2	220404726	220404726	G	A	het
synonymous_variant	CHPF	SILENT	LOW	chr2	220405230	220405230	G	A	het
synonymous_variant	CHPF	SILENT	LOW	chr2	220406722	220406722	T	C	het
synonymous_variant	TMEM198	SILENT	LOW	chr2	220414019	220414019	T	C	het
missense_variant	OBSL1	MISSENSE	MODERATE	chr2	220417266	220417266	C	T	het
synonymous_variant	OBSL1	SILENT	LOW	chr2	220420785	220420785	G	A	het
missense_variant	OBSL1	MISSENSE	MODERATE	chr2	220421417	220421417	C	G	het
synonymous_variant	OBSL1	SILENT	LOW	chr2	220422774	220422774	A	G	het
synonymous_variant	OBSL1	SILENT	LOW	chr2	220427347	220427347	G	T	het
synonymous_variant	INHA	SILENT	LOW	chr2	220439678	220439678	C	T	het
missense_variant	INHA	MISSENSE	MODERATE	chr2	220439841	220439841	C	T	het
missense_variant	SLC4A3	MISSENSE	MODERATE	chr2	220502367	220502367	A	C	het
synonymous_variant	PAX3	SILENT	LOW	chr2	223161889	223161889	A	G	het
synonymous_variant	SERPINE2	SILENT	LOW	chr2	224866387	224866387	G	A	het
synonymous_variant	SERPINE2	SILENT	LOW	chr2	224866576	224866576	C	A	het
missense_variant	FAM124B	MISSENSE	MODERATE	chr2	225244888	225244888	A	G	het
missense_variant	COL4A4	MISSENSE	MODERATE	chr2	227915832	227915832	G	A	het
missense_variant	COL4A3	MISSENSE	MODERATE	chr2	228111435	228111435	T	C	het
stop_gained	C2orf83	NONSENSE	HIGH	chr2	228476140	228476140	C	T	het
missense_variant	SPHKAP	MISSENSE	MODERATE	chr2	228883721	228883721	T	C	het
synonymous_variant	TRIP12	SILENT	LOW	chr2	230723777	230723777	G	C	het
missense_variant	SP110	MISSENSE	MODERATE	chr2	231077110	231077110	C	T	het
missense_variant	SP110	MISSENSE	MODERATE	chr2	231077676	231077676	G	A	het
missense_variant	SP140L	MISSENSE	MODERATE	chr2	231248261	231248261	C	T	het
synonymous_variant	SP140L	SILENT	LOW	chr2	231256812	231256812	A	G	het
missense_variant	SP140L	MISSENSE	MODERATE	chr2	231258150	231258150	C	T	het
synonymous_variant	SP100	SILENT	LOW	chr2	231331896	231331896	G	A	het
missense_variant	SP100	MISSENSE	MODERATE	chr2	231333763	231333763	A	G	het
synonymous_variant	GPR55	SILENT	LOW	chr2	231774844	231774844	G	A	het
synonymous_variant	ARMC9	SILENT	LOW	chr2	232196564	232196564	C	T	het
missense_variant	EFHD1	MISSENSE	MODERATE	chr2	233537125	233537125	A	G	het
missense_variant	KCNJ13	MISSENSE	MODERATE	chr2	233633460	233633460	G	A	het
synonymous_variant	GIGYF2	SILENT	LOW	chr2	233708806	233708806	A	G	het
synonymous_variant	NGEF	SILENT	LOW	chr2	233757679	233757679	G	A	het
missense_variant	NEU2	MISSENSE	MODERATE	chr2	233899126	233899126	C	A	het
synonymous_variant	INPP5D	SILENT	LOW	chr2	233990594	233990594	A	G	het
synonymous_variant	INPP5D	SILENT	LOW	chr2	234054873	234054873	G	A	het
synonymous_variant	INPP5D	SILENT	LOW	chr2	234066969	234066969	C	G	het
missense_variant	ATG16L1	MISSENSE	MODERATE	chr2	234183368	234183368	A	G	het
missense_variant	SAG	MISSENSE	MODERATE	chr2	234255547	234255547	G	A	het
synonymous_variant	USP40	SILENT	LOW	chr2	234386134	234386134	A	G	het
missense_variant	USP40	MISSENSE	MODERATE	chr2	234394487	234394487	G	A	het
synonymous_variant	USP40	SILENT	LOW	chr2	234394569	234394569	A	G	het
missense_variant	USP40	MISSENSE	MODERATE	chr2	234432017	234432017	A	G	het
missense_variant	USP40	MISSENSE	MODERATE	chr2	234436069	234436069	C	T	het
synonymous_variant	UGT1A6	SILENT	LOW	chr2	234601965	234601965	A	G	het
synonymous_variant	UGT1A5	SILENT	LOW	chr2	234622429	234622429	T	C	het
missense_variant	UGT1A3	MISSENSE	MODERATE	chr2	234637803	234637803	T	C	het
synonymous_variant	UGT1A3	SILENT	LOW	chr2	234638249	234638249	A	G	het
synonymous_variant	TRPM8	SILENT	LOW	chr2	234854550	234854550	G	C	het
synonymous_variant	SH3BP4	SILENT	LOW	chr2	235950187	235950187	T	C	het
missense_variant	AGAP1	MISSENSE	MODERATE	chr2	236761396	236761396	C	T	het
missense_variant	ASB18	MISSENSE	MODERATE	chr2	237149941	237149941	C	T	het
synonymous_variant	COL6A3	SILENT	LOW	chr2	238277573	238277573	C	A	het
synonymous_variant	COL6A3	SILENT	LOW	chr2	238277795	238277795	A	G	het
synonymous_variant	COL6A3	SILENT	LOW	chr2	238283605	238283605	G	A	het
synonymous_variant	LRRFIP1	SILENT	LOW	chr2	238668802	238668802	A	G	het
synonymous_variant	LRRFIP1	SILENT	LOW	chr2	238671328	238671328	A	G	het
missense_variant	LRRFIP1	MISSENSE	MODERATE	chr2	238672703	238672703	C	G	het
missense_variant	SCLY	MISSENSE	MODERATE	chr2	238990388	238990388	G	A	het
synonymous_variant	ESPNL	SILENT	LOW	chr2	239009336	239009336	G	A	het
synonymous_variant	ESPNL	SILENT	LOW	chr2	239010719	239010719	T	C	het
synonymous_variant	ESPNL	SILENT	LOW	chr2	239016539	239016539	C	G	het
synonymous_variant	ESPNL	SILENT	LOW	chr2	239025630	239025630	T	C	het
synonymous_variant	ESPNL	SILENT	LOW	chr2	239025645	239025645	C	T	het
synonymous_variant	ESPNL	SILENT	LOW	chr2	239036270	239036270	C	T	het
missense_variant	ESPNL	MISSENSE	MODERATE	chr2	239039183	239039183	G	A	het
missense_variant	ESPNL	MISSENSE	MODERATE	chr2	239040218	239040218	G	A	het
missense_variant	ERFE	MISSENSE	MODERATE	chr2	239072916	239072916	G	A	het
synonymous_variant	TRAF3IP1	SILENT	LOW	chr2	239229372	239229372	C	A	het
missense_variant	TRAF3IP1	MISSENSE	MODERATE	chr2	239237953	239237953	G	T	het
synonymous_variant	HDAC4	SILENT	LOW	chr2	240003870	240003870	G	A	het
synonymous_variant	HDAC4	SILENT	LOW	chr2	240011717	240011717	T	C	het
synonymous_variant	NDUFA10	SILENT	LOW	chr2	240912983	240912983	G	T	het
synonymous_variant	NDUFA10	SILENT	LOW	chr2	240946766	240946766	T	C	het
missense_variant	OR6B2	MISSENSE	MODERATE	chr2	240969312	240969312	A	G	het
missense_variant	PRR21	MISSENSE	MODERATE	chr2	240981262	240981262	A	C	het
missense_variant	PRR21	MISSENSE	MODERATE	chr2	240981375	240981375	T	A	het
missense_variant	PRR21	MISSENSE	MODERATE	chr2	240981487	240981487	A	G	het
synonymous_variant	PRR21	SILENT	LOW	chr2	240981515	240981515	A	G	het
missense_variant	OR6B3	MISSENSE	MODERATE	chr2	240984789	240984789	C	T	het
synonymous_variant	COPS9	SILENT	LOW	chr2	241066280	241066280	C	T	het
synonymous_variant	COPS9	SILENT	LOW	chr2	241066325	241066325	A	C	het
synonymous_variant	GPC1	SILENT	LOW	chr2	241401741	241401741	C	T	het
synonymous_variant	GPC1	SILENT	LOW	chr2	241405479	241405479	C	T	het
missense_variant	GPC1	MISSENSE	MODERATE	chr2	241405528	241405528	A	G	het
synonymous_variant	GPC1	SILENT	LOW	chr2	241405608	241405608	A	G	het
missense_variant	ANKMY1	MISSENSE	MODERATE	chr2	241463453	241463453	C	A	het
synonymous_variant	CAPN10	SILENT	LOW	chr2	241531479	241531479	A	G	het
missense_variant	CAPN10	MISSENSE	MODERATE	chr2	241536126	241536126	A	G	het
missense_variant+splice_region_variant	CAPN10	MISSENSE	MODERATE	chr2	241537306	241537306	T	C	het
synonymous_variant	CAPN10	SILENT	LOW	chr2	241537421	241537421	G	A	het
missense_variant	GPR35	MISSENSE	MODERATE	chr2	241558397	241558397	G	A	het
missense_variant	GPR35	MISSENSE	MODERATE	chr2	241569692	241569692	C	T	het
synonymous_variant	GPR35	SILENT	LOW	chr2	241569849	241569849	C	T	het
synonymous_variant	GPR35	SILENT	LOW	chr2	241570092	241570092	C	T	het
missense_variant	GPR35	MISSENSE	MODERATE	chr2	241570127	241570127	C	T	het
missense_variant	GPR35	MISSENSE	MODERATE	chr2	241570249	241570249	A	C	het
synonymous_variant	KIF1A	SILENT	LOW	chr2	241713646	241713646	A	G	het
synonymous_variant	PASK	SILENT	LOW	chr2	242066314	242066314	T	C	het
missense_variant	PASK	MISSENSE	MODERATE	chr2	242077496	242077496	C	T	het
synonymous_variant	NEU4	SILENT	LOW	chr2	242757597	242757597	G	A	het
missense_variant	MON1A	MISSENSE	MODERATE	chr3	49946709	49946709	G	C	het
stop_gained	PDE12	NONSENSE	HIGH	chr3	57542484	57542484	C	G	het
missense_variant	FRMD4B	MISSENSE	MODERATE	chr3	69362634	69362634	A	T	het
synonymous_variant	NPHP3	SILENT	LOW	chr3	132419268	132419268	G	A	het
missense_variant	MAP3K13	MISSENSE	MODERATE	chr3	185191083	185191083	G	A	het
missense_variant	MUC20	MISSENSE	MODERATE	chr3	195453243	195453243	C	T	het
missense_variant	MUC20	MISSENSE	MODERATE	chr3	195453257	195453257	G	A	het
synonymous_variant	MUC4	SILENT	LOW	chr3	195506661	195506661	G	C	hom
synonymous_variant	MUC4	SILENT	LOW	chr3	195506676	195506676	G	A	hom
missense_variant	MUC4	MISSENSE	MODERATE	chr3	195507262	195507262	T	G	het
synonymous_variant	MUC4	SILENT	LOW	chr3	195509964	195509964	A	G	het
missense_variant	SMCO1	MISSENSE	MODERATE	chr3	196236461	196236461	C	T	het
missense_variant	FAM157A	MISSENSE	MODERATE	chr3	197884356	197884356	T	G	het
missense_variant	ZNF141	MISSENSE	MODERATE	chr4	338186	338186	G	T	het
synonymous_variant	CRIPAK	SILENT	LOW	chr4	1388755	1388755	C	G	hom
missense_variant	CRIPAK	MISSENSE	MODERATE	chr4	1388757	1388757	T	C	hom
missense_variant	CRIPAK	MISSENSE	MODERATE	chr4	1388759	1388759	C	T	hom
synonymous_variant	UGT2B28	SILENT	LOW	chr4	70156392	70156392	A	G	het
synonymous_variant	SLC9B1	SILENT	LOW	chr4	103822298	103822298	C	T	het
missense_variant	OTUD4	MISSENSE	MODERATE	chr4	146086312	146086312	A	C	het
missense_variant	NAF1	MISSENSE	MODERATE	chr4	164050392	164050392	C	G	het
missense_variant	FRG1	MISSENSE	MODERATE	chr4	190878563	190878563	C	A	het
synonymous_variant	FAM153A	SILENT	LOW	chr5	177161891	177161891	A	G	hom
missense_variant	FOXQ1	MISSENSE	MODERATE	chr6	1313952	1313952	A	G	hom
synonymous_variant	TXNDC5	SILENT	LOW	chr6	7910917	7910917	G	C	het
missense_variant	TAGAP	MISSENSE	MODERATE	chr6	159462475	159462475	C	A	het
missense_variant	HGC6.3	MISSENSE	MODERATE	chr6	168376953	168376953	A	C	hom
missense_variant	STEAP1B	MISSENSE	MODERATE	chr7	22533182	22533182	T	C	het
missense_variant	STEAP1B	MISSENSE	MODERATE	chr7	22533397	22533397	T	C	het
missense_variant	STEAP1B	MISSENSE	MODERATE	chr7	22533452	22533452	C	T	het
synonymous_variant	MUC3A	SILENT	LOW	chr7	100550424	100550424	C	A	het
synonymous_variant	MUC3A	SILENT	LOW	chr7	100550439	100550439	C	T	het
synonymous_variant	MUC3A	SILENT	LOW	chr7	100550466	100550466	C	T	het
missense_variant	MUC3A	MISSENSE	MODERATE	chr7	100550467	100550467	A	G	het
missense_variant	MUC3A	MISSENSE	MODERATE	chr7	100550473	100550473	G	A	het
synonymous_variant	MUC3A	SILENT	LOW	chr7	100550484	100550484	A	C	het
missense_variant	MUC3A	MISSENSE	MODERATE	chr7	100550486	100550486	G	A	het
synonymous_variant	MUC3A	SILENT	LOW	chr7	100550508	100550508	A	T	het
missense_variant	MUC3A	MISSENSE	MODERATE	chr7	100550510	100550510	A	T	het
missense_variant	MUC3A	MISSENSE	MODERATE	chr7	100550511	100550511	G	C	het
synonymous_variant	MUC3A	SILENT	LOW	chr7	100550514	100550514	T	C	het
missense_variant	MUC3A	MISSENSE	MODERATE	chr7	100550515	100550515	T	A	het
synonymous_variant	MUC3A	SILENT	LOW	chr7	100550520	100550520	C	T	het
missense_variant	MUC3A	MISSENSE	MODERATE	chr7	100550522	100550522	C	G	het
missense_variant	MUC3A	MISSENSE	MODERATE	chr7	100550543	100550543	C	T	het
synonymous_variant	MUC3A	SILENT	LOW	chr7	100550544	100550544	A	C	het
missense_variant	MUC3A	MISSENSE	MODERATE	chr7	100550552	100550552	A	T	het
synonymous_variant	MUC3A	SILENT	LOW	chr7	100550562	100550562	G	A	het
missense_variant	MUC3A	MISSENSE	MODERATE	chr7	100550563	100550563	A	G	het
missense_variant	MUC3A	MISSENSE	MODERATE	chr7	100550564	100550564	C	T	het
synonymous_variant	MUC3A	SILENT	LOW	chr7	100550568	100550568	T	A	het
missense_variant	MUC3A	MISSENSE	MODERATE	chr7	100550570	100550570	T	C	het
missense_variant	MUC3A	MISSENSE	MODERATE	chr7	100550571	100550571	G	A	het
synonymous_variant	MUC3A	SILENT	LOW	chr7	100550589	100550589	C	G	het
synonymous_variant	MUC3A	SILENT	LOW	chr7	100550595	100550595	T	C	het
missense_variant	MUC3A	MISSENSE	MODERATE	chr7	100550596	100550596	G	A	het
missense_variant	MUC3A	MISSENSE	MODERATE	chr7	100550602	100550602	T	A	het
synonymous_variant	MUC3A	SILENT	LOW	chr7	100550607	100550607	C	A	het
synonymous_variant	MUC3A	SILENT	LOW	chr7	100550619	100550619	C	T	het
missense_variant	MUC3A	MISSENSE	MODERATE	chr7	100550653	100550653	A	C	het
synonymous_variant	MUC3A	SILENT	LOW	chr7	100608823	100608823	G	T	het
missense_variant	MUC12	MISSENSE	MODERATE	chr7	100636147	100636147	C	T	het
missense_variant	GRM8	MISSENSE	MODERATE	chr7	126883175	126883175	C	A	het
synonymous_variant	MGAM	SILENT	LOW	chr7	141727445	141727445	G	A	het
synonymous_variant	RP1L1	SILENT	LOW	chr8	10467627	10467627	T	C	het
missense_variant	RP1L1	MISSENSE	MODERATE	chr8	10467637	10467637	T	C	het
synonymous_variant	SLC35G5	SILENT	LOW	chr8	11189488	11189488	T	C,G
missense_variant	SLC35G5	MISSENSE	MODERATE	chr8	11189529	11189529	T	C	het
synonymous_variant	FGFR1	SILENT	LOW	chr8	38314944	38314944	G	C	het
missense_variant	PCMTD1	MISSENSE	MODERATE	chr8	52733128	52733128	T	G	het
missense_variant	WASH1	MISSENSE	MODERATE	chr9	14926	14926	C	T	het
missense_variant	WASH1	MISSENSE	MODERATE	chr9	15933	15933	G	T	het
missense_variant	WASH1	MISSENSE	MODERATE	chr9	15978	15978	C	T	het
missense_variant	CNTNAP3	MISSENSE	MODERATE	chr9	39085808	39085808	T	C	het
missense_variant	CNTNAP3B	MISSENSE	MODERATE	chr9	43915893	43915893	G	C	het
missense_variant	FAM157B	MISSENSE	MODERATE	chr9	141111600	141111600	C	G	het
synonymous_variant	TUBB8	SILENT	LOW	chr10	93816	93816	C	T	het
missense_variant	LYZL2	MISSENSE	MODERATE	chr10	30918549	30918549	G	C	het
missense_variant	LYZL2	MISSENSE	MODERATE	chr10	30918597	30918597	T	C	het
synonymous_variant	TMEM26	SILENT	LOW	chr10	63170500	63170500	C	T	het
synonymous_variant	LIPK	SILENT	LOW	chr10	90486560	90486560	T	A	het
missense_variant	RBM20	MISSENSE	MODERATE	chr10	112572404	112572404	C	G	het
missense_variant	GLRX3	MISSENSE	MODERATE	chr10	131934747	131934747	G	C	hom
missense_variant	MUC6	MISSENSE	MODERATE	chr11	1016704	1016704	C	A	het
missense_variant	MUC6	MISSENSE	MODERATE	chr11	1016713	1016713	T	C	het
missense_variant	MUC6	MISSENSE	MODERATE	chr11	1016724	1016724	A	G	het
missense_variant	MUC6	MISSENSE	MODERATE	chr11	1016916	1016916	A	G	het
missense_variant	MUC6	MISSENSE	MODERATE	chr11	1016934	1016934	G	A	het
missense_variant	MUC6	MISSENSE	MODERATE	chr11	1016968	1016968	T	C	het
synonymous_variant	MUC6	SILENT	LOW	chr11	1016972	1016972	G	A	het
missense_variant	MUC6	MISSENSE	MODERATE	chr11	1016977	1016977	G	A	het
missense_variant	MUC6	MISSENSE	MODERATE	chr11	1016978	1016978	T	G	het
synonymous_variant	MUC6	SILENT	LOW	chr11	1016984	1016984	G	A	het
synonymous_variant	MUC6	SILENT	LOW	chr11	1016987	1016987	G	A	het
missense_variant	MUC6	MISSENSE	MODERATE	chr11	1016991	1016991	T	G	het
synonymous_variant	MUC6	SILENT	LOW	chr11	1017023	1017023	G	A	het
missense_variant	MUC6	MISSENSE	MODERATE	chr11	1017045	1017045	G	T	het
missense_variant	MUC6	MISSENSE	MODERATE	chr11	1017381	1017381	G	C	het
missense_variant	MUC6	MISSENSE	MODERATE	chr11	1017384	1017384	G	C	het
missense_variant	MUC6	MISSENSE	MODERATE	chr11	1017464	1017464	T	G	het
missense_variant	MUC6	MISSENSE	MODERATE	chr11	1017466	1017466	T	C	het
synonymous_variant	MUC6	SILENT	LOW	chr11	1017470	1017470	G	T	het
missense_variant	MUC6	MISSENSE	MODERATE	chr11	1017471	1017471	C	T	het
missense_variant	MUC6	MISSENSE	MODERATE	chr11	1017483	1017483	T	G	het
missense_variant	MUC6	MISSENSE	MODERATE	chr11	1017988	1017988	G	T	het
missense_variant	MUC6	MISSENSE	MODERATE	chr11	1018182	1018182	G	T	het
missense_variant	MUC6	MISSENSE	MODERATE	chr11	1018186	1018186	G	T	het
missense_variant	MUC6	MISSENSE	MODERATE	chr11	1018192	1018192	C	T	het
synonymous_variant	MUC6	SILENT	LOW	chr11	1018196	1018196	A	T	het
missense_variant	MUC6	MISSENSE	MODERATE	chr11	1018218	1018218	T	G	het
synonymous_variant	MUC6	SILENT	LOW	chr11	1018220	1018220	T	A	het
synonymous_variant	MUC6	SILENT	LOW	chr11	1018226	1018226	T	G	het
missense_variant	MUC6	MISSENSE	MODERATE	chr11	1018237	1018237	G	A	het
synonymous_variant	MUC6	SILENT	LOW	chr11	1018238	1018238	T	G	het
missense_variant	MUC6	MISSENSE	MODERATE	chr11	1018245	1018245	T	G	het
missense_variant	MUC6	MISSENSE	MODERATE	chr11	1018246	1018246	T	C	het
missense_variant	MUC6	MISSENSE	MODERATE	chr11	1018291	1018291	G	C	het
missense_variant	MUC6	MISSENSE	MODERATE	chr11	1018295	1018295	T	C	het
synonymous_variant	MUC6	SILENT	LOW	chr11	1018313	1018313	G	T	het
synonymous_variant	MUC6	SILENT	LOW	chr11	1018340	1018340	T	C	het
missense_variant	MUC6	MISSENSE	MODERATE	chr11	1018341	1018341	G	A	het
synonymous_variant	MUC6	SILENT	LOW	chr11	1018355	1018355	A	G	het
missense_variant	MUC6	MISSENSE	MODERATE	chr11	1018366	1018366	C	T	het
missense_variant	MUC2	MISSENSE	MODERATE	chr11	1093430	1093430	C	A	het
missense_variant	MUC5AC	MISSENSE	MODERATE	chr11	1213460	1213460	G	A	het
synonymous_variant	MUC5B	SILENT	LOW	chr11	1258175	1258175	C	T	het
synonymous_variant	KRTAP5-1	SILENT	LOW	chr11	1606129	1606129	A	C	hom
missense_variant	OR4C45	MISSENSE	MODERATE	chr11	48367455	48367455	G	A	het
missense_variant	OR4C45	MISSENSE	MODERATE	chr11	48367469	48367469	T	C	het
missense_variant	OR4C45	MISSENSE	MODERATE	chr11	48367470	48367470	G	A	het
synonymous_variant	OR4C45	SILENT	LOW	chr11	48367474	48367474	A	G	het
synonymous_variant	OR8U1	SILENT	LOW	chr11	56143936	56143936	A	G	het
synonymous_variant	OR8U1	SILENT	LOW	chr11	56143942	56143942	C	T	het
missense_variant	OR9G1	MISSENSE	MODERATE	chr11	56468020	56468020	T	C	het
missense_variant	OR9G1	MISSENSE	MODERATE	chr11	56468021	56468021	G	A	het
missense_variant	IQSEC3	MISSENSE	MODERATE	chr12	235022	235022	C	T	hom
missense_variant	CHD4	MISSENSE	MODERATE	chr12	6711147	6711147	C	A	hom
synonymous_variant	FAM90A1	SILENT	LOW	chr12	8375102	8375102	A	G	hom
missense_variant	TAS2R31	MISSENSE	MODERATE	chr12	11183108	11183108	G	C	het
missense_variant	TAS2R31	MISSENSE	MODERATE	chr12	11183697	11183697	C	A	het
missense_variant	TAS2R46	MISSENSE	MODERATE	chr12	11214212	11214212	A	T	hom
synonymous_variant	TAS2R46	SILENT	LOW	chr12	11214360	11214360	C	A,T
synonymous_variant	TAS2R43	SILENT	LOW	chr12	11244225	11244225	A	G	hom
synonymous_variant	TAS2R43	SILENT	LOW	chr12	11244432	11244432	A	G	hom
missense_variant	TAS2R43	MISSENSE	MODERATE	chr12	11244435	11244435	T	C	hom
missense_variant	TAS2R43	MISSENSE	MODERATE	chr12	11244470	11244470	T	C	hom
missense_variant	TAS2R43	MISSENSE	MODERATE	chr12	11244483	11244483	A	G	hom
synonymous_variant	TAS2R43	SILENT	LOW	chr12	11244805	11244805	A	T	hom
synonymous_variant	TAS2R43	SILENT	LOW	chr12	11244814	11244814	T	C	hom
synonymous_variant	TAS2R30	SILENT	LOW	chr12	11286820	11286820	A	T	het
missense_variant	MUC19	MISSENSE	MODERATE	chr12	40881960	40881960	A	T	het
synonymous_variant	MUC19	SILENT	LOW	chr12	40881964	40881964	G	A	het
synonymous_variant	MUC19	SILENT	LOW	chr12	40881967	40881967	C	T	hom
missense_variant	MUC19	MISSENSE	MODERATE	chr12	40881986	40881986	G	A	hom
missense_variant	MUC19	MISSENSE	MODERATE	chr12	40904781	40904781	A	G	het
synonymous_variant	GXYLT1	SILENT	LOW	chr12	42538320	42538320	G	A	het
missense_variant	GXYLT1	MISSENSE	MODERATE	chr12	42538334	42538334	C	A	het
missense_variant	GXYLT1	MISSENSE	MODERATE	chr12	42538340	42538340	C	A	het
missense_variant	GXYLT1	MISSENSE	MODERATE	chr12	42538349	42538349	T	C	het
stop_gained	GXYLT1	NONSENSE	HIGH	chr12	42538352	42538352	C	A	het
synonymous_variant	GXYLT1	SILENT	LOW	chr12	42538356	42538356	T	C	het
missense_variant	GXYLT1	MISSENSE	MODERATE	chr12	42538366	42538366	A	T	het
missense_variant	GXYLT1	MISSENSE	MODERATE	chr12	42538367	42538367	C	T	het
synonymous_variant	GXYLT1	SILENT	LOW	chr12	42538371	42538371	G	C	het
missense_variant	KRT18	MISSENSE	MODERATE	chr12	53343148	53343148	C	G	het
synonymous_variant	KRT18	SILENT	LOW	chr12	53343152	53343152	C	G	het
synonymous_variant	LRIG3	SILENT	LOW	chr12	59271273	59271273	C	T	het
missense_variant	PARP4	MISSENSE	MODERATE	chr13	25016762	25016762	G	A	het
missense_variant	PARP4	MISSENSE	MODERATE	chr13	25021245	25021245	A	G	het
missense_variant	PABPC3	MISSENSE	MODERATE	chr13	25670868	25670868	G	A	het
missense_variant	PABPC3	MISSENSE	MODERATE	chr13	25670877	25670877	G	A	het
missense_variant	PABPC3	MISSENSE	MODERATE	chr13	25671271	25671271	A	G	het
missense_variant	NBEA	MISSENSE	MODERATE	chr13	35630251	35630251	T	A	het
missense_variant	CLEC14A	MISSENSE	MODERATE	chr14	38724888	38724888	A	G	het
missense_variant	AHNAK2	MISSENSE	MODERATE	chr14	105410411	105410411	C	T	het
missense_variant	AHNAK2	MISSENSE	MODERATE	chr14	105415608	105415608	G	C	het
missense_variant	AHNAK2	MISSENSE	MODERATE	chr14	105418502	105418502	G	T	het
stop_gained	GOLGA6L6	NONSENSE	HIGH	chr15	20739922	20739922	G	A	hom
missense_variant	GOLGA6L2	MISSENSE	MODERATE	chr15	23685415	23685415	C	A	hom
missense_variant	RASGRP1	MISSENSE	MODERATE	chr15	38782798	38782798	C	T	het
missense_variant	APH1B	MISSENSE	MODERATE	chr15	63597823	63597823	G	A	het
missense_variant	CSPG4	MISSENSE	MODERATE	chr15	75981860	75981860	C	T	het
synonymous_variant	CSPG4	SILENT	LOW	chr15	75981861	75981861	G	A	het
missense_variant	TMED3	MISSENSE	MODERATE	chr15	79675329	79675329	C	G	het
synonymous_variant	ACAN	SILENT	LOW	chr15	89398825	89398825	C	T	het
synonymous_variant	RAB11FIP3	SILENT	LOW	chr16	476096	476096	A	G	hom
missense_variant	CES1	MISSENSE	MODERATE	chr16	55866934	55866934	A	C	hom
missense_variant	CES1	MISSENSE	MODERATE	chr16	55866949	55866949	T	C	hom
missense_variant	CES1	MISSENSE	MODERATE	chr16	55866952	55866952	A	G	hom
synonymous_variant	CES1	SILENT	LOW	chr16	55866953	55866953	G	A	hom
missense_variant	CES1	MISSENSE	MODERATE	chr16	55866957	55866957	C	G	hom
missense_variant	HYDIN	MISSENSE	MODERATE	chr16	71220794	71220794	G	A	het
missense_variant	CALB2	MISSENSE	MODERATE	chr16	71416650	71416650	G	A	het
missense_variant	NPIPB15	MISSENSE	MODERATE	chr16	74425732	74425732	G	T	het
missense_variant	NPIPB15	MISSENSE	MODERATE	chr16	74425902	74425902	T	C	het
missense_variant+splice_region_variant	USP6	MISSENSE	MODERATE	chr17	5036843	5036843	C	A	het
missense_variant	KCNJ12	MISSENSE	MODERATE	chr17	21319767	21319767	C	G	het
synonymous_variant	KCNJ12	SILENT	LOW	chr17	21319908	21319908	C	T	het
missense_variant	KRTAP4-6	MISSENSE	MODERATE	chr17	39296361	39296361	A	G	het
synonymous_variant	ASB16	SILENT	LOW	chr17	42249463	42249463	C	T	het
synonymous_variant	MED13	SILENT	LOW	chr17	60030461	60030461	T	C	het
missense_variant	SDK2	MISSENSE	MODERATE	chr17	71334863	71334863	G	A	het
missense_variant	FBF1	MISSENSE	MODERATE	chr17	73919514	73919514	G	A	het
synonymous_variant	SLC35G4	SILENT	LOW	chr18	11610443	11610443	T	C	het
missense_variant	ATP5A1	MISSENSE	MODERATE	chr18	43664561	43664561	C	T	het
missense_variant	BCL2	MISSENSE	MODERATE	chr18	60985333	60985333	G	C	het
missense_variant	ABHD17A	MISSENSE	MODERATE	chr19	1881408	1881408	A	G	het
missense_variant	PLIN4	MISSENSE	MODERATE	chr19	4511647	4511647	C	G	hom
synonymous_variant	PLIN4	SILENT	LOW	chr19	4511725	4511725	T	C	hom
missense_variant	PLIN4	MISSENSE	MODERATE	chr19	4511730	4511730	T	C	het
missense_variant	FUT5	MISSENSE	MODERATE	chr19	5866736	5866736	T	C	hom
missense_variant	PRAM1	MISSENSE	MODERATE	chr19	8564466	8564466	C	A	het
missense_variant	PRAM1	MISSENSE	MODERATE	chr19	8564469	8564469	C	G	het
missense_variant	PRAM1	MISSENSE	MODERATE	chr19	8564474	8564474	G	T	hom
missense_variant	PRAM1	MISSENSE	MODERATE	chr19	8564523	8564523	T	G	hom
synonymous_variant	MUC16	SILENT	LOW	chr19	8999429	8999429	G	T	het
synonymous_variant	MUC16	SILENT	LOW	chr19	8999438	8999438	A	T	het
missense_variant	MUC16	MISSENSE	MODERATE	chr19	8999449	8999449	G	T	het
missense_variant	MUC16	MISSENSE	MODERATE	chr19	8999478	8999478	T	C	het
missense_variant	MUC16	MISSENSE	MODERATE	chr19	8999512	8999512	G	C	het
synonymous_variant	MUC16	SILENT	LOW	chr19	9025604	9025604	A	G	het
missense_variant	ANO8	MISSENSE	MODERATE	chr19	17439549	17439549	A	T	het
missense_variant	ANO8	MISSENSE	MODERATE	chr19	17439556	17439556	G	C	het
synonymous_variant	ZNF676	SILENT	LOW	chr19	22363826	22363826	G	C	het
missense_variant	FCGBP	MISSENSE	MODERATE	chr19	40368321	40368321	G	A	het
synonymous_variant	PSG5	SILENT	LOW	chr19	43679410	43679410	A	G	het
missense_variant	PTPRH	MISSENSE	MODERATE	chr19	55713535	55713535	G	A	het
missense_variant+splice_region_variant	C20orf96	MISSENSE	MODERATE	chr20	256727	256727	T	A	het
synonymous_variant	RBCK1	SILENT	LOW	chr20	391170	391170	C	T	het
missense_variant	SCRT2	MISSENSE	MODERATE	chr20	644820	644820	C	T	het
missense_variant	RAD21L1	MISSENSE	MODERATE	chr20	1210647	1210647	T	C	het
missense_variant	RAD21L1	MISSENSE	MODERATE	chr20	1214814	1214814	A	C	het
synonymous_variant	RAD21L1	SILENT	LOW	chr20	1221038	1221038	T	C	het
missense_variant	SIRPB1	MISSENSE	MODERATE	chr20	1552430	1552430	T	C	het
synonymous_variant	SIRPG	SILENT	LOW	chr20	1610894	1610894	G	A	het
missense_variant	STK35	MISSENSE	MODERATE	chr20	2082732	2082732	C	G	het
synonymous_variant	TMC2	SILENT	LOW	chr20	2618140	2618140	T	C	het
missense_variant	NOP56	MISSENSE	MODERATE	chr20	2638882	2638882	T	C	het
synonymous_variant	EBF4	SILENT	LOW	chr20	2732902	2732902	C	G	het
synonymous_variant	ATRN	SILENT	LOW	chr20	3624830	3624830	G	A	het
synonymous_variant	GFRA4	SILENT	LOW	chr20	3640823	3640823	C	T	het
synonymous_variant	ADAM33	SILENT	LOW	chr20	3657785	3657785	C	T	het
synonymous_variant	CDC25B	SILENT	LOW	chr20	3781139	3781139	T	A	het
missense_variant	MAVS	MISSENSE	MODERATE	chr20	3838441	3838441	C	G	het
missense_variant	MAVS	MISSENSE	MODERATE	chr20	3844929	3844929	C	T	het
missense_variant	CHGB	MISSENSE	MODERATE	chr20	5903323	5903323	G	A	het
missense_variant	CHGB	MISSENSE	MODERATE	chr20	5903517	5903517	A	G	het
missense_variant	CHGB	MISSENSE	MODERATE	chr20	5903848	5903848	C	G	het
synonymous_variant	CHGB	SILENT	LOW	chr20	5903894	5903894	A	G	het
missense_variant	CHGB	MISSENSE	MODERATE	chr20	5904040	5904040	G	A	het
missense_variant	PLCB4	MISSENSE	MODERATE	chr20	9438077	9438077	G	A	het
synonymous_variant	PAK5	SILENT	LOW	chr20	9520142	9520142	G	A	het
missense_variant	ESF1	MISSENSE	MODERATE	chr20	13695607	13695607	T	G	het
missense_variant	KIF16B	MISSENSE	MODERATE	chr20	16347929	16347929	C	A	het
synonymous_variant	KIF16B	SILENT	LOW	chr20	16359650	16359650	C	T	het
synonymous_variant	BFSP1	SILENT	LOW	chr20	17474968	17474968	T	C	het
missense_variant	BFSP1	MISSENSE	MODERATE	chr20	17477592	17477592	C	T	het
missense_variant	RRBP1	MISSENSE	MODERATE	chr20	17610555	17610555	T	C	het
synonymous_variant	SNX5	SILENT	LOW	chr20	17932210	17932210	C	T	het
synonymous_variant	DZANK1	SILENT	LOW	chr20	18445963	18445963	A	G	het
missense_variant	SLC24A3	MISSENSE	MODERATE	chr20	19261623	19261623	G	A	het
missense_variant	CRNKL1	MISSENSE	MODERATE	chr20	20033319	20033319	A	G	het
synonymous_variant	CRNKL1	SILENT	LOW	chr20	20033380	20033380	A	G	het
synonymous_variant	SSTR4	SILENT	LOW	chr20	23017044	23017044	C	T	het
missense_variant	SSTR4	MISSENSE	MODERATE	chr20	23017082	23017082	T	C	het
missense_variant	CD93	MISSENSE	MODERATE	chr20	23065209	23065209	G	A	het
missense_variant	GZF1	MISSENSE	MODERATE	chr20	23345844	23345844	A	C	het
missense_variant	CST9L	MISSENSE	MODERATE	chr20	23546639	23546639	T	G	het
missense_variant	CST9	MISSENSE	MODERATE	chr20	23586360	23586360	G	A	het
missense_variant	GGTLC1	MISSENSE	MODERATE	chr20	23965995	23965995	A	T	het
synonymous_variant	ACSS1	SILENT	LOW	chr20	25038484	25038484	G	T	het
missense_variant	ENTPD6	MISSENSE	MODERATE	chr20	25187213	25187213	G	A	het
synonymous_variant	ENTPD6	SILENT	LOW	chr20	25193949	25193949	G	A	het
synonymous_variant	PYGB	SILENT	LOW	chr20	25260931	25260931	A	G	het
synonymous_variant	PYGB	SILENT	LOW	chr20	25264814	25264814	T	C	het
synonymous_variant	PYGB	SILENT	LOW	chr20	25276297	25276297	G	A	het
missense_variant	NINL	MISSENSE	MODERATE	chr20	25439036	25439036	G	A	het
synonymous_variant	NINL	SILENT	LOW	chr20	25456888	25456888	A	G	het
synonymous_variant	BAGE3	SILENT	LOW	chr21	11049592	11049592	C	T	het
missense_variant	CLDN17	MISSENSE	MODERATE	chr21	31538626	31538626	G	T	het
missense_variant	TIAM1	MISSENSE	MODERATE	chr21	32638549	32638549	C	A	het
missense_variant	TIAM1	MISSENSE	MODERATE	chr21	32638550	32638550	C	T	het
synonymous_variant	KRTAP10-4	SILENT	LOW	chr21	45993746	45993746	C	T	hom
missense_variant	RIMBP3	MISSENSE	MODERATE	chr22	20458029	20458029	A	C	het
missense_variant	VCX	MISSENSE	MODERATE	chrX	7812017	7812017	C	T	het
synonymous_variant	GAGE12J	SILENT	LOW	chrX	49179717	49179717	A	G	het
synonymous_variant	FRMPD3	SILENT	LOW	chrX	106846477	106846477	A	G	hom
synonymous_variant	SLC25A5	SILENT	LOW	chrX	118603713	118603713	T	C	het
missense_variant	RBMX	MISSENSE	MODERATE	chrX	135956342	135956342	C	G	het
missense_variant	OPN1LW	MISSENSE	MODERATE	chrX	153418541	153418541	T	G	het
