# Supplementary material for: Aberrant APOBEC3C expression induces characteristic genomic instability in pancreatic ductal adenocarcinoma
Source: Oncogenesis. 2022 Jun 24;11(1):35. doi: 10.1038/s41389-022-00411-9 (PMC9232547; doi:10.1038/s41389-022-00411-9)
Supplement: Supplementary file 31 — SU.86.86-A3C newly occured SNVs [file 41389_2022_411_MOESM31_ESM.txt]

Func	Gene	Exonic|Biotype	Impact	Chr	Start	End	Ref	Obs	Otherinfo
missense_variant	PRAMEF2	MISSENSE	MODERATE	chr1	12921539	12921539	T	G	het
missense_variant	PRAMEF2	MISSENSE	MODERATE	chr1	12921576	12921576	C	T	het
missense_variant	BMP8A	MISSENSE	MODERATE	chr1	39987201	39987201	G	C	hom
missense_variant	NOTCH2	MISSENSE	MODERATE	chr1	120611964	120611964	G	C	het
missense_variant	NBPF9	MISSENSE	MODERATE	chr1	144618144	144618144	A	G	hom
stop_retained_variant	NBPF8	SILENT	LOW	chr1	144828784	144828784	A	G	het
missense_variant	PDE4DIP	MISSENSE	MODERATE	chr1	144922563	144922563	T	A	het
missense_variant	HRNR	MISSENSE	MODERATE	chr1	152185762	152185762	C	G	hom
synonymous_variant	HRNR	SILENT	LOW	chr1	152185768	152185768	T	G	hom
synonymous_variant	HRNR	SILENT	LOW	chr1	152185774	152185774	A	G	hom
synonymous_variant	HRNR	SILENT	LOW	chr1	152185780	152185780	G	A	hom
missense_variant	HRNR	MISSENSE	MODERATE	chr1	152185790	152185790	T	C	hom
synonymous_variant	HRNR	SILENT	LOW	chr1	152185792	152185792	G	A	hom
missense_variant	HRNR	MISSENSE	MODERATE	chr1	152185796	152185796	A	G	hom
missense_variant	HRNR	MISSENSE	MODERATE	chr1	152185823	152185823	C	T	hom
missense_variant	IGFN1	MISSENSE	MODERATE	chr1	201178965	201178965	A	G	het
missense_variant	FMN2	MISSENSE	MODERATE	chr1	240371075	240371075	C	T	het
missense_variant	CEP170	MISSENSE	MODERATE	chr1	243329049	243329049	G	A	het
missense_variant	ANKRD36C	MISSENSE	MODERATE	chr2	96521324	96521324	A	G	het
missense_variant	ANKRD36C	MISSENSE	MODERATE	chr2	96521336	96521336	T	C	het
missense_variant	ANKRD36C	MISSENSE	MODERATE	chr2	96593016	96593016	C	A	het
missense_variant	ANKRD36C	MISSENSE	MODERATE	chr2	96593025	96593025	C	T	het
missense_variant+splice_region_variant	ANKRD36C	MISSENSE	MODERATE	chr2	96610921	96610921	T	G	het
missense_variant+splice_region_variant	ANKRD36C	MISSENSE	MODERATE	chr2	96626292	96626292	C	T	hom
missense_variant+splice_region_variant	ANKRD36	MISSENSE	MODERATE	chr2	97817617	97817617	T	C	het
missense_variant+splice_region_variant	ANKRD36	MISSENSE	MODERATE	chr2	97877478	97877478	G	A	het
missense_variant	RGPD4	MISSENSE	MODERATE	chr2	108487330	108487330	A	G	hom
missense_variant	FOXD4L1	MISSENSE	MODERATE	chr2	114256859	114256859	C	T	het
synonymous_variant	PRR21	SILENT	LOW	chr2	240981968	240981968	G	C	hom
missense_variant	ZNF717	MISSENSE	MODERATE	chr3	75786672	75786672	C	T	het
missense_variant	ZNF717	MISSENSE	MODERATE	chr3	75786681	75786681	G	A	het
missense_variant	ZNF717	MISSENSE	MODERATE	chr3	75786684	75786684	G	T	het
missense_variant	CD86	MISSENSE	MODERATE	chr3	121838319	121838319	G	A	het
synonymous_variant	NPHP3	SILENT	LOW	chr3	132401600	132401600	C	T	het
missense_variant	B3GNT5	MISSENSE	MODERATE	chr3	182987591	182987591	G	A	het
missense_variant	MUC4	MISSENSE	MODERATE	chr3	195507107	195507107	C	T	het
missense_variant	MUC4	MISSENSE	MODERATE	chr3	195509939	195509939	G	T	hom
missense_variant	MUC4	MISSENSE	MODERATE	chr3	195509941	195509941	A	C	hom
missense_variant	MUC4	MISSENSE	MODERATE	chr3	195509957	195509957	A	G	hom
missense_variant	MUC4	MISSENSE	MODERATE	chr3	195509974	195509974	A	G	hom
synonymous_variant	MUC4	SILENT	LOW	chr3	195509976	195509976	C	T	hom
missense_variant	MUC4	MISSENSE	MODERATE	chr3	195509977	195509977	A	G	hom
synonymous_variant	MUC4	SILENT	LOW	chr3	195509979	195509979	T	C	hom
missense_variant	MUC4	MISSENSE	MODERATE	chr3	195510749	195510749	C	A	het
missense_variant	MUC4	MISSENSE	MODERATE	chr3	195511043	195511043	T	C	het
synonymous_variant	MUC4	SILENT	LOW	chr3	195511590	195511590	A	G	het
synonymous_variant	MUC4	SILENT	LOW	chr3	195511638	195511638	G	A	het
missense_variant	MUC4	MISSENSE	MODERATE	chr3	195511690	195511690	G	C	het
missense_variant	MUC4	MISSENSE	MODERATE	chr3	195515122	195515122	G	C	het
synonymous_variant	MUC4	SILENT	LOW	chr3	195515175	195515175	A	G	het
synonymous_variant	MUC4	SILENT	LOW	chr3	195515190	195515190	G	A	het
missense_variant	C4orf48	MISSENSE	MODERATE	chr4	2044128	2044128	C	T	hom
missense_variant	KIAA1211	MISSENSE	MODERATE	chr4	57180701	57180701	A	G	het
synonymous_variant	DSPP	SILENT	LOW	chr4	88537378	88537378	T	C	hom
missense_variant	FRG1	MISSENSE	MODERATE	chr4	190874256	190874256	C	T	het
missense_variant	FRG1	MISSENSE	MODERATE	chr4	190878563	190878563	C	A	het
synonymous_variant	PCDHB16	SILENT	LOW	chr5	140563574	140563574	A	G	het
missense_variant	BOD1	MISSENSE	MODERATE	chr5	173036394	173036394	C	T	het
synonymous_variant	FAM153A	SILENT	LOW	chr5	177161891	177161891	A	G	hom
missense_variant	ASCC3	MISSENSE	MODERATE	chr6	100966006	100966006	C	T	het
missense_variant	TRDN	MISSENSE	MODERATE	chr6	123833457	123833457	G	C	het
missense_variant	BCLAF1	MISSENSE	MODERATE	chr6	136589425	136589425	G	T	het
synonymous_variant	GVQW2	SILENT	LOW	chr6	139085450	139085450	C	T	hom
synonymous_variant	PRR18	SILENT	LOW	chr6	166721211	166721211	G	T	het
synonymous_variant	PRR18	SILENT	LOW	chr6	166721424	166721424	C	T	het
missense_variant	PMS2	MISSENSE	MODERATE	chr7	6013049	6013049	C	G	het
synonymous_variant	FKBP9	SILENT	LOW	chr7	33003171	33003171	G	A	het
missense_variant	MBLAC1	MISSENSE	MODERATE	chr7	99725245	99725245	C	G	het
missense_variant	MUC3A	MISSENSE	MODERATE	chr7	100547278	100547278	G	A	het
missense_variant	MUC3A	MISSENSE	MODERATE	chr7	100547281	100547281	C	A	het
missense_variant	MUC3A	MISSENSE	MODERATE	chr7	100547299	100547299	G	T	het
synonymous_variant	MUC3A	SILENT	LOW	chr7	100547307	100547307	G	A	het
missense_variant	MUC3A	MISSENSE	MODERATE	chr7	100547308	100547308	T	G	het
missense_variant	MUC3A	MISSENSE	MODERATE	chr7	100550285	100550285	C	T	het
synonymous_variant	MUC3A	SILENT	LOW	chr7	100550286	100550286	T	G	het
missense_variant	MUC3A	MISSENSE	MODERATE	chr7	100550291	100550291	C	A	het
synonymous_variant	MUC3A	SILENT	LOW	chr7	100550304	100550304	C	T	het
synonymous_variant	MUC3A	SILENT	LOW	chr7	100550316	100550316	G	A	het
missense_variant	MUC3A	MISSENSE	MODERATE	chr7	100550327	100550327	C	T	het
missense_variant	MUC3A	MISSENSE	MODERATE	chr7	100550348	100550348	A	C	het
synonymous_variant	MUC3A	SILENT	LOW	chr7	100550358	100550358	C	T	het
missense_variant	MUC3A	MISSENSE	MODERATE	chr7	100550360	100550360	T	C	het
synonymous_variant	MUC3A	SILENT	LOW	chr7	100550364	100550364	C	T	het
missense_variant	MUC3A	MISSENSE	MODERATE	chr7	100550389	100550389	A	G	het
missense_variant	MUC3A	MISSENSE	MODERATE	chr7	100550400	100550400	G	T	het
missense_variant	MUC3A	MISSENSE	MODERATE	chr7	100550471	100550471	T	C	het
synonymous_variant	MUC3A	SILENT	LOW	chr7	100550508	100550508	A	T	het
missense_variant	MUC3A	MISSENSE	MODERATE	chr7	100550571	100550571	G	A	het
missense_variant	MUC3A	MISSENSE	MODERATE	chr7	100551397	100551397	G	T	het
missense_variant	MUC3A	MISSENSE	MODERATE	chr7	100551400	100551400	G	A	het
missense_variant	MUC17	MISSENSE	MODERATE	chr7	100678560	100678560	C	A	het
missense_variant	MUC17	MISSENSE	MODERATE	chr7	100678568	100678568	A	T	het
missense_variant	KMT2C	MISSENSE	MODERATE	chr7	151932945	151932945	C	T	het
missense_variant	TMEM64	MISSENSE	MODERATE	chr8	91657952	91657952	G	C	het
synonymous_variant	FAM214B	SILENT	LOW	chr9	35107765	35107765	C	A	hom
synonymous_variant	CBWD6	SILENT	LOW	chr9	69247550	69247550	G	A	hom
synonymous_variant	ARMC4	SILENT	LOW	chr10	28142245	28142245	A	G	hom
synonymous_variant	FAM21A	SILENT	LOW	chr10	51859758	51859758	A	G	het
missense_variant	MUC6	MISSENSE	MODERATE	chr11	1016655	1016655	G	A	het
missense_variant	MUC6	MISSENSE	MODERATE	chr11	1016704	1016704	C	A	het
missense_variant	MUC6	MISSENSE	MODERATE	chr11	1016795	1016795	C	G	het
missense_variant	MUC6	MISSENSE	MODERATE	chr11	1016800	1016800	G	A	het
missense_variant	MUC6	MISSENSE	MODERATE	chr11	1016833	1016833	G	T	het
synonymous_variant	MUC6	SILENT	LOW	chr11	1016834	1016834	G	A	het
missense_variant	MUC6	MISSENSE	MODERATE	chr11	1016869	1016869	A	C	het
synonymous_variant	MUC6	SILENT	LOW	chr11	1016870	1016870	G	A	het
synonymous_variant	MUC6	SILENT	LOW	chr11	1016900	1016900	G	T	het
missense_variant	MUC6	MISSENSE	MODERATE	chr11	1016905	1016905	A	T	het
missense_variant	MUC6	MISSENSE	MODERATE	chr11	1016908	1016908	G	T	het
synonymous_variant	MUC6	SILENT	LOW	chr11	1016924	1016924	G	A	het
missense_variant	MUC6	MISSENSE	MODERATE	chr11	1016947	1016947	C	T	het
synonymous_variant	MUC6	SILENT	LOW	chr11	1017173	1017173	G	A	het
synonymous_variant	MUC6	SILENT	LOW	chr11	1017467	1017467	G	A	het
missense_variant	MUC6	MISSENSE	MODERATE	chr11	1017489	1017489	G	A	het
missense_variant	MUC6	MISSENSE	MODERATE	chr11	1017858	1017858	A	G	het
missense_variant	MUC6	MISSENSE	MODERATE	chr11	1017921	1017921	C	A	het
synonymous_variant	MUC6	SILENT	LOW	chr11	1017941	1017941	G	T	het
missense_variant	MUC6	MISSENSE	MODERATE	chr11	1017963	1017963	G	A	het
synonymous_variant	MUC6	SILENT	LOW	chr11	1017968	1017968	T	A	het
missense_variant	MUC6	MISSENSE	MODERATE	chr11	1017988	1017988	G	T	het
missense_variant	MUC6	MISSENSE	MODERATE	chr11	1018024	1018024	C	G	het
synonymous_variant	MUC6	SILENT	LOW	chr11	1018025	1018025	C	A	het
synonymous_variant	MUC6	SILENT	LOW	chr11	1018031	1018031	G	A	het
missense_variant	MUC6	MISSENSE	MODERATE	chr11	1018042	1018042	A	G	het
missense_variant	MUC6	MISSENSE	MODERATE	chr11	1018048	1018048	A	G	het
missense_variant	MUC6	MISSENSE	MODERATE	chr11	1018059	1018059	C	T	het
missense_variant	MUC6	MISSENSE	MODERATE	chr11	1018255	1018255	A	T	het
missense_variant	MUC6	MISSENSE	MODERATE	chr11	1018275	1018275	G	A	het
synonymous_variant	MUC6	SILENT	LOW	chr11	1018289	1018289	C	T	het
missense_variant	MUC2	MISSENSE	MODERATE	chr11	1093364	1093364	C	G	het
missense_variant	KRTAP5-5	MISSENSE	MODERATE	chr11	1651228	1651228	C	G	het
synonymous_variant	OR8U1	SILENT	LOW	chr11	56143882	56143882	G	A	het
synonymous_variant	OR8U1	SILENT	LOW	chr11	56143885	56143885	T	A	het
synonymous_variant	OR8U1	SILENT	LOW	chr11	56143891	56143891	T	A	het
splice_donor_variant+intron_variant	OR8U8	protein_coding	HIGH	chr11	56143898	56143898	G	T	het
synonymous_variant	OR8U1	SILENT	LOW	chr11	56143900	56143900	C	T	het
synonymous_variant	OR8U1	SILENT	LOW	chr11	56143903	56143903	G	T	het
synonymous_variant	OR8U1	SILENT	LOW	chr11	56143906	56143906	C	T	het
missense_variant	OR8U1	MISSENSE	MODERATE	chr11	56143907	56143907	A	G	het
missense_variant	TAS2R46	MISSENSE	MODERATE	chr12	11214212	11214212	A	T	het
missense_variant	TAS2R43	MISSENSE	MODERATE	chr12	11244091	11244091	C	T	hom
missense_variant	TAS2R43	MISSENSE	MODERATE	chr12	11244096	11244096	T	C	hom
synonymous_variant	TAS2R43	SILENT	LOW	chr12	11244097	11244097	G	A	hom
missense_variant	TAS2R43	MISSENSE	MODERATE	chr12	11244102	11244102	G	C	hom
missense_variant	TAS2R43	MISSENSE	MODERATE	chr12	11244117	11244117	A	G	het
missense_variant	TAS2R43	MISSENSE	MODERATE	chr12	11244126	11244126	G	A	hom
missense_variant	TAS2R43	MISSENSE	MODERATE	chr12	11244797	11244797	C	A	hom
synonymous_variant	TAS2R43	SILENT	LOW	chr12	11244805	11244805	A	T	hom
synonymous_variant	TAS2R43	SILENT	LOW	chr12	11244814	11244814	T	C	hom
synonymous_variant	TAS2R30	SILENT	LOW	chr12	11286820	11286820	A	T	het
missense_variant	C12orf77	MISSENSE	MODERATE	chr12	25148755	25148755	C	A,G
synonymous_variant	TUBA1B	SILENT	LOW	chr12	49522578	49522578	T	C	hom
synonymous_variant	KRT76	SILENT	LOW	chr12	53162773	53162773	A	G	hom
missense_variant	HCAR2	MISSENSE	MODERATE	chr12	123186900	123186900	G	A	het
missense_variant	COL4A2-AS2	MISSENSE	MODERATE	chr13	111109289	111109289	C	G	het
missense_variant	OR11H2	MISSENSE	MODERATE	chr14	20181502	20181502	C	T	hom
synonymous_variant	IRF2BPL	SILENT	LOW	chr14	77493788	77493788	C	T	hom
missense_variant	AHNAK2	MISSENSE	MODERATE	chr14	105412066	105412066	C	T	hom
missense_variant	AHNAK2	MISSENSE	MODERATE	chr14	105412138	105412138	A	G	hom
missense_variant	AHNAK2	MISSENSE	MODERATE	chr14	105412163	105412163	C	G	hom
missense_variant	OR4M2	MISSENSE	MODERATE	chr15	22369426	22369426	G	A	het
synonymous_variant	HERC2	SILENT	LOW	chr15	28517436	28517436	T	C	het
missense_variant	OTUD7A	MISSENSE	MODERATE	chr15	31776021	31776021	T	C	hom
synonymous_variant	ADAMTS7	SILENT	LOW	chr15	79058317	79058317	C	T	het
missense_variant	GOLGA6L3	MISSENSE	MODERATE	chr15	85787910	85787910	G	A	het
synonymous_variant	TPSB2	SILENT	LOW	chr16	1279041	1279041	A	G	hom
missense_variant	TPSAB1	MISSENSE	MODERATE	chr16	1291160	1291160	G	T	het
missense_variant	LOC100129697	MISSENSE	MODERATE	chr16	89017334	89017334	C	T	het
missense_variant	C17orf97	MISSENSE	MODERATE	chr17	263371	263371	A	C	het
synonymous_variant	GP1BA	SILENT	LOW	chr17	4837243	4837243	C	T	het
missense_variant	CDRT1	MISSENSE	MODERATE	chr17	15492426	15492426	C	T	hom
missense_variant	KCNJ12	MISSENSE	MODERATE	chr17	21319436	21319436	G	A	het
stop_gained	KRTAP2-4	NONSENSE	HIGH	chr17	39221816	39221816	C	T	het
missense_variant	KRTAP4-7	MISSENSE	MODERATE	chr17	39240511	39240511	A	T	hom
synonymous_variant	KRTAP4-8	SILENT	LOW	chr17	39254142	39254142	A	G	het
missense_variant	SLC35G4	MISSENSE	MODERATE	chr18	11610121	11610121	G	A	het
synonymous_variant	ANKRD30B	SILENT	LOW	chr18	14752957	14752957	G	A	het
missense_variant	CNN2	MISSENSE	MODERATE	chr19	1037807	1037807	G	A	het
missense_variant	CNN2	MISSENSE	MODERATE	chr19	1037810	1037810	G	C	het
synonymous_variant	PLIN4	SILENT	LOW	chr19	4511737	4511737	T	C	het
missense_variant	MUC16	MISSENSE	MODERATE	chr19	9000205	9000205	C	A	het
synonymous_variant	MUC16	SILENT	LOW	chr19	9000206	9000206	A	G	het
synonymous_variant	MUC16	SILENT	LOW	chr19	9006370	9006370	A	G	het
missense_variant	SAMD1	MISSENSE	MODERATE	chr19	14201195	14201195	G	C	het
synonymous_variant	ADGRE2	SILENT	LOW	chr19	14877857	14877857	G	A	hom
missense_variant	FCGBP	MISSENSE	MODERATE	chr19	40367567	40367567	C	T	hom
synonymous_variant	PRX	SILENT	LOW	chr19	40901604	40901604	A	G	het
synonymous_variant	SERTAD1	SILENT	LOW	chr19	40928944	40928944	A	G	hom
synonymous_variant	COQ8B	SILENT	LOW	chr19	41209477	41209477	C	T	hom
missense_variant	CYP2A7	MISSENSE	MODERATE	chr19	41386486	41386486	C	A	hom
synonymous_variant	CYP2A7	SILENT	LOW	chr19	41386487	41386487	A	G	hom
missense_variant	CYP2A7	MISSENSE	MODERATE	chr19	41386494	41386494	A	C	hom
missense_variant	CYP2A7	MISSENSE	MODERATE	chr19	41386527	41386527	G	A	hom
synonymous_variant	KIR2DL4	SILENT	LOW	chr19	55324635	55324635	T	C	hom
missense_variant	RFPL4AL1	MISSENSE	MODERATE	chr19	56284090	56284090	G	A	het
missense_variant	BPIFB3	MISSENSE	MODERATE	chr20	31652319	31652319	C	A	het
missense_variant	KRTAP10-7	MISSENSE	MODERATE	chr21	46020867	46020867	A	G	het
missense_variant	VCX3B	MISSENSE	MODERATE	chrX	8433535	8433535	A	G	het
missense_variant	ZXDA	MISSENSE	MODERATE	chrX	57936449	57936449	A	T	het
synonymous_variant	ZXDA	SILENT	LOW	chrX	57936462	57936462	G	A	het
missense_variant	RBMX	MISSENSE	MODERATE	chrX	135956575	135956575	G	A	het
